# Supplementary material for: Inducible expression of large gRNA arrays for multiplexed CRISPRai applications
Source: Nat Commun. 2022 Aug 25;13:4984. doi: 10.1038/s41467-022-32603-7 (PMC9411621; doi:10.1038/s41467-022-32603-7)
Supplement: Supplementary file 4 — Source Data [file 41467_2022_32603_MOESM4_ESM.zip]

Archive with 480 entries (466 files):
- Source data/
- __MACOSX/._Source data
- Source data/Fig3e calcs.xlsx
- __MACOSX/Source data/._Fig3e calcs.xlsx
- Source data/Fig2b.pzfx
- __MACOSX/Source data/._Fig2b.pzfx
- Source data/Fig1d.pzfx
- __MACOSX/Source data/._Fig1d.pzfx
- Source data/Fig2d calcs.xlsx
- __MACOSX/Source data/._Fig2d calcs.xlsx
- Source data/.DS_Store
- __MACOSX/Source data/._.DS_Store
- Source data/FigS6/
- __MACOSX/Source data/._FigS6
- Source data/Fig3e.pzfx
- __MACOSX/Source data/._Fig3e.pzfx
- Source data/Fig3b.pzfx
- __MACOSX/Source data/._Fig3b.pzfx
- Source data/Fig2d.pzfx
- __MACOSX/Source data/._Fig2d.pzfx
- Source data/Fig1a+b.pzfx
- __MACOSX/Source data/._Fig1a+b.pzfx
- Source data/FigS2d.pzfx
- __MACOSX/Source data/._FigS2d.pzfx
- Source data/FigS5/
- __MACOSX/Source data/._FigS5
- Source data/Fig3f.pzfx
- __MACOSX/Source data/._Fig3f.pzfx
- Source data/FigS2b.pzfx
- __MACOSX/Source data/._FigS2b.pzfx
- Source data/FigS1.pzfx
- __MACOSX/Source data/._FigS1.pzfx
- Source data/Fig3f calcs.xlsx
- __MACOSX/Source data/._Fig3f calcs.xlsx
- Source data/FigS6/.DS_Store
- __MACOSX/Source data/FigS6/._.DS_Store
- Source data/FigS6/CRISPR_7day_Continuous_LateInduction/
- __MACOSX/Source data/FigS6/._CRISPR_7day_Continuous_LateInduction
- Source data/FigS6/FigS6.wsp
- __MACOSX/Source data/FigS6/._FigS6.wsp
- Source data/FigS6/CRISPR_7day_continuous/
- __MACOSX/Source data/FigS6/._CRISPR_7day_continuous
- Source data/FigS5/.DS_Store
- __MACOSX/Source data/FigS5/._.DS_Store
- Source data/FigS5/FigS5.wsp
- __MACOSX/Source data/FigS5/._FigS5.wsp
- Source data/FigS5/20201009_CRISPRai_7day/
- __MACOSX/Source data/FigS5/._20201009_CRISPRai_7day
- Source data/FigS6/CRISPR_7day_Continuous_LateInduction/20210719_CRISPRai_LateInduction_Experiment_Uninduced_Uninduced_4.fcs
- __MACOSX/Source data/FigS6/CRISPR_7day_Continuous_LateInduction/._20210719_CRISPRai_LateInduction_Experiment_Uninduced_Uninduced_4.fcs
- Source data/FigS6/CRISPR_7day_Continuous_LateInduction/20210719_CRISPRai_LateInduction_Experiment_Induced_Induced_4.fcs
- __MACOSX/Source data/FigS6/CRISPR_7day_Continuous_LateInduction/._20210719_CRISPRai_LateInduction_Experiment_Induced_Induced_4.fcs
- Source data/FigS6/CRISPR_7day_Continuous_LateInduction/20210719_CRISPRai_LateInduction_Experiment_Uninduced_Uninduced_3.fcs
- __MACOSX/Source data/FigS6/CRISPR_7day_Continuous_LateInduction/._20210719_CRISPRai_LateInduction_Experiment_Uninduced_Uninduced_3.fcs
- Source data/FigS6/CRISPR_7day_Continuous_LateInduction/20210719_CRISPRai_LateInduction_Experiment_Induced_Induced_1.fcs
- __MACOSX/Source data/FigS6/CRISPR_7day_Continuous_LateInduction/._20210719_CRISPRai_LateInduction_Experiment_Induced_Induced_1.fcs
- Source data/FigS6/CRISPR_7day_Continuous_LateInduction/20210719_CRISPRai_LateInduction_Experiment_Uninduced_Uninduced_2.fcs
- __MACOSX/Source data/FigS6/CRISPR_7day_Continuous_LateInduction/._20210719_CRISPRai_LateInduction_Experiment_Uninduced_Uninduced_2.fcs
- Source data/FigS6/CRISPR_7day_Continuous_LateInduction/20210719_CRISPRai_LateInduction_Experiment_Induced_Induced_2.fcs
- __MACOSX/Source data/FigS6/CRISPR_7day_Continuous_LateInduction/._20210719_CRISPRai_LateInduction_Experiment_Induced_Induced_2.fcs
- Source data/FigS6/CRISPR_7day_Continuous_LateInduction/20210719_CRISPRai_LateInduction_Experiment_Induced_Induced_3.fcs
- __MACOSX/Source data/FigS6/CRISPR_7day_Continuous_LateInduction/._20210719_CRISPRai_LateInduction_Experiment_Induced_Induced_3.fcs
- Source data/FigS6/CRISPR_7day_Continuous_LateInduction/20210719_CRISPRai_LateInduction_Experiment_Uninduced_Uninduced_1.fcs
- __MACOSX/Source data/FigS6/CRISPR_7day_Continuous_LateInduction/._20210719_CRISPRai_LateInduction_Experiment_Uninduced_Uninduced_1.fcs
- Source data/FigS6/CRISPR_7day_continuous/120h/
- __MACOSX/Source data/FigS6/CRISPR_7day_continuous/._120h
- Source data/FigS6/CRISPR_7day_continuous/96h/
- __MACOSX/Source data/FigS6/CRISPR_7day_continuous/._96h
- Source data/FigS6/CRISPR_7day_continuous/0h/
- __MACOSX/Source data/FigS6/CRISPR_7day_continuous/._0h
- Source data/FigS6/CRISPR_7day_continuous/48h/
- __MACOSX/Source data/FigS6/CRISPR_7day_continuous/._48h
- Source data/FigS6/CRISPR_7day_continuous/24h/
- __MACOSX/Source data/FigS6/CRISPR_7day_continuous/._24h
- Source data/FigS6/CRISPR_7day_continuous/144h/
- __MACOSX/Source data/FigS6/CRISPR_7day_continuous/._144h
- Source data/FigS6/CRISPR_7day_continuous/72h/
- __MACOSX/Source data/FigS6/CRISPR_7day_continuous/._72h
- Source data/FigS6/CRISPR_7day_continuous/168h/
- __MACOSX/Source data/FigS6/CRISPR_7day_continuous/._168h
- Source data/FigS5/20201009_CRISPRai_7day/20201009_CRISPRai_7day_Experiment_Day7_G7.fcs
- __MACOSX/Source data/FigS5/20201009_CRISPRai_7day/._20201009_CRISPRai_7day_Experiment_Day7_G7.fcs
- Source data/FigS5/20201009_CRISPRai_7day/20201009_CRISPRai_7day_Experiment_Day5_F6.fcs
- __MACOSX/Source data/FigS5/20201009_CRISPRai_7day/._20201009_CRISPRai_7day_Experiment_Day5_F6.fcs
- Source data/FigS5/20201009_CRISPRai_7day/20201009_CRISPRai_7day_Experiment_Day5_F7.fcs
- __MACOSX/Source data/FigS5/20201009_CRISPRai_7day/._20201009_CRISPRai_7day_Experiment_Day5_F7.fcs
- Source data/FigS5/20201009_CRISPRai_7day/20201009_CRISPRai_7day_Experiment_Day7_G6.fcs
- __MACOSX/Source data/FigS5/20201009_CRISPRai_7day/._20201009_CRISPRai_7day_Experiment_Day7_G6.fcs
- Source data/FigS5/20201009_CRISPRai_7day/20201009_CRISPRai_7day_Experiment_Day0_A12.fcs
- __MACOSX/Source data/FigS5/20201009_CRISPRai_7day/._20201009_CRISPRai_7day_Experiment_Day0_A12.fcs
- Source data/FigS5/20201009_CRISPRai_7day/20201009_CRISPRai_7day_Experiment_Day0_A10.fcs
- __MACOSX/Source data/FigS5/20201009_CRISPRai_7day/._20201009_CRISPRai_7day_Experiment_Day0_A10.fcs
- Source data/FigS5/20201009_CRISPRai_7day/20201009_CRISPRai_7day_Experiment_Day7_G4.fcs
- __MACOSX/Source data/FigS5/20201009_CRISPRai_7day/._20201009_CRISPRai_7day_Experiment_Day7_G4.fcs
- Source data/FigS5/20201009_CRISPRai_7day/20201009_CRISPRai_7day_Experiment_Day5_F5.fcs
- __MACOSX/Source data/FigS5/20201009_CRISPRai_7day/._20201009_CRISPRai_7day_Experiment_Day5_F5.fcs
- Source data/FigS5/20201009_CRISPRai_7day/20201009_CRISPRai_7day_Experiment_Day1_B9.fcs
- __MACOSX/Source data/FigS5/20201009_CRISPRai_7day/._20201009_CRISPRai_7day_Experiment_Day1_B9.fcs
- Source data/FigS5/20201009_CRISPRai_7day/20201009_CRISPRai_7day_Experiment_Day1_B8.fcs
- __MACOSX/Source data/FigS5/20201009_CRISPRai_7day/._20201009_CRISPRai_7day_Experiment_Day1_B8.fcs
- Source data/FigS5/20201009_CRISPRai_7day/20201009_CRISPRai_7day_Experiment_Day5_F4.fcs
- __MACOSX/Source data/FigS5/20201009_CRISPRai_7day/._20201009_CRISPRai_7day_Experiment_Day5_F4.fcs
- Source data/FigS5/20201009_CRISPRai_7day/20201009_CRISPRai_7day_Experiment_Day7_G5.fcs
- __MACOSX/Source data/FigS5/20201009_CRISPRai_7day/._20201009_CRISPRai_7day_Experiment_Day7_G5.fcs
- Source data/FigS5/20201009_CRISPRai_7day/20201009_CRISPRai_7day_Experiment_Day0_A11.fcs
- __MACOSX/Source data/FigS5/20201009_CRISPRai_7day/._20201009_CRISPRai_7day_Experiment_Day0_A11.fcs
- Source data/FigS5/20201009_CRISPRai_7day/20201009_CRISPRai_7day_Experiment_Day7_G1.fcs
- __MACOSX/Source data/FigS5/20201009_CRISPRai_7day/._20201009_CRISPRai_7day_Experiment_Day7_G1.fcs
- Source data/FigS5/20201009_CRISPRai_7day/20201009_CRISPRai_7day_Experiment_Day3_D11.fcs
- __MACOSX/Source data/FigS5/20201009_CRISPRai_7day/._20201009_CRISPRai_7day_Experiment_Day3_D11.fcs
- Source data/FigS5/20201009_CRISPRai_7day/20201009_CRISPRai_7day_Experiment_Day5_F1.fcs
- __MACOSX/Source data/FigS5/20201009_CRISPRai_7day/._20201009_CRISPRai_7day_Experiment_Day5_F1.fcs
- Source data/FigS5/20201009_CRISPRai_7day/20201009_CRISPRai_7day_Experiment_Day3_D10.fcs
- __MACOSX/Source data/FigS5/20201009_CRISPRai_7day/._20201009_CRISPRai_7day_Experiment_Day3_D10.fcs
- Source data/FigS5/20201009_CRISPRai_7day/20201009_CRISPRai_7day_Experiment_Day7_G2.fcs
- __MACOSX/Source data/FigS5/20201009_CRISPRai_7day/._20201009_CRISPRai_7day_Experiment_Day7_G2.fcs
- Source data/FigS5/20201009_CRISPRai_7day/20201009_CRISPRai_7day_Experiment_Day3_D12.fcs
- __MACOSX/Source data/FigS5/20201009_CRISPRai_7day/._20201009_CRISPRai_7day_Experiment_Day3_D12.fcs
- Source data/FigS5/20201009_CRISPRai_7day/20201009_CRISPRai_7day_Experiment_Day5_F3.fcs
- __MACOSX/Source data/FigS5/20201009_CRISPRai_7day/._20201009_CRISPRai_7day_Experiment_Day5_F3.fcs
- Source data/FigS5/20201009_CRISPRai_7day/20201009_CRISPRai_7day_Experiment_Day5_F2.fcs
- __MACOSX/Source data/FigS5/20201009_CRISPRai_7day/._20201009_CRISPRai_7day_Experiment_Day5_F2.fcs
- Source data/FigS5/20201009_CRISPRai_7day/20201009_CRISPRai_7day_Experiment_Day7_G3.fcs
- __MACOSX/Source data/FigS5/20201009_CRISPRai_7day/._20201009_CRISPRai_7day_Experiment_Day7_G3.fcs
- Source data/FigS5/20201009_CRISPRai_7day/20201009_CRISPRai_7day_Experiment_Day4_E1.fcs
- __MACOSX/Source data/FigS5/20201009_CRISPRai_7day/._20201009_CRISPRai_7day_Experiment_Day4_E1.fcs
- Source data/FigS5/20201009_CRISPRai_7day/20201009_CRISPRai_7day_Experiment_Day2_C1.fcs
- __MACOSX/Source data/FigS5/20201009_CRISPRai_7day/._20201009_CRISPRai_7day_Experiment_Day2_C1.fcs
- Source data/FigS5/20201009_CRISPRai_7day/20201009_CRISPRai_7day_Experiment_Day4_E2.fcs
- __MACOSX/Source data/FigS5/20201009_CRISPRai_7day/._20201009_CRISPRai_7day_Experiment_Day4_E2.fcs
- Source data/FigS5/20201009_CRISPRai_7day/20201009_CRISPRai_7day_Experiment_Day2_C3.fcs
- __MACOSX/Source data/FigS5/20201009_CRISPRai_7day/._20201009_CRISPRai_7day_Experiment_Day2_C3.fcs
- Source data/FigS5/20201009_CRISPRai_7day/20201009_CRISPRai_7day_Experiment_Day2_C2.fcs
- __MACOSX/Source data/FigS5/20201009_CRISPRai_7day/._20201009_CRISPRai_7day_Experiment_Day2_C2.fcs
- Source data/FigS5/20201009_CRISPRai_7day/20201009_CRISPRai_7day_Experiment_Day4_E3.fcs
- __MACOSX/Source data/FigS5/20201009_CRISPRai_7day/._20201009_CRISPRai_7day_Experiment_Day4_E3.fcs
- Source data/FigS5/20201009_CRISPRai_7day/20201009_CRISPRai_7day_Experiment_Day4_E7.fcs
- __MACOSX/Source data/FigS5/20201009_CRISPRai_7day/._20201009_CRISPRai_7day_Experiment_Day4_E7.fcs
- Source data/FigS5/20201009_CRISPRai_7day/20201009_CRISPRai_7day_Experiment_Day2_C6.fcs
- __MACOSX/Source data/FigS5/20201009_CRISPRai_7day/._20201009_CRISPRai_7day_Experiment_Day2_C6.fcs
- Source data/FigS5/20201009_CRISPRai_7day/20201009_CRISPRai_7day_Experiment_Day1_B11.fcs
- __MACOSX/Source data/FigS5/20201009_CRISPRai_7day/._20201009_CRISPRai_7day_Experiment_Day1_B11.fcs
- Source data/FigS5/20201009_CRISPRai_7day/20201009_CRISPRai_7day_Experiment_Day2_C11.fcs
- __MACOSX/Source data/FigS5/20201009_CRISPRai_7day/._20201009_CRISPRai_7day_Experiment_Day2_C11.fcs
- Source data/FigS5/20201009_CRISPRai_7day/20201009_CRISPRai_7day_Experiment_Day2_C10.fcs
- __MACOSX/Source data/FigS5/20201009_CRISPRai_7day/._20201009_CRISPRai_7day_Experiment_Day2_C10.fcs
- Source data/FigS5/20201009_CRISPRai_7day/20201009_CRISPRai_7day_Experiment_Day1_B10.fcs
- __MACOSX/Source data/FigS5/20201009_CRISPRai_7day/._20201009_CRISPRai_7day_Experiment_Day1_B10.fcs
- Source data/FigS5/20201009_CRISPRai_7day/20201009_CRISPRai_7day_Experiment_Day2_C7.fcs
- __MACOSX/Source data/FigS5/20201009_CRISPRai_7day/._20201009_CRISPRai_7day_Experiment_Day2_C7.fcs
- Source data/FigS5/20201009_CRISPRai_7day/20201009_CRISPRai_7day_Experiment_Day4_E6.fcs
- __MACOSX/Source data/FigS5/20201009_CRISPRai_7day/._20201009_CRISPRai_7day_Experiment_Day4_E6.fcs
- Source data/FigS5/20201009_CRISPRai_7day/20201009_CRISPRai_7day_Experiment_Day3_D9.fcs
- __MACOSX/Source data/FigS5/20201009_CRISPRai_7day/._20201009_CRISPRai_7day_Experiment_Day3_D9.fcs
- Source data/FigS5/20201009_CRISPRai_7day/20201009_CRISPRai_7day_Experiment_Day4_E4.fcs
- __MACOSX/Source data/FigS5/20201009_CRISPRai_7day/._20201009_CRISPRai_7day_Experiment_Day4_E4.fcs
- Source data/FigS5/20201009_CRISPRai_7day/20201009_CRISPRai_7day_Experiment_Day0_A8.fcs
- __MACOSX/Source data/FigS5/20201009_CRISPRai_7day/._20201009_CRISPRai_7day_Experiment_Day0_A8.fcs
- Source data/FigS5/20201009_CRISPRai_7day/20201009_CRISPRai_7day_Experiment_Day2_C5.fcs
- __MACOSX/Source data/FigS5/20201009_CRISPRai_7day/._20201009_CRISPRai_7day_Experiment_Day2_C5.fcs
- Source data/FigS5/20201009_CRISPRai_7day/20201009_CRISPRai_7day_Experiment_Day1_B12.fcs
- __MACOSX/Source data/FigS5/20201009_CRISPRai_7day/._20201009_CRISPRai_7day_Experiment_Day1_B12.fcs
- Source data/FigS5/20201009_CRISPRai_7day/20201009_CRISPRai_7day_Experiment_Day2_C12.fcs
- __MACOSX/Source data/FigS5/20201009_CRISPRai_7day/._20201009_CRISPRai_7day_Experiment_Day2_C12.fcs
- Source data/FigS5/20201009_CRISPRai_7day/20201009_CRISPRai_7day_Experiment_Day2_C4.fcs
- __MACOSX/Source data/FigS5/20201009_CRISPRai_7day/._20201009_CRISPRai_7day_Experiment_Day2_C4.fcs
- Source data/FigS5/20201009_CRISPRai_7day/20201009_CRISPRai_7day_Experiment_Day0_A9.fcs
- __MACOSX/Source data/FigS5/20201009_CRISPRai_7day/._20201009_CRISPRai_7day_Experiment_Day0_A9.fcs
- Source data/FigS5/20201009_CRISPRai_7day/20201009_CRISPRai_7day_Experiment_Day4_E5.fcs
- __MACOSX/Source data/FigS5/20201009_CRISPRai_7day/._20201009_CRISPRai_7day_Experiment_Day4_E5.fcs
- Source data/FigS5/20201009_CRISPRai_7day/20201009_CRISPRai_7day_Experiment_Day3_D8.fcs
- __MACOSX/Source data/FigS5/20201009_CRISPRai_7day/._20201009_CRISPRai_7day_Experiment_Day3_D8.fcs
- Source data/FigS5/20201009_CRISPRai_7day/20201009_CRISPRai_7day_Experiment_Day4_E8.fcs
- __MACOSX/Source data/FigS5/20201009_CRISPRai_7day/._20201009_CRISPRai_7day_Experiment_Day4_E8.fcs
- Source data/FigS5/20201009_CRISPRai_7day/20201009_CRISPRai_7day_Experiment_Day3_D5.fcs
- __MACOSX/Source data/FigS5/20201009_CRISPRai_7day/._20201009_CRISPRai_7day_Experiment_Day3_D5.fcs
- Source data/FigS5/20201009_CRISPRai_7day/20201009_CRISPRai_7day_Experiment_Day0_A4.fcs
- __MACOSX/Source data/FigS5/20201009_CRISPRai_7day/._20201009_CRISPRai_7day_Experiment_Day0_A4.fcs
- Source data/FigS5/20201009_CRISPRai_7day/20201009_CRISPRai_7day_Experiment_Day2_C9.fcs
- __MACOSX/Source data/FigS5/20201009_CRISPRai_7day/._20201009_CRISPRai_7day_Experiment_Day2_C9.fcs
- Source data/FigS5/20201009_CRISPRai_7day/20201009_CRISPRai_7day_Experiment_Day5_F12.fcs
- __MACOSX/Source data/FigS5/20201009_CRISPRai_7day/._20201009_CRISPRai_7day_Experiment_Day5_F12.fcs
- Source data/FigS5/20201009_CRISPRai_7day/20201009_CRISPRai_7day_Experiment_Day2_C8.fcs
- __MACOSX/Source data/FigS5/20201009_CRISPRai_7day/._20201009_CRISPRai_7day_Experiment_Day2_C8.fcs
- Source data/FigS5/20201009_CRISPRai_7day/20201009_CRISPRai_7day_Experiment_Day0_A5.fcs
- __MACOSX/Source data/FigS5/20201009_CRISPRai_7day/._20201009_CRISPRai_7day_Experiment_Day0_A5.fcs
- Source data/FigS5/20201009_CRISPRai_7day/20201009_CRISPRai_7day_Experiment_Day3_D4.fcs
- __MACOSX/Source data/FigS5/20201009_CRISPRai_7day/._20201009_CRISPRai_7day_Experiment_Day3_D4.fcs
- Source data/FigS5/20201009_CRISPRai_7day/20201009_CRISPRai_7day_Experiment_Day4_E9.fcs
- __MACOSX/Source data/FigS5/20201009_CRISPRai_7day/._20201009_CRISPRai_7day_Experiment_Day4_E9.fcs
- Source data/FigS5/20201009_CRISPRai_7day/20201009_CRISPRai_7day_Experiment_Day3_D6.fcs
- __MACOSX/Source data/FigS5/20201009_CRISPRai_7day/._20201009_CRISPRai_7day_Experiment_Day3_D6.fcs
- Source data/FigS5/20201009_CRISPRai_7day/20201009_CRISPRai_7day_Experiment_Day0_A7.fcs
- __MACOSX/Source data/FigS5/20201009_CRISPRai_7day/._20201009_CRISPRai_7day_Experiment_Day0_A7.fcs
- Source data/FigS5/20201009_CRISPRai_7day/20201009_CRISPRai_7day_Experiment_Day5_F11.fcs
- __MACOSX/Source data/FigS5/20201009_CRISPRai_7day/._20201009_CRISPRai_7day_Experiment_Day5_F11.fcs
- Source data/FigS5/20201009_CRISPRai_7day/20201009_CRISPRai_7day_Experiment_Day5_F10.fcs
- __MACOSX/Source data/FigS5/20201009_CRISPRai_7day/._20201009_CRISPRai_7day_Experiment_Day5_F10.fcs
- Source data/FigS5/20201009_CRISPRai_7day/20201009_CRISPRai_7day_Experiment_Day0_A6.fcs
- __MACOSX/Source data/FigS5/20201009_CRISPRai_7day/._20201009_CRISPRai_7day_Experiment_Day0_A6.fcs
- Source data/FigS5/20201009_CRISPRai_7day/20201009_CRISPRai_7day_Experiment_Day3_D7.fcs
- __MACOSX/Source data/FigS5/20201009_CRISPRai_7day/._20201009_CRISPRai_7day_Experiment_Day3_D7.fcs
- Source data/FigS5/20201009_CRISPRai_7day/20201009_CRISPRai_7day_Experiment_Day3_D3.fcs
- __MACOSX/Source data/FigS5/20201009_CRISPRai_7day/._20201009_CRISPRai_7day_Experiment_Day3_D3.fcs
- Source data/FigS5/20201009_CRISPRai_7day/20201009_CRISPRai_7day_Experiment_Day0_A2.fcs
- __MACOSX/Source data/FigS5/20201009_CRISPRai_7day/._20201009_CRISPRai_7day_Experiment_Day0_A2.fcs
- Source data/FigS5/20201009_CRISPRai_7day/20201009_CRISPRai_7day_Experiment_Day7_G11.fcs
- __MACOSX/Source data/FigS5/20201009_CRISPRai_7day/._20201009_CRISPRai_7day_Experiment_Day7_G11.fcs
- Source data/FigS5/20201009_CRISPRai_7day/20201009_CRISPRai_7day_Experiment_Day7_G10.fcs
- __MACOSX/Source data/FigS5/20201009_CRISPRai_7day/._20201009_CRISPRai_7day_Experiment_Day7_G10.fcs
- Source data/FigS5/20201009_CRISPRai_7day/20201009_CRISPRai_7day_Experiment_Day0_A3.fcs
- __MACOSX/Source data/FigS5/20201009_CRISPRai_7day/._20201009_CRISPRai_7day_Experiment_Day0_A3.fcs
- Source data/FigS5/20201009_CRISPRai_7day/20201009_CRISPRai_7day_Experiment_Day3_D2.fcs
- __MACOSX/Source data/FigS5/20201009_CRISPRai_7day/._20201009_CRISPRai_7day_Experiment_Day3_D2.fcs
- Source data/FigS5/20201009_CRISPRai_7day/20201009_CRISPRai_7day_Experiment_Day0_A1.fcs
- __MACOSX/Source data/FigS5/20201009_CRISPRai_7day/._20201009_CRISPRai_7day_Experiment_Day0_A1.fcs
- Source data/FigS5/20201009_CRISPRai_7day/20201009_CRISPRai_7day_Experiment_Day7_G12.fcs
- __MACOSX/Source data/FigS5/20201009_CRISPRai_7day/._20201009_CRISPRai_7day_Experiment_Day7_G12.fcs
- Source data/FigS5/20201009_CRISPRai_7day/20201009_CRISPRai_7day_Experiment_Day3_D1.fcs
- __MACOSX/Source data/FigS5/20201009_CRISPRai_7day/._20201009_CRISPRai_7day_Experiment_Day3_D1.fcs
- Source data/FigS5/20201009_CRISPRai_7day/20201009_CRISPRai_7day_Experiment_Day1_B3.fcs
- __MACOSX/Source data/FigS5/20201009_CRISPRai_7day/._20201009_CRISPRai_7day_Experiment_Day1_B3.fcs
- Source data/FigS5/20201009_CRISPRai_7day/20201009_CRISPRai_7day_Experiment_Day1_B2.fcs
- __MACOSX/Source data/FigS5/20201009_CRISPRai_7day/._20201009_CRISPRai_7day_Experiment_Day1_B2.fcs
- Source data/FigS5/20201009_CRISPRai_7day/20201009_CRISPRai_7day_Experiment_Day1_B1.fcs
- __MACOSX/Source data/FigS5/20201009_CRISPRai_7day/._20201009_CRISPRai_7day_Experiment_Day1_B1.fcs
- Source data/FigS5/20201009_CRISPRai_7day/20201009_CRISPRai_7day_Experiment_Day4_E10.fcs
- __MACOSX/Source data/FigS5/20201009_CRISPRai_7day/._20201009_CRISPRai_7day_Experiment_Day4_E10.fcs
- Source data/FigS5/20201009_CRISPRai_7day/20201009_CRISPRai_7day_Experiment_Day7_G8.fcs
- __MACOSX/Source data/FigS5/20201009_CRISPRai_7day/._20201009_CRISPRai_7day_Experiment_Day7_G8.fcs
- Source data/FigS5/20201009_CRISPRai_7day/20201009_CRISPRai_7day_Experiment_Day5_F9.fcs
- __MACOSX/Source data/FigS5/20201009_CRISPRai_7day/._20201009_CRISPRai_7day_Experiment_Day5_F9.fcs
- Source data/FigS5/20201009_CRISPRai_7day/20201009_CRISPRai_7day_Experiment_Day1_B5.fcs
- __MACOSX/Source data/FigS5/20201009_CRISPRai_7day/._20201009_CRISPRai_7day_Experiment_Day1_B5.fcs
- Source data/FigS5/20201009_CRISPRai_7day/20201009_CRISPRai_7day_Experiment_Day1_B4.fcs
- __MACOSX/Source data/FigS5/20201009_CRISPRai_7day/._20201009_CRISPRai_7day_Experiment_Day1_B4.fcs
- Source data/FigS5/20201009_CRISPRai_7day/20201009_CRISPRai_7day_Experiment_Day5_F8.fcs
- __MACOSX/Source data/FigS5/20201009_CRISPRai_7day/._20201009_CRISPRai_7day_Experiment_Day5_F8.fcs
- Source data/FigS5/20201009_CRISPRai_7day/20201009_CRISPRai_7day_Experiment_Day7_G9.fcs
- __MACOSX/Source data/FigS5/20201009_CRISPRai_7day/._20201009_CRISPRai_7day_Experiment_Day7_G9.fcs
- Source data/FigS5/20201009_CRISPRai_7day/20201009_CRISPRai_7day_Experiment_Day4_E11.fcs
- __MACOSX/Source data/FigS5/20201009_CRISPRai_7day/._20201009_CRISPRai_7day_Experiment_Day4_E11.fcs
- Source data/FigS5/20201009_CRISPRai_7day/20201009_CRISPRai_7day_Experiment_Day1_B6.fcs
- __MACOSX/Source data/FigS5/20201009_CRISPRai_7day/._20201009_CRISPRai_7day_Experiment_Day1_B6.fcs
- Source data/FigS5/20201009_CRISPRai_7day/20201009_CRISPRai_7day_Experiment_Day1_B7.fcs
- __MACOSX/Source data/FigS5/20201009_CRISPRai_7day/._20201009_CRISPRai_7day_Experiment_Day1_B7.fcs
- Source data/FigS5/20201009_CRISPRai_7day/20201009_CRISPRai_7day_Experiment_Day4_E12.fcs
- __MACOSX/Source data/FigS5/20201009_CRISPRai_7day/._20201009_CRISPRai_7day_Experiment_Day4_E12.fcs
- Source data/FigS6/CRISPR_7day_continuous/120h/20210706_CRISPRai_7day_120h_Batch_uninduced_4.fcs
- __MACOSX/Source data/FigS6/CRISPR_7day_continuous/120h/._20210706_CRISPRai_7day_120h_Batch_uninduced_4.fcs
- Source data/FigS6/CRISPR_7day_continuous/120h/20210706_CRISPRai_7day_120h_Batch_uninduced_2.fcs
- __MACOSX/Source data/FigS6/CRISPR_7day_continuous/120h/._20210706_CRISPRai_7day_120h_Batch_uninduced_2.fcs
- Source data/FigS6/CRISPR_7day_continuous/120h/20210706_CRISPRai_7day_120h_Batch_uninduced_3.fcs
- __MACOSX/Source data/FigS6/CRISPR_7day_continuous/120h/._20210706_CRISPRai_7day_120h_Batch_uninduced_3.fcs
- Source data/FigS6/CRISPR_7day_continuous/120h/20210706_CRISPRai_7day_120h_Batch_uninduced_1.fcs
- __MACOSX/Source data/FigS6/CRISPR_7day_continuous/120h/._20210706_CRISPRai_7day_120h_Batch_uninduced_1.fcs
- Source data/FigS6/CRISPR_7day_continuous/120h/20210706_CRISPRai_7day_120h_Continuous_uninduced_4.fcs
- __MACOSX/Source data/FigS6/CRISPR_7day_continuous/120h/._20210706_CRISPRai_7day_120h_Continuous_uninduced_4.fcs
- Source data/FigS6/CRISPR_7day_continuous/120h/20210706_CRISPRai_7day_120h_Batch_induced_4.fcs
- __MACOSX/Source data/FigS6/CRISPR_7day_continuous/120h/._20210706_CRISPRai_7day_120h_Batch_induced_4.fcs
- Source data/FigS6/CRISPR_7day_continuous/120h/20210706_CRISPRai_7day_120h_Continuous_uninduced_2.fcs
- __MACOSX/Source data/FigS6/CRISPR_7day_continuous/120h/._20210706_CRISPRai_7day_120h_Continuous_uninduced_2.fcs
- Source data/FigS6/CRISPR_7day_continuous/120h/20210706_CRISPRai_7day_120h_Batch_induced_1.fcs
- __MACOSX/Source data/FigS6/CRISPR_7day_continuous/120h/._20210706_CRISPRai_7day_120h_Batch_induced_1.fcs
- Source data/FigS6/CRISPR_7day_continuous/120h/20210706_CRISPRai_7day_120h_Continuous_uninduced_3.fcs
- __MACOSX/Source data/FigS6/CRISPR_7day_continuous/120h/._20210706_CRISPRai_7day_120h_Continuous_uninduced_3.fcs
- Source data/FigS6/CRISPR_7day_continuous/120h/20210706_CRISPRai_7day_120h_Continuous_uninduced_1.fcs
- __MACOSX/Source data/FigS6/CRISPR_7day_continuous/120h/._20210706_CRISPRai_7day_120h_Continuous_uninduced_1.fcs
- Source data/FigS6/CRISPR_7day_continuous/120h/20210706_CRISPRai_7day_120h_Batch_induced_3.fcs
- __MACOSX/Source data/FigS6/CRISPR_7day_continuous/120h/._20210706_CRISPRai_7day_120h_Batch_induced_3.fcs
- Source data/FigS6/CRISPR_7day_continuous/120h/20210706_CRISPRai_7day_120h_Batch_induced_2.fcs
- __MACOSX/Source data/FigS6/CRISPR_7day_continuous/120h/._20210706_CRISPRai_7day_120h_Batch_induced_2.fcs
- Source data/FigS6/CRISPR_7day_continuous/120h/20210706_CRISPRai_7day_120h_Continuous_induced_3.fcs
- __MACOSX/Source data/FigS6/CRISPR_7day_continuous/120h/._20210706_CRISPRai_7day_120h_Continuous_induced_3.fcs
- Source data/FigS6/CRISPR_7day_continuous/120h/20210706_CRISPRai_7day_120h_Continuous_induced_2.fcs
- __MACOSX/Source data/FigS6/CRISPR_7day_continuous/120h/._20210706_CRISPRai_7day_120h_Continuous_induced_2.fcs
- Source data/FigS6/CRISPR_7day_continuous/120h/20210706_CRISPRai_7day_120h_Continuous_induced_1.fcs
- __MACOSX/Source data/FigS6/CRISPR_7day_continuous/120h/._20210706_CRISPRai_7day_120h_Continuous_induced_1.fcs
- Source data/FigS6/CRISPR_7day_continuous/120h/20210706_CRISPRai_7day_120h_Continuous_induced_4.fcs
- __MACOSX/Source data/FigS6/CRISPR_7day_continuous/120h/._20210706_CRISPRai_7day_120h_Continuous_induced_4.fcs
- Source data/FigS6/CRISPR_7day_continuous/96h/20210706_CRISPRai_7day_96h_Continuous_induced_1.fcs
- __MACOSX/Source data/FigS6/CRISPR_7day_continuous/96h/._20210706_CRISPRai_7day_96h_Continuous_induced_1.fcs
- Source data/FigS6/CRISPR_7day_continuous/96h/20210706_CRISPRai_7day_96h_Continuous_induced_2.fcs
- __MACOSX/Source data/FigS6/CRISPR_7day_continuous/96h/._20210706_CRISPRai_7day_96h_Continuous_induced_2.fcs
- Source data/FigS6/CRISPR_7day_continuous/96h/20210706_CRISPRai_7day_96h_Batch_induced_4.fcs
- __MACOSX/Source data/FigS6/CRISPR_7day_continuous/96h/._20210706_CRISPRai_7day_96h_Batch_induced_4.fcs
- Source data/FigS6/CRISPR_7day_continuous/96h/20210706_CRISPRai_7day_96h_Continuous_induced_3.fcs
- __MACOSX/Source data/FigS6/CRISPR_7day_continuous/96h/._20210706_CRISPRai_7day_96h_Continuous_induced_3.fcs
- Source data/FigS6/CRISPR_7day_continuous/96h/20210706_CRISPRai_7day_96h_Batch_induced_1.fcs
- __MACOSX/Source data/FigS6/CRISPR_7day_continuous/96h/._20210706_CRISPRai_7day_96h_Batch_induced_1.fcs
- Source data/FigS6/CRISPR_7day_continuous/96h/20210706_CRISPRai_7day_96h_Continuous_induced_4.fcs
- __MACOSX/Source data/FigS6/CRISPR_7day_continuous/96h/._20210706_CRISPRai_7day_96h_Continuous_induced_4.fcs
- Source data/FigS6/CRISPR_7day_continuous/96h/20210706_CRISPRai_7day_96h_Batch_induced_3.fcs
- __MACOSX/Source data/FigS6/CRISPR_7day_continuous/96h/._20210706_CRISPRai_7day_96h_Batch_induced_3.fcs
- Source data/FigS6/CRISPR_7day_continuous/96h/20210706_CRISPRai_7day_96h_Batch_induced_2.fcs
- __MACOSX/Source data/FigS6/CRISPR_7day_continuous/96h/._20210706_CRISPRai_7day_96h_Batch_induced_2.fcs
- Source data/FigS6/CRISPR_7day_continuous/96h/20210706_CRISPRai_7day_96h_Continuous_uninduced_1.fcs
- __MACOSX/Source data/FigS6/CRISPR_7day_continuous/96h/._20210706_CRISPRai_7day_96h_Continuous_uninduced_1.fcs
- Source data/FigS6/CRISPR_7day_continuous/96h/20210706_CRISPRai_7day_96h_Continuous_uninduced_2.fcs
- __MACOSX/Source data/FigS6/CRISPR_7day_continuous/96h/._20210706_CRISPRai_7day_96h_Continuous_uninduced_2.fcs
[truncated: 180 more entries]
