# Supplementary material for: Inducible expression of large gRNA arrays for multiplexed CRISPRai applications
Source: Nat Commun. 2022 Aug 25;13:4984. doi: 10.1038/s41467-022-32603-7 (PMC9411621; doi:10.1038/s41467-022-32603-7)
Supplement: Supplementary file 4 — Source Data [file 41467_2022_32603_MOESM4_ESM.zip › Source data/Fig3e calcs.xlsx]

## Sheet: qPCR calcs
		Sample	GOI	GOI Ct	GOI Ct2	GOI Ct3	GOI x̄ Ct	HGK	HGK Ct1	HGK Ct2	HGK Ct3	HGK x̄ Ct	ΔCt	x̄ ΔCt	ΔΔCt	2^-ΔΔCt
	Control	yKR110-1	ADH1	21.6008	21.1456	20.9703	21.2389	UBC	25.6772	25.4228		25.55	-4.31105	-3.84644	-0.464609	1.37994
		yKR110-2		22.8363	22.6877	22.8729	22.7989		25.4823	25.6271	25.7613	25.6235	-2.82459		1.02184	0.492487
		yKR110-3		20.394	20.6058	20.359	20.4529		24.9655	24.7967	24.8076	24.8566	-4.40367		-0.557233	1.47144
	Treatment	yKR110-1	ADH1	21.1839	21.0015		21.0927	UBC	25.3213	24.4778	24.6027	24.8006	-3.70785	-1.48722	0.138582	0.908411		Group	Average Relative Expression	SD	SE
		yKR110-2		24.8342	24.378	24.5856	24.5993		24.5243	24.8591	24.4994	24.6276	-0.0283388		3.8181	0.0708986		Control	1.11463	0.441501	0.254901
		yKR110-3		23.7135	23.7182	23.7825	23.738		24.5757	24.3797	24.4351	24.4635	-0.725456		3.12098	0.114945		Treated	0.364752	0.384846	0.222191
		Sample	GOI	GOI Ct1	GOI Ct2	GOI Ct3	GOI x̄ Ct	HKG	HGK Ct1	HGK Ct2	HGK Ct3	HKG x̄ Ct	ΔCt	x̄ ΔCt	ΔΔCt	2^-ΔΔCt
	Control	yKR110-1	ADH3	18.924	18.8005	18.8145	18.8463	UBC	22.7943	22.7716	22.9305	22.8322	-3.98582	-3.72283	-0.262989	1.19996
		yKR110-2		18.8627	18.9923	19.0433	18.9661		22.7213	22.6454	22.7753	22.714	-3.74789		-0.0250571	1.01752
		yKR110-3		18.7199	18.59	18.5217	18.6105		22.0942	21.9993	22.0425	22.0453	-3.43479		0.288046	0.819011
	Treatment	yKR110-1	ADH3	18.629	18.6159	18.4632	18.5694	UBC	21.3744	21.4265	21.6888	21.4966	-2.92718	-2.53337	0.795653	0.576082		Group	Average Relative Expression	SD	SE
		yKR110-2		19.7968	19.7478	19.7473	19.764		21.8432	22.1719	22.0624	22.0258	-2.26185		1.46098	0.363247		Control	1.01216	0.155569	0.0898177
		yKR110-3		19.378	19.67	19.5232	19.5237		21.926	22.0447	21.8336	21.9348	-2.41109		1.31174	0.402834		Treated	0.447388	0.0924248	0.0533615
		Sample	GOI	GOI Ct1	GOI Ct2	GOI Ct3	GOI x̄ Ct	HKG	HGK Ct1	HGK Ct2	HGK Ct3	HKG x̄ Ct	ΔCt	x̄ ΔCt	ΔΔCt	2^-ΔΔCt
	Control	yKR110-1	FUM1	19.9456	19.9648	19.7844	19.8983	UBC	22.7943	22.7716	22.9305	22.8322	-2.93391	-2.8341	-0.0998111	1.07163
		yKR110-2		19.7175	19.8543	19.7766	19.7828		22.7213	22.6454	22.7753	22.714	-2.93118		-0.0970817	1.06961
		yKR110-3		19.3388	19.5016	19.384	19.4081		22.0942	21.9993	22.0425	22.0453	-2.63721		0.196893	0.872428
	Treatment	yKR110-1	FUM1	21.0312	21.0096	20.9721	21.0043	UBC	21.3744	21.4265	21.6888	21.4966	-0.492271	-1.20714	2.34183	0.19726		Group	Average Relative Expression	SD	SE
		yKR110-2		19.9888	20.1793	20.0475	20.0719		21.8432	22.1719	22.0624	22.0258	-1.95394		0.88016	0.543307		Control	1.00456	0.0934327	0.0539434
		yKR110-3		20.6528	20.7764	20.8497	20.7596		21.926	22.0447	21.8336	21.9348	-1.1752		1.6589	0.31668		Treated	0.352416	0.143515	0.0828585
		Sample	GOI	GOI Ct1	GOI Ct2	GOI Ct3	GOI x̄ Ct	HKG	HGK Ct1	HGK Ct2	HGK Ct3	HKG x̄ Ct	ΔCt	x̄ ΔCt	ΔΔCt	2^-ΔΔCt
	Control	yKR110-1	IDP1	21.1917	20.5167	20.5693	20.7592	UBC	23.2557	23.3191	23.2264	23.2671	-2.50787	-2.55267	0.0448068	0.96942
		yKR110-2		20.6027	20.7672	20.4835	20.6178		23.0891	23.2454	23.4109	23.2485	-2.63068		-0.0780061	1.05556
		yKR110-3		19.8254	19.9392	19.9669	19.9105		22.5482	22.3264	22.4154	22.43	-2.51947		0.0331993	0.977251
	Treatment	yKR110-1	IDP1	22.5248	22.3253	22.3039	22.3847	UBC	21.8028	22.3668	21.7364	21.9687	0.415991	0.712925	2.96866	0.127745		Group	Average Relative Expression	SD	SE
		yKR110-2		23.5258	23.1726	23.2599	23.3195		22.2849	22.457	22.304	22.3487	0.970807		3.52348	0.0869614		Control	1.00074	0.0388919	0.0224543
		yKR110-3		22.9874	23.0115	22.9537	22.9842		22.211	22.1515	22.3342	22.2322	0.751978		3.30465	0.101205		Treated	0.105304	0.0169001	0.00975728
		Sample	GOI	GOI Ct1	GOI Ct2	GOI Ct3	GOI x̄ Ct	HKG	HGK Ct1	HGK Ct2	HGK Ct3	HKG x̄ Ct	ΔCt	x̄ ΔCt	ΔΔCt	2^-ΔΔCt
	Control	yKR110-1	SER3	20.893	20.7615	20.6759	20.7768	UBC	22.6763	22.6597	22.6862	22.6741	-1.89726	-2.60468	0.707416	0.612416
		yKR110-2		18.702	18.7418	18.6902	18.7113		22.5459	22.7054	22.7616	22.671	-3.95969		-1.35501	2.55799
		yKR110-3		20.0594	19.9639	20.032	20.0184		22.0126	21.9547	21.9592	21.9755	-1.95708		0.647596	0.638343
	Treatment	yKR110-1	SER3	20.9392	20.8713	20.7922	20.8676	UBC	21.972	21.4175	21.443	21.6108	-0.743289	-0.45058	1.86139	0.275211		Group	Average Relative Expression	SD	SE
		yKR110-2		21.2951	21.2005	21.4464	21.314		21.9389	21.9882	21.9772	21.9681	-0.654114		1.95056	0.258715		Control	1.26958	0.911104	0.526026
		yKR110-3		21.9985	21.9457	21.9848	21.9764		21.8569	22.0089	21.9263	21.9307	0.0456626		2.65034	0.159283		Treated	0.23107	0.051206	0.0295638
		Sample	GOI	GOI Ct1	GOI Ct2	GOI Ct3	GOI x̄ Ct	HKG	HKG CT1	HKG CT1	HKG CT1	HKG x̄ Ct	ΔCt	x̄ ΔCt	ΔΔCt	2^-ΔΔCt
	Control	yKR110-1	SER33	25.2737	25.1035	25.1089	25.162	UBC	23.2557	23.3191	23.2264	23.2671	1.89494	2.02442	-0.129474	1.09389
		yKR110-2		25.3899	25.4504	25.4216	25.4206		23.0891	23.2454	23.4109	23.2485	2.17213		0.147709	0.902683
		yKR110-3		24.5597	24.2363	24.5125	24.4362		22.5482	22.3264	22.4154	22.43	2.00618		-0.0182351	1.01272
	Treatment	yKR110-1	SER33	29.1299	29.167	28.9703	29.0891	UBC	21.8028	22.3668	21.7364	21.9687	7.12042	7.63816	5.096	0.0292383		Group	Average Relative Expression	SD	SE
		yKR110-2		30.4781	30.3154	30.3224	30.372		22.2849	22.457	22.304	22.3487	8.02331		5.99889	0.015637		Control	1.0031	0.078358	0.04524
		yKR110-3		29.844	30.2158	29.9492	30.003		22.211	22.1515	22.3342	22.2322	7.77077		5.74635	0.0186284		Treated	0.0211679	0.00583581	0.00336931
		Sample	GOI	GOI Ct1	GOI Ct2	GOI Ct3	GOI x̄ Ct	HKG	HGK Ct1	HGK Ct2	HGK Ct3	HKG x̄ Ct	ΔCt	x̄ ΔCt	ΔΔCt	2^-ΔΔCt
	Control	yKR110-1	ADR1	24.4921	24.9981		24.7451	UBC	22.6763	22.6597	22.6862	22.6741	2.07106	1.22561	0.845454	0.556536
		yKR110-2		22.5337	23.0689	22.9008	22.8345		22.5459	22.7054	22.7616	22.671	0.163446		-1.06216	2.08806
		yKR110-3		23.5152	23.4224	23.3159	23.4178		22.0126	21.9547	21.9592	21.9755	1.44231		0.216706	0.860528
	Treatment	yKR110-1	ADR1	22.6422	21.9674	22.5293	22.3796	UBC	21.972	21.4175	21.443	21.6108	0.768789	0.705822	-0.456818	1.37251		Group	Average Relative Expression	SD	SE
		yKR110-2		22.9775	22.7882	22.9963	22.9207		21.9389	21.9882	21.9772	21.9681	0.952588		-0.273018	1.20833		Control	1.16837	0.662049	0.382234
		yKR110-3		22.1015	22.5241	22.3548	22.3268		21.8569	22.0089	21.9263	21.9307	0.396088		-0.829519	1.77709		Treated	1.45265	0.239009	0.137992
		Sample	GOI	GOI Ct1	GOI Ct2	GOI Ct3	GOI x̄ Ct	HKG	HGK Ct1	HGK Ct2	HGK Ct3	HKG x̄ Ct	ΔCt	x̄ ΔCt	ΔΔCt	2^-ΔΔCt
	Control	yKR110-1	ICL1	22.7814	22.8393	22.706	22.7756	UBC	23.2557	23.3191	23.2264	23.2671	-0.491521	-0.537462	0.0459412	0.968658
		yKR110-2		21.8912	21.9305	21.8174	21.8797		23.0891	23.2454	23.4109	23.2485	-1.36879		-0.831328	1.77932
		yKR110-3		22.8485	22.6222	22.5631	22.6779		22.5482	22.3264	22.4154	22.43	0.247925		0.785387	0.580196
	Treatment	yKR110-1	ICL1	21.9318	21.9207		21.9262	UBC	21.8028	22.3668	21.7364	21.9687	-0.0424312	-1.56774	0.495031	0.709546		Group	Average Relative Expression	SD	SE
		yKR110-2		20.3632	20.4302	20.3874	20.3936		22.2849	22.457	22.304	22.3487	-1.95503		-1.41757	2.67136		Control	1.10939	0.499554	0.288418
		yKR110-3		19.4704	19.5135	19.5955	19.5265		22.211	22.1515	22.3342	22.2322	-2.70575		-2.16829	4.4949		Treated	2.62527	1.54571	0.892415
		Sample	GOI	GOI Ct1	GOI Ct2	GOI Ct3	GOI x̄ Ct	HKG	HGK Ct1	HGK Ct2	HGK Ct3	HKG x̄ Ct	ΔCt	x̄ ΔCt	ΔΔCt	2^-ΔΔCt
	Control	yKR110-1	SDH1	21.3897	20.9669		21.1783	UBC	23.1179	22.9176	22.9241	22.9866	-1.80828	-2.36596	0.557681	0.679393
		yKR110-2		20.3551	20.239	19.9966	20.1969		22.9721	22.9324	23.1004	23.0016	-2.80474		-0.438781	1.35546
		yKR110-3		20.0079	20.2808	19.7605	20.0164		22.4829	22.5756	22.4454	22.5013	-2.48486		-0.1189	1.08591
	Treatment	yKR110-1	SDH1	23.2451	23.4614	23.2315	23.3127	UBC	21.7431	21.8365	21.9841	21.8546	1.45811	0.2536	3.82407	0.070606		Group	Average Relative Expression	SD	SE
		yKR110-2		21.7318	21.7012	21.9692	21.8008		22.0998	22.2645	22.1787	22.181	-0.380245		1.98572	0.252487		Control	1.04025	0.277884	0.160436
		yKR110-3		21.6368	21.9468	21.9003	21.828		22.1233	22.1435	22.1683	22.145	-0.317061		2.0489	0.241668		Treated	0.188254	0.0833068	0.0480972
		Sample	GOI	GOI Ct1	GOI Ct2	GOI Ct3	GOI x̄ Ct	HKG	HGK Ct1	HGK Ct2	HGK Ct3	HKG x̄ Ct	ΔCt	x̄ ΔCt	ΔΔCt	2^-ΔΔCt
	Control	yKR110-1	SDH2	18.8683	18.6398	18.9339	18.814	UBC	23.1179	22.9176	22.9241	22.9866	-4.17256	-4.34896	0.176409	0.884903
		yKR110-2		18.1818	18.2918	18.2935	18.2557		22.9721	22.9324	23.1004	23.0016	-4.74595		-0.396989	1.31676
		yKR110-3		18.3452	18.3508	18.4227	18.3729		22.4829	22.5756	22.4454	22.5013	-4.12838		0.22058	0.85822
	Treatment	yKR110-1	SDH2	19.257	19.2764	19.1304	19.2213	UBC	21.7431	21.8365	21.9841	21.8546	-2.63328	-2.78763	1.71568	0.304458		Group	Average Relative Expression	SD	SE
		yKR110-2		19.2181	19.0963	19.025	19.1131		22.0998	22.2645	22.1787	22.181	-3.06786		1.2811	0.411481		Control	1.01996	0.21015	0.12133
		yKR110-3		19.2251	19.4417	19.783	19.4833		22.1233	22.1435	22.1683	22.145	-2.66175		1.68722	0.310525		Treated	0.342155	0.0490833	0.0283382
		Sample	GOI	GOI Ct1	GOI Ct2	GOI Ct3	GOI x̄ Ct	HKG	HGK Ct1	HGK Ct2	HGK Ct3	HKG x̄ Ct	ΔCt	x̄ ΔCt	ΔΔCt	2^-ΔΔCt
	Control	yKR110-1	SDH3	19.135	19.1914	19.032	19.1195	UBC	23.1179	22.9176	22.9241	22.9866	-3.86711	-3.92567	0.0585596	0.960222
		yKR110-2		18.8766	18.8472	18.9717	18.8985		22.9721	22.9324	23.1004	23.0016	-4.10313		-0.17746	1.13089
		yKR110-3		18.6188	18.658	18.8068	18.6945		22.4829	22.5756	22.4454	22.5013	-3.80677		0.118901	0.920889
	Treatment	yKR110-1	SDH3	20.3737	20.795	20.5192	20.5626	UBC	21.7431	21.8365	21.9841	21.8546	-1.29194	-1.54278	2.63373	0.161127		Group	Average Relative Expression	SD	SE
		yKR110-2		20.438	20.5954	20.4369	20.4901		22.0998	22.2645	22.1787	22.181	-1.6909		2.23477	0.212455		Control	1.004	0.0911505	0.0526258
		yKR110-3		20.2502	20.3785	20.8699	20.4995		22.1233	22.1435	22.1683	22.145	-1.6455		2.28017	0.205873		Treated	0.193152	0.0228037	0.0131657

## Sheet: qPCR summary
											Relative Expression		Standard Error
											Uninduced	Induced	Uninduced	Induced
										ADH1	1.11463	0.364752	0.254901	0.222191
										ADH3	1.01216	0.447388	0.0898177	0.0533615
										Fum1	1.00456	0.352416	0.0539434	0.0828585
										IDP1	1.00074	0.105304	0.0224543	0.00975728
										SER3	1.26958	0.23107	0.526026	0.0295638
										SER33	1.0031	0.0211679	0.04524	0.00336931
										ADR1	1.16837	1.45265	0.382234	0.137992
										ICL1	1.10939	2.62527	0.288418	0.892415
										SDH1	1.04025	0.188254	0.160436	0.0480972
										SDH2	1.01996	0.342155	0.12133	0.0283382
										SDH3	1.004	0.193152	0.0526258	0.0131657
