# Supplementary material for: Inducible expression of large gRNA arrays for multiplexed CRISPRai applications
Source: Nat Commun. 2022 Aug 25;13:4984. doi: 10.1038/s41467-022-32603-7 (PMC9411621; doi:10.1038/s41467-022-32603-7)
Supplement: Supplementary file 4 — Source Data [file 41467_2022_32603_MOESM4_ESM.zip › Source data/Fig2d calcs.xlsx]

## Sheet: Max growth rate
Time (min)	WT				L-L-L				L-L-H				L-H-L				L-H-H				H-L-L				H-H-L				H-L-H				H-H-H
10	0.1405	0.1393	0.1457	0.145	0.1483	0.1354	0.1487	0.1379	0.1438	0.146	0.138	0.1376	0.1371	0.1387	0.1402	0.138	0.1422	0.1379	0.1532	0.1501	0.1343	0.1365	0.1348	0.1356	0.1453	0.1297	0.1467	0.1364	0.1515	0.1296	0.1358	0.1318	0.1523	0.1348	0.1405	0.1415
20	0.1474	0.1486	0.166	0.1707	0.148	0.1328	0.1461	0.1386	0.16	0.1393	0.1344	0.1395	0.1533	0.1455	0.163	0.1361	0.1555	0.1515	0.1706	0.1765	0.1405	0.1463	0.1544	0.1529	0.1477	0.1344	0.1689	0.1636	0.1532	0.1355	0.1353	0.1306	0.1587	0.1445	0.151	0.1609
30	0.1453	0.1439	0.1563	0.1588	0.1504	0.1363	0.1479	0.1406	0.1581	0.1402	0.1344	0.139	0.1519	0.1391	0.1564	0.1362	0.1546	0.1501	0.165	0.1687	0.1398	0.146	0.1459	0.1462	0.1469	0.1335	0.1543	0.1514	0.1472	0.1332	0.1323	0.1299	0.157	0.1424	0.1458	0.1553
40	0.1437	0.1409	0.15	0.1516	0.1585	0.1432	0.1568	0.148	0.1636	0.147	0.1468	0.1445	0.1614	0.1442	0.1627	0.143	0.1608	0.157	0.169	0.1728	0.1428	0.1434	0.1444	0.1516	0.1462	0.1334	0.1508	0.1522	0.1473	0.1336	0.1307	0.1289	0.1534	0.1399	0.1442	0.1554
50	0.141	0.1394	0.1449	0.1473	0.1634	0.1482	0.1619	0.1533	0.1716	0.1512	0.1552	0.1511	0.1646	0.1504	0.1603	0.1481	0.1678	0.1616	0.1666	0.1706	0.1473	0.1438	0.145	0.1531	0.1516	0.1378	0.1505	0.1504	0.1458	0.1302	0.1301	0.1295	0.1525	0.1352	0.1418	0.1495
60	0.14	0.1385	0.1432	0.1405	0.1659	0.1558	0.1662	0.1581	0.1764	0.157	0.1598	0.1569	0.1699	0.1563	0.1643	0.1544	0.1736	0.1656	0.1675	0.1737	0.1498	0.1457	0.1486	0.1559	0.1573	0.1427	0.1509	0.1516	0.1456	0.1321	0.1316	0.1288	0.1507	0.1336	0.1396	0.1462
70	0.1372	0.1357	0.1389	0.1388	0.1704	0.1598	0.1734	0.1619	0.1789	0.1617	0.167	0.1616	0.1722	0.1615	0.1683	0.1612	0.1748	0.1715	0.1687	0.1746	0.1522	0.1482	0.1507	0.1583	0.1578	0.1459	0.1524	0.1544	0.1482	0.1304	0.1315	0.1303	0.1506	0.1337	0.137	0.1439
80	0.1358	0.1358	0.1387	0.1379	0.1707	0.1627	0.1778	0.1656	0.1791	0.1654	0.1715	0.1676	0.1741	0.1639	0.1718	0.1641	0.1778	0.1756	0.1734	0.1778	0.1546	0.1527	0.1551	0.1619	0.1582	0.1498	0.1565	0.1563	0.1454	0.1279	0.1311	0.1291	0.148	0.1322	0.1364	0.1428
90	0.136	0.1354	0.1385	0.1401	0.177	0.1697	0.184	0.1708	0.1808	0.1696	0.1747	0.1712	0.1764	0.169	0.1738	0.1702	0.1808	0.1772	0.1747	0.1783	0.1582	0.1547	0.1595	0.1657	0.1615	0.1511	0.1591	0.1589	0.1447	0.1301	0.1326	0.1302	0.1488	0.1332	0.137	0.14
100	0.1356	0.1356	0.1368	0.1381	0.1785	0.1714	0.1876	0.1751	0.1823	0.1716	0.1771	0.1774	0.1783	0.1736	0.1776	0.1742	0.1832	0.1791	0.1795	0.1809	0.1608	0.1578	0.1618	0.1675	0.1642	0.1566	0.1626	0.1618	0.1458	0.1289	0.1334	0.1306	0.148	0.1329	0.1361	0.1405
110	0.1361	0.1347	0.1382	0.1412	0.1818	0.1743	0.1935	0.179	0.1848	0.1752	0.1796	0.1807	0.1814	0.1762	0.1811	0.1792	0.1865	0.1809	0.1819	0.1841	0.1638	0.1619	0.1647	0.1706	0.1655	0.1584	0.1652	0.1651	0.1473	0.1281	0.1339	0.1311	0.1497	0.1327	0.1369	0.1406
120	0.1354	0.1348	0.1387	0.142	0.1822	0.1776	0.1942	0.1822	0.1832	0.1802	0.1817	0.181	0.1823	0.178	0.1818	0.1823	0.1888	0.1841	0.1849	0.1853	0.1662	0.1618	0.1687	0.1722	0.1669	0.1605	0.1662	0.1651	0.1456	0.13	0.1347	0.1313	0.1495	0.1338	0.1373	0.1388
130	0.1357	0.1345	0.1386	0.1419	0.1824	0.1794	0.1944	0.1851	0.1848	0.1815	0.1803	0.1829	0.1838	0.1816	0.1806	0.1842	0.19	0.1832	0.1874	0.1862	0.1668	0.1644	0.1696	0.1725	0.168	0.1612	0.1677	0.1655	0.1465	0.1314	0.1334	0.1321	0.1497	0.1338	0.1371	0.1382
140	0.1385	0.1359	0.1382	0.1428	0.184	0.1801	0.2001	0.1867	0.1875	0.1853	0.1812	0.1853	0.1868	0.1824	0.1818	0.1866	0.1917	0.1855	0.1902	0.188	0.1702	0.1656	0.173	0.1736	0.1689	0.1628	0.1704	0.1676	0.1496	0.131	0.1352	0.1312	0.1509	0.1351	0.1383	0.1395
150	0.137	0.1356	0.1397	0.1442	0.184	0.1837	0.2015	0.1876	0.1894	0.1919	0.1827	0.1851	0.1856	0.1851	0.1857	0.1868	0.1948	0.1885	0.1928	0.191	0.174	0.1661	0.1778	0.1769	0.1713	0.1636	0.1706	0.1697	0.1509	0.1368	0.1357	0.1313	0.1507	0.1362	0.1386	0.1401
160	0.1392	0.1367	0.1408	0.1424	0.1854	0.1856	0.2054	0.19	0.1924	0.1924	0.1852	0.1878	0.1883	0.1888	0.188	0.1863	0.1968	0.186	0.1943	0.1923	0.1748	0.1691	0.174	0.1784	0.1742	0.1648	0.1748	0.1714	0.1515	0.1318	0.1367	0.1348	0.1572	0.1374	0.1402	0.1408
170	0.1405	0.1373	0.1429	0.1438	0.1889	0.1862	0.2039	0.1891	0.1929	0.195	0.1866	0.1885	0.1896	0.1878	0.1884	0.1886	0.197	0.1897	0.1932	0.1917	0.1781	0.1691	0.1786	0.1795	0.1723	0.167	0.1758	0.1718	0.1515	0.1341	0.1357	0.1335	0.1548	0.138	0.1388	0.1398
180	0.1449	0.1401	0.1441	0.1443	0.1936	0.1907	0.2103	0.1945	0.1931	0.1964	0.1878	0.1923	0.1902	0.1922	0.1924	0.1913	0.2007	0.1922	0.1967	0.1958	0.1792	0.1711	0.1793	0.1823	0.1755	0.1697	0.1794	0.1767	0.1539	0.1329	0.1403	0.136	0.1602	0.1394	0.1417	0.1417
190	0.1439	0.1415	0.1462	0.1461	0.1914	0.1893	0.2119	0.1965	0.1962	0.2003	0.1897	0.1923	0.1879	0.1906	0.1943	0.1947	0.2031	0.1941	0.1991	0.1942	0.1819	0.1714	0.179	0.1837	0.1764	0.1707	0.179	0.177	0.1564	0.1363	0.14	0.1356	0.1627	0.1416	0.1422	0.1432
200	0.146	0.1435	0.1478	0.152	0.196	0.1955	0.2133	0.2002	0.1969	0.2024	0.1905	0.1952	0.195	0.1947	0.197	0.1963	0.2076	0.1984	0.2047	0.1963	0.1847	0.1737	0.1852	0.1844	0.1784	0.1737	0.1834	0.1787	0.159	0.1378	0.1414	0.1378	0.1643	0.1446	0.144	0.1449
210	0.1492	0.1443	0.1501	0.1508	0.1986	0.1952	0.2135	0.2025	0.1981	0.2037	0.1938	0.1981	0.1974	0.1956	0.1981	0.1967	0.2095	0.1983	0.2049	0.1997	0.1866	0.1766	0.1862	0.1849	0.1809	0.1765	0.1849	0.1818	0.1604	0.1394	0.1425	0.1397	0.165	0.1432	0.1454	0.1478
220	0.1535	0.1479	0.1527	0.158	0.2025	0.2024	0.2157	0.2064	0.2018	0.209	0.1952	0.2019	0.2011	0.1971	0.2008	0.2	0.2122	0.197	0.2059	0.2025	0.1883	0.1773	0.1947	0.1874	0.1845	0.1778	0.1893	0.1839	0.1642	0.14	0.1436	0.1428	0.1681	0.1467	0.1474	0.1495
230	0.156	0.1492	0.1537	0.1603	0.2083	0.1981	0.2155	0.2063	0.2047	0.2133	0.2004	0.2027	0.2037	0.1991	0.1986	0.1998	0.215	0.1982	0.2065	0.1995	0.1914	0.1797	0.1913	0.19	0.1852	0.1798	0.1908	0.1849	0.166	0.1409	0.1475	0.1434	0.1708	0.1491	0.1501	0.1494
240	0.158	0.1529	0.1587	0.162	0.2086	0.2015	0.2205	0.2037	0.2051	0.2156	0.2018	0.2057	0.2068	0.2015	0.2008	0.2028	0.2149	0.2006	0.2073	0.2059	0.1921	0.1811	0.1955	0.1919	0.1884	0.1819	0.1928	0.1886	0.1717	0.1446	0.149	0.1432	0.1772	0.152	0.1504	0.1531
250	0.1622	0.1533	0.1598	0.168	0.215	0.206	0.2234	0.207	0.2081	0.2192	0.2072	0.214	0.2111	0.2045	0.2053	0.2073	0.221	0.2023	0.2105	0.2059	0.1966	0.1842	0.1938	0.1956	0.1923	0.1904	0.1972	0.1912	0.1713	0.1471	0.1518	0.1472	0.1813	0.1552	0.152	0.1539
260	0.1665	0.1568	0.1606	0.1687	0.2168	0.2096	0.2288	0.2121	0.213	0.2218	0.2092	0.2174	0.2135	0.206	0.209	0.2094	0.2264	0.2057	0.214	0.2099	0.1995	0.1854	0.1992	0.1948	0.1947	0.195	0.2012	0.1961	0.1775	0.1487	0.1545	0.1504	0.1862	0.1598	0.1556	0.1579
270	0.1729	0.1594	0.168	0.1756	0.2147	0.2134	0.2301	0.2115	0.2161	0.2242	0.2071	0.2209	0.219	0.2101	0.2133	0.2152	0.2231	0.2068	0.2202	0.2114	0.2002	0.1921	0.2021	0.1983	0.1968	0.1984	0.2028	0.1948	0.1807	0.1527	0.1552	0.1518	0.1891	0.1637	0.1596	0.1592
280	0.1748	0.1655	0.1721	0.1826	0.2195	0.2151	0.2333	0.2142	0.2213	0.2321	0.2081	0.2238	0.2232	0.2102	0.2152	0.218	0.2269	0.2102	0.2254	0.2176	0.2077	0.1936	0.2044	0.2025	0.2027	0.2018	0.2053	0.1975	0.1864	0.1532	0.1591	0.1533	0.1962	0.1639	0.1616	0.1619
290	0.1808	0.1684	0.1767	0.1854	0.2269	0.2233	0.2406	0.2221	0.225	0.2375	0.2184	0.2269	0.2272	0.2154	0.2203	0.2221	0.2305	0.2158	0.2324	0.2213	0.2093	0.1963	0.2081	0.2027	0.207	0.2044	0.2103	0.1998	0.1892	0.1581	0.1634	0.1582	0.2009	0.1699	0.1647	0.166
300	0.1887	0.1726	0.1829	0.1942	0.233	0.2225	0.2439	0.2261	0.2275	0.2355	0.2206	0.2317	0.2335	0.2193	0.2226	0.2232	0.2342	0.2126	0.2361	0.2278	0.2151	0.2032	0.2112	0.2063	0.2119	0.2088	0.2188	0.2037	0.1941	0.1635	0.1645	0.1576	0.2054	0.176	0.1664	0.1697
310	0.1923	0.1771	0.1862	0.2021	0.2381	0.2318	0.2489	0.2272	0.2358	0.246	0.2282	0.2379	0.237	0.2238	0.2288	0.2267	0.2313	0.2165	0.2435	0.2336	0.2174	0.2083	0.2169	0.2082	0.2152	0.2102	0.2234	0.2061	0.2013	0.1654	0.1698	0.1611	0.211	0.1763	0.1706	0.1725
320	0.1996	0.1806	0.1938	0.2079	0.2465	0.2339	0.2564	0.2283	0.2405	0.2505	0.2313	0.2431	0.2412	0.2274	0.2355	0.2314	0.2332	0.2228	0.2431	0.237	0.223	0.2129	0.2198	0.2154	0.2194	0.2157	0.2274	0.2089	0.2064	0.17	0.1743	0.1679	0.2197	0.1834	0.1747	0.177
330	0.2106	0.1877	0.1991	0.2149	0.2553	0.2418	0.2628	0.2336	0.2451	0.2573	0.2403	0.2459	0.248	0.2311	0.2404	0.2391	0.2434	0.2293	0.2489	0.2408	0.2291	0.221	0.2267	0.2134	0.2273	0.2162	0.2329	0.214	0.2127	0.1732	0.1807	0.1715	0.2285	0.188	0.1784	0.1834
340	0.217	0.193	0.2067	0.2205	0.2599	0.2397	0.2672	0.2365	0.252	0.2616	0.2449	0.2486	0.2555	0.236	0.2376	0.2409	0.2475	0.2347	0.2493	0.2484	0.2358	0.2234	0.2317	0.2195	0.231	0.221	0.2381	0.2173	0.2205	0.1777	0.1851	0.174	0.2324	0.1923	0.1833	0.1839
350	0.2285	0.2009	0.2142	0.2336	0.2694	0.2448	0.2671	0.244	0.2568	0.2622	0.2515	0.2539	0.2594	0.2382	0.2455	0.2473	0.2529	0.2429	0.2566	0.2515	0.2411	0.2298	0.235	0.2182	0.2369	0.2254	0.2446	0.2236	0.2281	0.1815	0.1878	0.1752	0.2417	0.1945	0.1863	0.1887
360	0.2337	0.2069	0.2222	0.2389	0.2752	0.2505	0.2713	0.2449	0.2638	0.2694	0.258	0.2534	0.2597	0.2442	0.2464	0.2513	0.2544	0.2428	0.2654	0.2495	0.2424	0.2371	0.2376	0.224	0.2455	0.2298	0.2494	0.2262	0.2315	0.187	0.1948	0.1803	0.2476	0.1998	0.19	0.1942
370	0.2428	0.2159	0.2296	0.2515	0.2838	0.2629	0.282	0.2497	0.2708	0.2782	0.2655	0.2622	0.2712	0.2513	0.2573	0.2587	0.2649	0.2481	0.2686	0.2555	0.2494	0.2447	0.2471	0.2318	0.2526	0.2359	0.271	0.2326	0.2402	0.1919	0.2002	0.1818	0.2572	0.2092	0.1944	0.2002
380	0.2542	0.2234	0.2348	0.261	0.2937	0.2646	0.2892	0.2571	0.2751	0.2828	0.2737	0.2696	0.2721	0.2529	0.2645	0.2597	0.2662	0.2529	0.2711	0.2595	0.2572	0.2546	0.2515	0.2397	0.2568	0.2385	0.2737	0.2357	0.2473	0.1979	0.2051	0.1837	0.2656	0.2136	0.2013	0.206
390	0.2646	0.2324	0.2477	0.2736	0.3023	0.2737	0.3006	0.2675	0.2844	0.2934	0.281	0.2811	0.2808	0.2645	0.2734	0.2682	0.2784	0.2557	0.2811	0.2686	0.262	0.2591	0.2545	0.2384	0.2657	0.2461	0.2795	0.2413	0.261	0.2049	0.2128	0.1935	0.2741	0.2208	0.2077	0.2097
400	0.2789	0.2418	0.2624	0.2893	0.3092	0.2851	0.3047	0.275	0.2947	0.3017	0.2872	0.2876	0.2888	0.2696	0.2757	0.2795	0.2832	0.2599	0.2879	0.2776	0.2713	0.2601	0.2661	0.2445	0.2721	0.2542	0.2868	0.2469	0.2686	0.2113	0.2232	0.1926	0.2842	0.2317	0.2104	0.2168
410	0.2902	0.2505	0.27	0.3011	0.3245	0.2873	0.3124	0.2847	0.2991	0.3126	0.2959	0.2945	0.2936	0.2728	0.2844	0.2833	0.2865	0.2678	0.2919	0.2825	0.2786	0.2716	0.273	0.2497	0.2762	0.2617	0.2958	0.2536	0.2782	0.2184	0.2278	0.1991	0.2905	0.2337	0.2148	0.2212
420	0.3042	0.2634	0.2789	0.317	0.3339	0.2985	0.3158	0.2926	0.3064	0.3191	0.302	0.3007	0.3008	0.2772	0.2933	0.2846	0.2954	0.274	0.2945	0.2884	0.2887	0.2777	0.2768	0.2532	0.2851	0.2635	0.3039	0.2607	0.2842	0.2257	0.2326	0.2024	0.3041	0.242	0.2241	0.2272
430	0.3201	0.2753	0.295	0.3282	0.3511	0.3088	0.3266	0.3061	0.3167	0.3348	0.3124	0.3148	0.3119	0.2892	0.3013	0.2913	0.3023	0.2831	0.3184	0.2974	0.2951	0.2903	0.2882	0.2606	0.2895	0.2737	0.3159	0.2675	0.2955	0.2366	0.2415	0.2058	0.3146	0.252	0.2319	0.2355
440	0.3334	0.2888	0.3114	0.3471	0.3657	0.3211	0.339	0.3145	0.3225	0.3528	0.3258	0.3292	0.3196	0.2999	0.3074	0.2939	0.3086	0.283	0.3212	0.3023	0.3011	0.2988	0.2972	0.2699	0.2992	0.2763	0.33	0.2762	0.3102	0.2443	0.246	0.2122	0.3277	0.2571	0.2368	0.2421
450	0.3499	0.3037	0.3255	0.363	0.3806	0.3339	0.3501	0.3211	0.3384	0.3693	0.3353	0.3361	0.3248	0.3131	0.3145	0.2986	0.3175	0.2918	0.3286	0.3094	0.3149	0.3082	0.3052	0.2759	0.3121	0.2859	0.3367	0.2839	0.3171	0.2507	0.2632	0.2164	0.3357	0.2643	0.2422	0.2483
460	0.3644	0.3127	0.3384	0.3837	0.3929	0.342	0.3624	0.3368	0.34	0.3812	0.3476	0.35	0.3426	0.3219	0.321	0.3121	0.3245	0.301	0.3381	0.3188	0.3208	0.3184	0.3118	0.2849	0.3253	0.292	0.3486	0.2941	0.3359	0.2557	0.2681	0.2218	0.3458	0.2751	0.2506	0.2562
470	0.385	0.3276	0.3578	0.3999	0.409	0.3529	0.3754	0.364	0.3546	0.3918	0.3785	0.3608	0.3547	0.3224	0.3313	0.3233	0.3355	0.3065	0.3416	0.3209	0.3301	0.3294	0.3223	0.2927	0.3368	0.2989	0.3573	0.2985	0.3426	0.2647	0.2798	0.2362	0.3551	0.2815	0.2552	0.2643
480	0.4004	0.3475	0.3718	0.4188	0.4176	0.3762	0.3976	0.368	0.3651	0.4026	0.3878	0.3749	0.3595	0.3403	0.343	0.3314	0.3568	0.3113	0.3463	0.3355	0.3497	0.3358	0.334	0.2967	0.3455	0.3053	0.3666	0.3066	0.3526	0.2779	0.2842	0.2416	0.3682	0.2906	0.2657	0.2718
490	0.4179	0.3587	0.3873	0.437	0.439	0.3918	0.4102	0.3731	0.3775	0.4183	0.3955	0.3997	0.371	0.3472	0.3472	0.3407	0.3642	0.3185	0.3597	0.3419	0.3602	0.3488	0.3443	0.3066	0.3556	0.3172	0.3758	0.3174	0.3674	0.2854	0.2975	0.2494	0.3802	0.3016	0.2734	0.2788
500	0.4331	0.3756	0.4051	0.4557	0.4557	0.4097	0.4175	0.3842	0.399	0.4384	0.4079	0.4134	0.3789	0.3567	0.3531	0.3532	0.3681	0.33	0.3628	0.3504	0.3735	0.361	0.3678	0.314	0.3718	0.3253	0.3902	0.3276	0.3778	0.2919	0.3054	0.2577	0.3894	0.3134	0.2806	0.2894
510	0.451	0.3941	0.4255	0.4775	0.4668	0.4201	0.4324	0.4023	0.4111	0.4479	0.4241	0.4298	0.3957	0.3695	0.3621	0.3657	0.3804	0.3399	0.3724	0.3584	0.38	0.3703	0.3689	0.325	0.3821	0.3321	0.4029	0.3353	0.393	0.3067	0.3231	0.2677	0.4008	0.3208	0.2874	0.2959
520	0.4773	0.4123	0.4471	0.495	0.4836	0.4388	0.4484	0.4125	0.4251	0.4664	0.448	0.4429	0.4047	0.3795	0.3792	0.3755	0.3889	0.3472	0.3835	0.3757	0.3905	0.3819	0.3851	0.3498	0.3972	0.3382	0.4149	0.3478	0.4037	0.3158	0.3277	0.2744	0.4145	0.3269	0.3007	0.3042
530	0.4922	0.4305	0.4648	0.5206	0.5034	0.4453	0.4651	0.429	0.4412	0.483	0.46	0.4546	0.4242	0.3953	0.4038	0.4037	0.4001	0.3582	0.3927	0.3889	0.4044	0.3918	0.3953	0.3617	0.409	0.3494	0.4255	0.3552	0.4175	0.3262	0.3391	0.2887	0.4239	0.3411	0.3084	0.3115
540	0.5116	0.4532	0.4839	0.5418	0.5156	0.461	0.4796	0.4447	0.4529	0.4994	0.4714	0.4663	0.4384	0.4038	0.4171	0.4134	0.4073	0.3788	0.4019	0.3908	0.4173	0.4082	0.4091	0.374	0.4242	0.3603	0.4393	0.3753	0.4314	0.3383	0.3504	0.2962	0.4387	0.3465	0.3203	0.3219
550	0.5307	0.4695	0.5013	0.5533	0.5311	0.4719	0.488	0.4591	0.4676	0.5173	0.4859	0.4798	0.4449	0.4165	0.4226	0.4215	0.4162	0.389	0.4095	0.4006	0.4308	0.4231	0.4247	0.3774	0.4373	0.371	0.4556	0.3859	0.4399	0.3511	0.3643	0.3039	0.4487	0.3581	0.3269	0.3326
560	0.5548	0.4874	0.5312	0.5762	0.5508	0.4992	0.5097	0.4766	0.4826	0.5373	0.5089	0.496	0.4638	0.4313	0.4397	0.4393	0.4355	0.3962	0.424	0.409	0.445	0.4323	0.4393	0.391	0.4516	0.3789	0.4714	0.399	0.4631	0.3655	0.3743	0.3187	0.4621	0.3732	0.3376	0.3436
570	0.5674	0.5109	0.5479	0.601	0.5651	0.5171	0.5257	0.4914	0.5001	0.5524	0.5219	0.5114	0.4764	0.4419	0.4555	0.4491	0.4421	0.406	0.4353	0.4209	0.4588	0.4521	0.4482	0.3893	0.4635	0.3887	0.4815	0.41	0.4755	0.3727	0.3878	0.3289	0.4777	0.3854	0.3479	0.3514
580	0.5883	0.5272	0.5623	0.617	0.5868	0.5319	0.5383	0.5184	0.5166	0.5683	0.5368	0.5298	0.4913	0.4549	0.4664	0.4643	0.4526	0.4151	0.4481	0.4283	0.4709	0.4585	0.4605	0.4106	0.4773	0.4065	0.4962	0.423	0.4893	0.3931	0.4001	0.3373	0.4903	0.3949	0.3572	0.365
590	0.603	0.5435	0.5875	0.6389	0.6021	0.5505	0.5507	0.5287	0.5306	0.5792	0.5517	0.533	0.5075	0.469	0.4791	0.4758	0.4649	0.4233	0.4546	0.438	0.4851	0.4719	0.4755	0.4225	0.4896	0.4137	0.5122	0.4315	0.5038	0.3979	0.4169	0.3464	0.4967	0.4056	0.3665	0.3795
600	0.621	0.5688	0.6039	0.6637	0.6215	0.573	0.5725	0.5466	0.5462	0.5963	0.5699	0.5591	0.5192	0.4848	0.4932	0.4935	0.4781	0.4334	0.4697	0.4488	0.5013	0.4895	0.4927	0.434	0.5074	0.4267	0.5277	0.4462	0.5161	0.4148	0.4162	0.3586	0.5141	0.4201	0.3774	0.3892
610	0.636	0.5874	0.6195	0.6748	0.6308	0.587	0.5885	0.5607	0.5573	0.6098	0.5822	0.5693	0.5346	0.4956	0.5077	0.5063	0.4843	0.4496	0.4825	0.4663	0.5157	0.5034	0.5062	0.4506	0.515	0.4373	0.5414	0.4577	0.5345	0.427	0.4304	0.3743	0.5276	0.4266	0.3883	0.4027
620	0.6542	0.6033	0.638	0.6948	0.6516	0.6063	0.6052	0.5797	0.5788	0.6252	0.6049	0.5878	0.5465	0.5081	0.5228	0.5202	0.5033	0.4609	0.4952	0.4799	0.5294	0.522	0.5237	0.4688	0.5356	0.4479	0.5558	0.4702	0.5443	0.4441	0.4372	0.3873	0.5385	0.4443	0.4017	0.4115
630	0.6689	0.62	0.6528	0.7123	0.6656	0.62	0.617	0.5897	0.5929	0.6374	0.6101	0.5981	0.5619	0.5284	0.5326	0.5323	0.5117	0.4684	0.5058	0.4893	0.5461	0.5291	0.5371	0.481	0.5451	0.4581	0.5643	0.4824	0.5604	0.4567	0.4522	0.3921	0.549	0.4497	0.411	0.4268
640	0.6882	0.6419	0.675	0.7159	0.6881	0.6376	0.6355	0.6092	0.6086	0.6544	0.6292	0.6053	0.5807	0.5453	0.5517	0.5454	0.5283	0.4793	0.5201	0.5016	0.5637	0.5495	0.5532	0.5001	0.5614	0.4736	0.5816	0.4995	0.5789	0.474	0.4628	0.4048	0.5677	0.4677	0.4272	0.438
650	0.71	0.6561	0.6906	0.7379	0.6982	0.6467	0.6442	0.6157	0.6184	0.6609	0.6385	0.6123	0.5942	0.5564	0.5617	0.5532	0.5396	0.4958	0.5318	0.5127	0.5796	0.5614	0.5713	0.5106	0.5741	0.4869	0.5963	0.5073	0.5939	0.48	0.4735	0.415	0.5766	0.4795	0.4371	0.4465
660	0.7299	0.6751	0.7071	0.763	0.7186	0.6728	0.6589	0.6305	0.6392	0.6735	0.6637	0.6263	0.6114	0.5703	0.5771	0.5731	0.5513	0.502	0.543	0.529	0.5904	0.577	0.5874	0.5264	0.582	0.5005	0.6079	0.5235	0.6029	0.5025	0.4839	0.4258	0.5895	0.4927	0.4511	0.4585
670	0.7589	0.6888	0.7257	0.7688	0.7282	0.6772	0.6661	0.6443	0.6492	0.6833	0.6676	0.6294	0.6229	0.5864	0.5884	0.5777	0.5664	0.513	0.5573	0.5363	0.6038	0.5896	0.5993	0.5373	0.5957	0.5161	0.6125	0.5314	0.6226	0.5118	0.4929	0.4292	0.5958	0.5008	0.4609	0.4726
680	0.7809	0.702	0.739	0.787	0.7479	0.6869	0.6851	0.6626	0.6578	0.6851	0.6792	0.6481	0.639	0.6008	0.6041	0.5921	0.5779	0.5289	0.57	0.5561	0.6188	0.6034	0.6135	0.561	0.608	0.5293	0.6244	0.5465	0.6307	0.5317	0.5032	0.4329	0.6063	0.5195	0.4795	0.4894
690	0.8251	0.7215	0.7501	0.7889	0.7617	0.7054	0.7019	0.6792	0.6666	0.7052	0.6883	0.6586	0.6567	0.6196	0.6145	0.606	0.5916	0.5402	0.587	0.5675	0.6312	0.623	0.6274	0.5688	0.6203	0.5393	0.6382	0.5594	0.647	0.5493	0.5149	0.454	0.617	0.5304	0.49	0.501
700	0.8424	0.7385	0.7675	0.8255	0.7731	0.7131	0.7099	0.6901	0.6796	0.7133	0.6865	0.6634	0.6715	0.6343	0.6332	0.6105	0.6071	0.5558	0.6014	0.5771	0.6453	0.6349	0.6451	0.5841	0.6336	0.553	0.6474	0.5717	0.6583	0.5562	0.5241	0.455	0.6259	0.5403	0.5029	0.5148
710	0.8672	0.7513	0.7819	0.8321	0.7967	0.7303	0.7286	0.7057	0.6926	0.7275	0.7101	0.6794	0.6839	0.6518	0.6436	0.6304	0.6182	0.5695	0.6112	0.5879	0.6531	0.6505	0.6619	0.6011	0.6419	0.5688	0.6581	0.5785	0.6688	0.5699	0.5439	0.4721	0.6353	0.5485	0.5187	0.5261
720	0.9126	0.7652	0.795	0.8517	0.8034	0.7342	0.7376	0.7173	0.7071	0.7281	0.7069	0.6822	0.6997	0.6606	0.6583	0.6381	0.6289	0.5834	0.6231	0.6029	0.6596	0.6605	0.6702	0.6135	0.6459	0.5799	0.6671	0.5924	0.6839	0.5899	0.5393	0.479	0.6414	0.5659	0.5367	0.5412
730	0.9482	0.7815	0.8118	0.8662	0.8069	0.7418	0.7468	0.7315	0.7092	0.7271	0.6964	0.6907	0.7117	0.6704	0.6699	0.6483	0.6359	0.5951	0.6355	0.6156	0.6708	0.6734	0.6806	0.6254	0.6541	0.5875	0.6696	0.5956	0.6941	0.5905	0.5539	0.4954	0.6544	0.5761	0.546	0.552
740	0.975	0.7989	0.821	0.8619	0.8218	0.7537	0.7585	0.7441	0.7251	0.7314	0.7099	0.703	0.7257	0.6913	0.6834	0.6643	0.6523	0.6087	0.6463	0.6287	0.6845	0.6853	0.6919	0.6422	0.6659	0.599	0.6784	0.6117	0.7032	0.6054	0.5684	0.5044	0.6672	0.5877	0.5598	0.5694
750	1.0067	0.8187	0.833	0.8629	0.819	0.7587	0.7662	0.7422	0.7269	0.7291	0.7022	0.6991	0.7294	0.7021	0.6932	0.661	0.6601	0.6205	0.6596	0.6344	0.6972	0.692	0.6954	0.6534	0.673	0.6105	0.6953	0.6203	0.7143	0.6149	0.5703	0.5218	0.6763	0.5915	0.573	0.5797
760	1.022	0.8338	0.8484	0.8634	0.8326	0.778	0.7825	0.7529	0.7362	0.7401	0.7156	0.713	0.7463	0.7176	0.7032	0.6754	0.6786	0.6316	0.6712	0.6468	0.702	0.7032	0.7094	0.672	0.6874	0.6226	0.6981	0.6291	0.7279	0.6263	0.5888	0.5294	0.6916	0.6059	0.5881	0.5949
770	1.0267	0.859	0.855	0.8705	0.8424	0.7837	0.7901	0.7657	0.7415	0.7394	0.7125	0.714	0.7617	0.7321	0.7177	0.6921	0.6869	0.6432	0.6849	0.6567	0.7137	0.7147	0.7196	0.677	0.7004	0.6354	0.7063	0.6398	0.7385	0.6395	0.5881	0.5338	0.7017	0.6144	0.599	0.6057
780	1.038	0.8949	0.865	0.8691	0.8426	0.7905	0.7987	0.7748	0.7544	0.7418	0.7212	0.7201	0.7733	0.7453	0.7262	0.6941	0.6992	0.6603	0.689	0.6698	0.7287	0.7246	0.7325	0.6899	0.7139	0.6524	0.7209	0.6473	0.7513	0.6519	0.6055	0.5468	0.719	0.6274	0.6145	0.6175
790	1.0272	0.9048	0.8636	0.8678	0.8442	0.792	0.8017	0.7699	0.7614	0.7323	0.7163	0.7251	0.7795	0.7567	0.7336	0.6948	0.6998	0.6727	0.7026	0.6783	0.7392	0.7353	0.7427	0.6988	0.7267	0.6667	0.729	0.6619	0.7609	0.6647	0.6133	0.5602	0.732	0.6374	0.6254	0.6307
800	1.0252	0.9128	0.8633	0.865	0.8532	0.7979	0.8169	0.7786	0.7698	0.7299	0.713	0.7307	0.7938	0.7672	0.7426	0.7085	0.7136	0.6831	0.7104	0.687	0.747	0.7393	0.7504	0.705	0.7366	0.6775	0.741	0.6662	0.7706	0.6813	0.6324	0.5714	0.7511	0.6437	0.6374	0.6426
810	1.0421	0.933	0.879	0.8651	0.8576	0.8054	0.8208	0.7835	0.7767	0.7327	0.7188	0.7276	0.8056	0.7814	0.7523	0.7133	0.7212	0.6966	0.719	0.7016	0.7578	0.7566	0.7624	0.7131	0.7654	0.6937	0.7607	0.6792	0.7784	0.7138	0.645	0.5829	0.785	0.6611	0.6468	0.6501
820	1.0538	0.9379	0.8736	0.8672	0.855	0.8089	0.8221	0.784	0.7867	0.7255	0.7056	0.7231	0.8109	0.7975	0.7645	0.7174	0.7284	0.7018	0.7286	0.71	0.7747	0.7704	0.766	0.7202	0.7712	0.7083	0.7732	0.6872	0.792	0.725	0.665	0.5928	0.8009	0.6615	0.6574	0.6589
830	1.0399	0.9434	0.8839	0.8683	0.8533	0.8171	0.8274	0.7964	0.8038	0.7282	0.7102	0.7278	0.8212	0.8039	0.7789	0.7262	0.7401	0.7068	0.7335	0.7223	0.7896	0.7837	0.7776	0.7367	0.7859	0.7279	0.7882	0.699	0.7948	0.7437	0.6795	0.6127	0.8167	0.6811	0.6689	0.6711
840	1.0562	0.9443	0.8825	0.874	0.864	0.8208	0.8386	0.8034	0.8045	0.7298	0.7087	0.7253	0.8361	0.8202	0.7815	0.7361	0.7466	0.7196	0.7449	0.7268	0.7978	0.7931	0.7804	0.742	0.7957	0.7412	0.7907	0.6996	0.8045	0.7692	0.6864	0.6177	0.833	0.6974	0.6792	0.681
850	1.0626	0.9569	0.8964	0.8965	0.865	0.8275	0.8401	0.8011	0.8266	0.7276	0.7136	0.728	0.842	0.8326	0.8008	0.748	0.7579	0.726	0.7573	0.7399	0.82	0.8037	0.7902	0.751	0.8159	0.7601	0.8075	0.7176	0.8112	0.8008	0.7138	0.6343	0.8602	0.7149	0.6871	0.6877
860	1.0548	0.9822	0.9195	0.9017	0.8569	0.829	0.8361	0.8004	0.8404	0.7283	0.7083	0.7188	0.8475	0.8459	0.8068	0.7504	0.7704	0.7376	0.7696	0.7481	0.8399	0.817	0.8026	0.7642	0.8335	0.7734	0.8171	0.726	0.8215	0.8214	0.7289	0.6515	0.8906	0.7456	0.6951	0.6989
870	1.0697	0.9979	0.9191	0.9019	0.862	0.828	0.8349	0.7966	0.8537	0.7321	0.7137	0.7309	0.8506	0.8541	0.8161	0.7592	0.7862	0.7402	0.7732	0.7518	0.8511	0.8295	0.8082	0.7727	0.8582	0.796	0.8392	0.7353	0.8299	0.8455	0.7503	0.6625	0.9054	0.7675	0.7042	0.7052
880	1.068	0.9801	0.9129	0.8928	0.8603	0.8342	0.8414	0.7949	0.848	0.7391	0.719	0.7287	0.8631	0.8648	0.8275	0.7663	0.7989	0.759	0.7853	0.7666	0.8575	0.8452	0.8184	0.7867	0.9011	0.8151	0.8437	0.7421	0.8346	0.8572	0.7777	0.6805	0.937	0.7998	0.7135	0.7156
890	1.0732	0.9743	0.9094	0.8819	0.8584	0.8364	0.8437	0.8006	0.8546	0.7427	0.7142	0.7397	0.8686	0.8735	0.8317	0.7773	0.8195	0.7686	0.7969	0.7732	0.8729	0.8558	0.8183	0.7893	0.911	0.8423	0.8566	0.7537	0.838	0.879	0.7974	0.6872	0.9522	0.845	0.7248	0.7202
900	1.06	0.9755	0.8959	0.8742	0.8647	0.833	0.846	0.8112	0.865	0.7531	0.7249	0.7439	0.8756	0.8855	0.8403	0.7792	0.8361	0.7816	0.8124	0.782	0.8939	0.8575	0.8262	0.7986	0.9006	0.8646	0.8621	0.7605	0.84	0.89	0.8031	0.6972	0.9589	0.8675	0.7334	0.7317
910	1.067	0.9841	0.9227	0.8705	0.8672	0.835	0.8474	0.8091	0.8597	0.779	0.7436	0.7565	0.8829	0.8963	0.847	0.7882	0.8616	0.787	0.8156	0.7854	0.9093	0.8768	0.8284	0.8074	0.9094	0.8637	0.8681	0.7716	0.8456	0.9136	0.8317	0.7236	0.9732	0.8874	0.7498	0.7402
920	1.061	0.9749	0.9061	0.8703	0.8669	0.8339	0.8483	0.8037	0.8532	0.7894	0.7416	0.7512	0.8894	0.9	0.8594	0.7914	0.88	0.8005	0.8175	0.7984	0.9179	0.8825	0.8374	0.8146	0.9308	0.8996	0.8871	0.7766	0.8482	0.9366	0.8292	0.7255	0.9897	0.9088	0.7557	0.7521
930	1.0621	0.9957	0.9126	0.865	0.8622	0.8387	0.8524	0.8045	0.8581	0.8139	0.7816	0.7509	0.8935	0.9091	0.8659	0.7977	0.9014	0.8159	0.8278	0.8073	0.9292	0.8856	0.8501	0.8245	0.9442	0.902	0.9022	0.7951	0.8507	0.951	0.8333	0.7457	1.0309	0.92	0.7732	0.7649
940	1.0564	0.9806	0.8978	0.8673	0.8615	0.8296	0.8434	0.7972	0.8699	0.832	0.7792	0.7537	0.8958	0.9128	0.8699	0.7916	0.9166	0.8197	0.8354	0.8112	0.9281	0.8907	0.8453	0.8224	0.9654	0.9158	0.898	0.8065	0.8549	0.9638	0.8293	0.749	1.0198	0.9205	0.7871	0.7709
950	1.0661	1.0011	0.9191	0.8639	0.8616	0.8381	0.8474	0.8057	0.8897	0.8628	0.8038	0.753	0.8978	0.9205	0.8763	0.7905	0.9472	0.8415	0.8416	0.8246	0.9463	0.925	0.8508	0.8342	0.9668	0.955	0.9315	0.8251	0.8561	0.993	0.8737	0.7754	1.0325	0.9481	0.7983	0.7879
960	1.0719	0.9844	0.9177	0.8671	0.8604	0.8372	0.848	0.8035	0.8596	0.8675	0.7995	0.7554	0.901	0.9203	0.8798	0.7912	0.9444	0.8466	0.847	0.8314	0.9629	0.9182	0.8559	0.8428	0.9674	0.9564	0.9294	0.8461	0.8576	1.0001	0.8499	0.7863	1.0226	0.9656	0.81	0.8018
970	1.0645	0.9768	0.9083	0.8703	0.8632	0.8344	0.8393	0.8046	0.8503	0.8854	0.798	0.745	0.9003	0.9214	0.8758	0.7903	0.9661	0.8577	0.8393	0.831	0.9477	0.9072	0.8523	0.8465	0.9757	0.969	0.9233	0.8391	0.857	1.0058	0.8654	0.7938	1.0202	0.9742	0.8262	0.8103
980	1.0631	0.9841	0.9068	0.8743	0.8642	0.8369	0.8433	0.8019	0.8398	0.8777	0.8122	0.7502	0.9048	0.9226	0.8818	0.7942	0.9634	0.8777	0.8409	0.8382	0.9421	0.9158	0.858	0.8521	0.9618	0.9678	0.9054	0.8466	0.8561	1.0085	0.8589	0.7986	1.0208	0.9881	0.8314	0.8144
990	1.0678	0.995	0.9335	0.8868	0.8639	0.8376	0.8415	0.8001	0.8555	0.8901	0.8166	0.7429	0.9079	0.9278	0.8777	0.7986	0.9938	0.887	0.8409	0.8368	0.9286	0.9163	0.8564	0.8584	0.9444	0.9977	0.9185	0.8643	0.8572	1.0039	0.8846	0.798	1.0268	0.9964	0.8738	0.8457
1000	1.078	0.9919	0.9354	0.8876	0.8589	0.8402	0.8389	0.8014	0.8422	0.851	0.8111	0.7417	0.9118	0.9312	0.8844	0.7972	0.9933	0.898	0.8536	0.8432	0.9346	0.9149	0.8664	0.8703	0.9173	1.0162	0.9186	0.8727	0.8582	1.0065	0.8936	0.7911	1.0351	1.0154	0.8751	0.8584
1010	1.0756	0.9816	0.9308	0.9016	0.8601	0.8371	0.8426	0.8018	0.8511	0.8408	0.8085	0.7365	0.9083	0.9342	0.8839	0.7888	1	0.9203	0.8432	0.8394	0.9448	0.9093	0.8628	0.8696	0.9333	1.0439	0.9342	0.8731	0.856	0.9906	0.8893	0.8137	1.0248	1.0165	0.8859	0.8766
1020	1.0687	1.0104	0.9225	0.9114	0.8646	0.8392	0.8429	0.8024	0.8637	0.8444	0.8046	0.7411	0.9109	0.932	0.8914	0.7936	1.01	0.9213	0.8547	0.8435	0.9549	0.9186	0.8676	0.8733	0.9762	1.0431	0.938	0.9052	0.8581	0.9892	0.894	0.8046	1.0208	1.0263	0.8923	0.8837
1030	1.0634	1.002	0.9202	0.9098	0.8598	0.8402	0.8417	0.7987	0.8495	0.8677	0.8045	0.7393	0.9117	0.936	0.8916	0.7957	1.0032	0.9148	0.8588	0.8512	0.955	0.9157	0.8753	0.882	0.9339	1.033	0.9513	0.8908	0.8592	0.9216	0.8754	0.8034	1.0202	1.0304	0.9077	0.8972
1040	1.0744	0.9989	0.9148	0.8976	0.862	0.8404	0.8366	0.7961	0.8728	0.8762	0.7956	0.737	0.9135	0.9373	0.892	0.7978	0.9895	0.9245	0.8638	0.8536	0.9556	0.9238	0.8731	0.8845	0.9558	1.0346	0.9413	0.8802	0.8589	0.8853	0.8875	0.7965	1.0314	1.0252	0.9089	0.8751
1050	1.0687	0.9961	0.9152	0.8983	0.8608	0.8321	0.831	0.792	0.8689	0.8974	0.813	0.7468	0.916	0.9375	0.8887	0.7977	0.9967	0.935	0.8632	0.8517	0.964	0.9321	0.8692	0.8813	0.943	1.0457	0.941	0.8866	0.8579	0.8626	0.8667	0.8005	1.0301	1.0331	0.8826	0.8757
1060	1.0692	0.9883	0.9115	0.8884	0.8628	0.8383	0.8343	0.7848	0.8459	0.8929	0.7938	0.7424	0.9162	0.9374	0.8861	0.8005	0.9954	0.9381	0.8655	0.857	0.9699	0.9179	0.8678	0.8816	0.925	1.0266	0.938	0.8847	0.8552	0.8686	0.8625	0.7969	1.015	1.0205	0.8797	0.8731
1070	1.0756	0.9882	0.9165	0.8918	0.8607	0.837	0.8303	0.7872	0.8543	0.9377	0.7965	0.7573	0.9145	0.9379	0.8931	0.8	1.0064	0.9266	0.8654	0.8602	0.9723	0.9311	0.875	0.8869	0.941	1.0315	0.9417	0.8918	0.8612	0.8655	0.8706	0.8059	1.0234	1.0144	0.8955	0.8809
1080	1.0767	0.9807	0.9184	0.8864	0.8625	0.8381	0.8333	0.7916	0.8443	0.9199	0.7728	0.763	0.9169	0.9389	0.8956	0.8035	1.0003	0.9392	0.8715	0.8637	0.9583	0.9201	0.8738	0.8903	0.9296	1.0286	0.9188	0.8857	0.8606	0.8603	0.8685	0.8056	1.0063	1.0169	0.8925	0.8899
1090	1.0768	0.9941	0.9207	0.883	0.8596	0.8343	0.8376	0.7856	0.8489	0.927	0.772	0.7603	0.9214	0.938	0.8968	0.8044	0.9918	0.9254	0.8762	0.8673	0.9819	0.9251	0.8752	0.8934	0.9284	1.0346	0.941	0.8816	0.8611	0.8634	0.8699	0.7977	1.0248	1.0112	0.8947	0.8958
1100	1.0895	1.0003	0.9209	0.8854	0.8565	0.8376	0.837	0.787	0.8579	0.9355	0.7771	0.7606	0.9208	0.9402	0.893	0.8072	1.0026	0.9406	0.8767	0.8713	0.9867	0.9266	0.8781	0.8943	0.9526	1.0401	0.9251	0.8911	0.8575	0.864	0.8585	0.7951	1.0202	1.0092	0.8993	0.8943
1110	1.0795	0.9959	0.932	0.8929	0.8567	0.8356	0.836	0.7829	0.8708	0.9507	0.7913	0.7802	0.9262	0.9421	0.8956	0.8114	1.0011	0.9453	0.8773	0.8748	0.9889	0.935	0.8799	0.8953	0.9762	1.0481	0.9461	0.8993	0.8613	0.8492	0.8571	0.805	1.026	0.9996	0.9075	0.9125
1120	1.0768	0.9781	0.9085	0.8749	0.8631	0.8365	0.832	0.7822	0.8682	0.9467	0.7758	0.7824	0.9214	0.9421	0.8929	0.8147	1.0045	0.9541	0.8847	0.8736	0.9694	0.9335	0.8824	0.8947	0.9959	1.0386	0.9316	0.8848	0.8593	0.8389	0.8384	0.7925	1.0256	0.9714	0.8925	0.8886
1130	1.0823	0.9828	0.9215	0.8948	0.8542	0.8414	0.8305	0.7845	0.8786	0.953	0.795	0.7811	0.9248	0.943	0.8973	0.8152	1.0029	0.9506	0.8844	0.8791	0.9887	0.9425	0.8861	0.8993	1.007	1.067	0.9564	0.9105	0.8608	0.8413	0.8615	0.8039	1.0428	0.9866	0.9204	0.8938
1140	1.0693	0.9794	0.9096	0.8802	0.855	0.8372	0.8294	0.7864	0.8834	0.9531	0.7869	0.7752	0.9227	0.9411	0.8962	0.817	1.0121	0.9463	0.8832	0.8785	0.9848	0.9333	0.8827	0.9052	1.0239	1.0544	0.9589	0.8897	0.8597	0.8408	0.8573	0.798	1.0294	0.9884	0.9001	0.8852
1150	1.0761	0.9718	0.909	0.8796	0.8554	0.8389	0.8269	0.782	0.8653	0.9457	0.7831	0.7857	0.9229	0.9447	0.8935	0.8216	0.995	0.949	0.8841	0.8841	0.9891	0.9294	0.8866	0.9067	1.0369	1.0686	0.9502	0.895	0.8586	0.846	0.8584	0.7935	1.0204	1.0003	0.9087	0.8735
1160	1.063	0.9837	0.9139	0.8662	0.8586	0.8387	0.8298	0.7864	0.8705	0.9373	0.7824	0.7952	0.9253	0.9437	0.896	0.8243	1.0191	0.9576	0.886	0.8838	0.9841	0.9264	0.8826	0.902	1.0306	1.0465	0.9375	0.8863	0.8581	0.8501	0.8548	0.7934	1.0191	0.9969	0.915	0.8751
1170	1.0856	0.9955	0.9239	0.8695	0.8511	0.8473	0.8348	0.7819	0.8599	0.9549	0.7822	0.79	0.9247	0.9437	0.8971	0.8238	1.0277	0.955	0.8899	0.8885	0.9991	0.9269	0.8861	0.9056	1.0439	1.0992	0.9627	0.8979	0.8593	0.8716	0.8547	0.8033	1.0314	1.0152	0.9034	0.8825
1180	1.0765	0.9917	0.9207	0.8691	0.8587	0.8422	0.8354	0.7829	0.8643	0.9832	0.7903	0.7944	0.9269	0.9439	0.9073	0.8276	1.0082	0.9477	0.8922	0.8907	0.9834	0.9283	0.8884	0.9105	1.0361	1.053	0.9712	0.9038	0.8609	0.8805	0.8677	0.7999	1.0341	1.0041	0.8952	0.8911
1190	1.075	0.985	0.9107	0.8733	0.8503	0.8424	0.831	0.7833	0.8847	0.9824	0.7951	0.8026	0.9304	0.945	0.9027	0.8304	0.9911	0.95	0.8903	0.8909	0.9976	0.9283	0.8902	0.9072	1.0403	1.0773	0.9672	0.8948	0.8571	0.8884	0.8685	0.8042	1.0267	1.0017	0.888	0.8857
1200	1.0781	0.9686	0.9099	0.8647	0.8562	0.8435	0.8271	0.78	0.8895	0.9382	0.7873	0.7891	0.9232	0.9428	0.902	0.8324	0.9999	0.9484	0.8894	0.8905	0.9787	0.9329	0.8874	0.9085	1.0412	1.0646	0.941	0.9055	0.8537	0.8802	0.8584	0.7944	1.0411	0.9887	0.8952	0.8896
1210	1.0717	0.9597	0.9116	0.8713	0.8508	0.845	0.8347	0.7902	0.8942	0.9936	0.7922	0.802	0.9251	0.9399	0.9009	0.8365	0.9979	0.958	0.8897	0.8929	0.994	0.938	0.8919	0.9142	1.0385	1.0391	0.9479	0.9064	0.8538	0.8901	0.8614	0.7939	1.0304	0.9919	0.8982	0.8811
1220	1.0745	0.9846	0.9197	0.8777	0.8582	0.841	0.8344	0.7899	0.8956	0.9899	0.7887	0.8107	0.931	0.9419	0.904	0.8395	1.0004	0.9745	0.8954	0.8971	0.9942	0.9449	0.8868	0.9171	1.0337	1.0082	0.9495	0.8999	0.8556	0.897	0.8544	0.8	1.0273	0.9886	0.9	0.8889
1230	1.0773	0.9879	0.9183	0.8679	0.855	0.8424	0.8375	0.7882	0.8717	0.9715	0.8051	0.8066	0.932	0.9454	0.9059	0.8422	1.0323	0.9783	0.905	0.9014	1.0097	0.9448	0.8942	0.9175	1.0548	1.0441	0.9519	0.9013	0.8556	0.9142	0.8623	0.8021	1.0354	1.0031	0.9027	0.9027
1240	1.0782	0.9609	0.9078	0.8692	0.8564	0.8541	0.8442	0.7918	0.8814	0.9482	0.8033	0.809	0.9322	0.9407	0.903	0.8472	1.0172	0.9559	0.8943	0.8962	0.9899	0.9268	0.8896	0.9164	1.0397	1.0222	0.9591	0.9047	0.8531	0.9125	0.8629	0.7993	1.0223	1.008	0.8896	0.9118
1250	1.064	0.9656	0.9023	0.8695	0.8594	0.8491	0.8435	0.7958	0.8719	0.9313	0.8055	0.8074	0.9325	0.9383	0.8997	0.8402	1.0194	0.9656	0.8957	0.8981	1.0002	0.9246	0.8907	0.9168	1.0239	0.9946	0.9536	0.9047	0.8488	0.9266	0.8615	0.8041	1.0295	0.995	0.8822	0.8955
1260	1.0702	0.958	0.8994	0.8775	0.8576	0.8528	0.8506	0.8009	0.8851	0.9105	0.8032	0.8139	0.9327	0.945	0.9039	0.8463	1.0363	0.9584	0.9034	0.9012	0.9948	0.9312	0.8969	0.9185	1.0272	1.0075	0.9408	0.906	0.8523	0.9215	0.8575	0.8053	1.0371	1	0.9095	0.8995
1270	1.0745	0.9611	0.898	0.8739	0.8663	0.8558	0.85	0.8005	0.9041	0.9343	0.8146	0.8116	0.9374	0.9448	0.903	0.8489	1.0399	0.9623	0.903	0.9068	0.9983	0.9471	0.9004	0.9207	1.0265	1.0223	0.9452	0.9051	0.8611	0.9318	0.849	0.8045	1.0344	0.9917	0.8919	0.8939
1280	1.0753	0.9661	0.907	0.8736	0.8653	0.8525	0.8525	0.8056	0.9195	0.9392	0.8188	0.8265	0.9409	0.944	0.9041	0.856	1.0401	0.9715	0.906	0.9085	1.0292	0.9447	0.9001	0.9256	1.0239	1.007	0.9657	0.9112	0.8521	0.9273	0.8503	0.8056	1.0353	0.996	0.8937	0.9022
1290	1.083	0.9618	0.9073	0.8698	0.8706	0.8612	0.8492	0.812	0.8803	0.9286	0.815	0.8179	0.9342	0.9415	0.9059	0.8533	1.043	0.9755	0.8988	0.9074	1.0242	0.9353	0.901	0.9179	1.008	0.9901	0.9499	0.9053	0.8518	0.9237	0.8526	0.8008	1.0389	1.0018	0.9036	0.8989
1300	1.0788	0.98	0.9213	0.8733	0.8744	0.8612	0.8641	0.8151	0.9217	0.9476	0.824	0.8255	0.9398	0.9442	0.905	0.8616	1.0539	0.9737	0.8998	0.9052	1.037	0.9434	0.9029	0.9253	1.0137	1.0376	0.9559	0.9227	0.856	0.9419	0.8526	0.8063	1.0337	1.0057	0.9069	0.9036
1310	1.0685	0.9678	0.9024	0.8658	0.8763	0.8596	0.8687	0.8208	0.929	0.9475	0.83	0.835	0.9396	0.9364	0.908	0.8636	1.0548	0.9818	0.9008	0.9053	1.0199	0.9583	0.9109	0.9275	0.9966	1.0322	0.9541	0.915	0.8505	0.9227	0.8429	0.8059	1.031	0.9844	0.9084	0.9181
1320	1.0591	0.9526	0.8846	0.8597	0.8775	0.864	0.8741	0.8285	0.9293	0.9418	0.8329	0.8303	0.9325	0.9391	0.9094	0.8667	1.0468	0.9643	0.8948	0.9075	1.0022	0.9399	0.903	0.9275	1.0069	1.0051	0.9565	0.9105	0.8526	0.9229	0.8372	0.8091	1.0315	0.9944	0.9144	0.8972
1330	1.068	0.9449	0.8896	0.8665	0.8781	0.8687	0.8792	0.828	0.9335	0.915	0.8411	0.839	0.9369	0.9406	0.9097	0.8729	1.0333	0.9595	0.8957	0.9151	1.0331	0.9496	0.9012	0.9298	1.0281	1.0228	0.984	0.9188	0.859	0.9109	0.844	0.8143	1.0269	0.9881	0.8966	0.8938
1340	1.0566	0.9272	0.8948	0.8597	0.8826	0.8717	0.8804	0.8357	0.9093	0.9015	0.8447	0.837	0.9361	0.9449	0.9095	0.873	1.0197	0.964	0.8997	0.9102	1.0166	0.9583	0.9027	0.9325	1.0108	1.0283	0.9651	0.9125	0.8601	0.8967	0.8382	0.819	1.0395	0.989	0.8835	0.8814
1350	1.0568	0.9356	0.8748	0.863	0.885	0.8711	0.8828	0.8364	0.9035	0.8742	0.8431	0.8358	0.9391	0.9384	0.9087	0.8849	1.0748	0.971	0.9019	0.9139	1.0297	0.9438	0.9048	0.9373	1.005	1.0529	0.9695	0.9174	0.8574	0.9099	0.8353	0.816	1.0361	1.0137	0.9106	0.9028
1360	1.043	0.9319	0.8862	0.8609	0.8891	0.8745	0.8878	0.8374	0.9005	0.8627	0.8472	0.8477	0.9396	0.9499	0.912	0.8879	1.0556	0.9853	0.9092	0.9175	1.0312	0.9669	0.9069	0.9388	0.9873	1.0089	0.9789	0.9203	0.8605	0.9096	0.8346	0.8267	1.034	1.0142	0.8961	0.9005
1370	1.0514	0.9512	0.9051	0.865	0.8922	0.8754	0.8886	0.8399	0.917	0.8668	0.8472	0.8458	0.9409	0.9494	0.9152	0.8941	1.069	0.9847	0.919	0.9188	1.0388	0.971	0.9116	0.9446	0.9931	1.0112	0.9806	0.927	0.8651	0.9009	0.8373	0.8241	1.0451	1.0035	0.9027	0.8996
1380	1.0692	0.9325	0.8944	0.8678	0.8951	0.8811	0.8818	0.8475	0.9101	0.859	0.8547	0.8442	0.9439	0.9465	0.9161	0.8918	1.0577	0.9926	0.9104	0.9193	1.0193	0.9635	0.9027	0.9407	0.9999	1.0235	0.9705	0.9247	0.8674	0.9194	0.8413	0.8237	1.0412	0.9778	0.898	0.8922
1390	1.0757	0.9276	0.894	0.8653	0.9026	0.8832	0.8906	0.8548	0.9243	0.8605	0.8499	0.8488	0.9467	0.9488	0.919	0.8942	1.0521	0.987	0.9093	0.9196	1.0266	0.9522	0.9104	0.9348	0.9889	1.0491	0.996	0.9102	0.8667	0.9155	0.843	0.8273	1.039	1.0026	0.8819	0.8995
1400	1.064	0.9164	0.8853	0.8619	0.9005	0.8867	0.896	0.8539	0.9387	0.852	0.8507	0.8545	0.9414	0.9503	0.9153	0.8975	1.0637	0.9614	0.9054	0.9208	1.0369	0.961	0.9077	0.9321	1.0037	1.0142	0.9697	0.9305	0.865	0.9008	0.8298	0.8287	1.0417	0.9872	0.8811	0.891
Linear range
300	0.21388	0.181259	0.194638	0.207156	0.16646	0.118532	0.106467	0.0798726	0.148041	0.134486	0.156608	0.0895258	0.106345	0.107547	0.10158	0.118579	0.0827324	0.132826	0.116983	0.0909909	0.119486	0.154291	0.117783	0.0823146	0.147182	0.0958325	0.1309	0.104771	0.176206	0.134296	0.169063	0.134562	0.186855	0.126833	0.13263	0.134856
310	0.233181	0.198101	0.209517	0.21868	0.175579	0.125899	0.124856	0.0944295	0.138397	0.123009	0.151392	0.0972572	0.134796	0.115895	0.117394	0.132042	0.135637	0.136241	0.0981063	0.0896122	0.137319	0.161054	0.130357	0.107376	0.160239	0.115349	0.193155	0.120959	0.176676	0.148608	0.164696	0.120882	0.197996	0.171104	0.130596	0.14892
320	0.241806	0.212679	0.191907	0.227463	0.175197	0.123326	0.12038	0.118805	0.134415	0.121281	0.168317	0.103466	0.120543	0.106284	0.11613	0.115379	0.132351	0.12672	0.109015	0.0906966	0.142682	0.178871	0.134725	0.106891	0.157401	0.100481	0.185322	0.120704	0.180786	0.151963	0.16272	0.0899354	0.189728	0.152436	0.141726	0.151726
330	0.228259	0.213615	0.218411	0.241494	0.168981	0.123922	0.134387	0.135509	0.148715	0.131294	0.156467	0.133786	0.124214	0.134991	0.128632	0.114851	0.134353	0.108974	0.121659	0.109257	0.134186	0.159051	0.115673	0.110782	0.156097	0.129534	0.182393	0.120065	0.204638	0.168075	0.163515	0.120694	0.181957	0.160815	0.152067	0.134008
340	0.250956	0.225421	0.238602	0.271567	0.173691	0.173452	0.13133	0.150823	0.156529	0.142617	0.159329	0.145725	0.122512	0.133108	0.148725	0.14862	0.134743	0.101989	0.143956	0.111141	0.140241	0.152102	0.138429	0.107863	0.163752	0.139959	0.186094	0.127705	0.197326	0.173182	0.187172	0.10156	0.201218	0.186387	0.137886	0.164583
350	0.239034	0.220652	0.231512	0.253832	0.186088	0.160085	0.156661	0.154268	0.15248	0.175817	0.162579	0.148339	0.123847	0.135628	0.147085	0.135904	0.124744	0.0975906	0.128893	0.116236	0.144565	0.167121	0.149886	0.134848	0.153487	0.149322	0.190059	0.125899	0.198556	0.185073	0.19309	0.127879	0.183906	0.183606	0.142349	0.158909
360	0.263647	0.241438	0.227275	0.282857	0.193343	0.175311	0.151884	0.177957	0.1497	0.169307	0.157467	0.171144	0.146918	0.126752	0.17424	0.124437	0.149423	0.12089	0.104041	0.144889	0.174799	0.158059	0.152707	0.122534	0.149543	0.136844	0.197641	0.141951	0.205098	0.188098	0.177347	0.115624	0.205542	0.191621	0.165068	0.156942
370	0.276395	0.243046	0.250637	0.26618	0.212801	0.16092	0.146829	0.203652	0.156574	0.185193	0.16267	0.18283	0.139826	0.140471	0.157864	0.118685	0.132068	0.131968	0.170085	0.151856	0.168256	0.170882	0.153862	0.117112	0.136348	0.148625	0.153307	0.139799	0.207197	0.209397	0.187553	0.123998	0.201448	0.186138	0.176388	0.162394
380	0.271222	0.256771	0.282344	0.285093	0.219254	0.193533	0.158882	0.201519	0.158968	0.221161	0.174251	0.199726	0.160901	0.170455	0.150309	0.123712	0.147798	0.112453	0.169576	0.152663	0.157588	0.160081	0.166962	0.118663	0.152815	0.147118	0.18706	0.158565	0.226615	0.210635	0.181834	0.144225	0.210107	0.18536	0.16242	0.161475
390	0.279428	0.26758	0.273144	0.282736	0.230329	0.198809	0.152438	0.182633	0.173847	0.230072	0.176671	0.178698	0.145567	0.168681	0.140048	0.107372	0.131419	0.132064	0.156131	0.141412	0.183911	0.173535	0.181666	0.146089	0.160956	0.149904	0.18619	0.162581	0.194697	0.201735	0.212561	0.111851	0.202725	0.179828	0.153669	0.16896
400	0.267399	0.257133	0.254359	0.282397	0.239567	0.181971	0.173421	0.202718	0.142988	0.233891	0.190874	0.196363	0.170829	0.177302	0.152128	0.110321	0.136132	0.146813	0.160729	0.138383	0.167593	0.202242	0.15849	0.152923	0.178578	0.138632	0.19514	0.174936	0.22359	0.190726	0.183292	0.141161	0.196182	0.171691	0.174848	0.166983
410	0.282673	0.268334	0.281552	0.283772	0.23143	0.205658	0.183708	0.245718	0.170212	0.225827	0.246195	0.203045	0.189054	0.167054	0.152643	0.132074	0.157883	0.134977	0.157229	0.127451	0.169619	0.192942	0.166011	0.158888	0.198364	0.13291	0.188892	0.163012	0.208223	0.192269	0.205607	0.170872	0.200796	0.186094	0.17234	0.178018
420	0.274779	0.277091	0.287503	0.278492	0.223682	0.231351	0.230337	0.229276	0.17528	0.232439	0.250063	0.220546	0.178269	0.205088	0.156534	0.152241	0.188845	0.127629	0.162026	0.151274	0.191688	0.189974	0.187846	0.158542	0.192153	0.147242	0.187573	0.162174	0.215656	0.208055	0.200358	0.177038	0.19127	0.18301	0.170275	0.179236
430	0.266609	0.264625	0.272224	0.28631	0.223428	0.238058	0.227909	0.197935	0.175616	0.222666	0.235866	0.238777	0.173519	0.182782	0.141795	0.156649	0.186283	0.117822	0.121962	0.13944	0.199345	0.183584	0.177859	0.162557	0.205651	0.1475	0.173631	0.171043	0.217782	0.187521	0.208545	0.192153	0.189395	0.179673	0.16463	0.168784
440	0.261626	0.26279	0.263056	0.272222	0.220021	0.243673	0.208284	0.200179	0.212858	0.21723	0.224738	0.22775	0.170202	0.173446	0.138601	0.183795	0.176309	0.153646	0.121788	0.147655	0.215476	0.189104	0.213134	0.151341	0.217244	0.163261	0.167567	0.170668	0.197148	0.178014	0.216291	0.194267	0.172509	0.198015	0.169714	0.178459
450	0.25382	0.260564	0.267902	0.274161	0.204152	0.229651	0.211132	0.225445	0.194608	0.192961	0.234944	0.245911	0.197447	0.165628	0.140936	0.202708	0.180746	0.152583	0.125127	0.147015	0.187916	0.183565	0.189558	0.163787	0.202359	0.149794	0.179496	0.166404	0.214592	0.201613	0.205048	0.212738	0.177245	0.193733	0.171111	0.175384
460	0.269893	0.276507	0.278554	0.254697	0.207703	0.249233	0.212937	0.202747	0.223379	0.201719	0.253741	0.235411	0.166582	0.164614	0.166623	0.184935	0.181037	0.142791	0.125998	0.164227	0.19661	0.18185	0.211141	0.205223	0.199692	0.146884	0.174112	0.167708	0.183859	0.211104	0.200739	0.212811	0.181212	0.17252	0.182255	0.171727
470	0.245642	0.273154	0.261633	0.263767	0.20767	0.232563	0.21426	0.164303	0.218508	0.209265	0.19501	0.231094	0.178933	0.203852	0.197895	0.222091	0.176093	0.155874	0.139405	0.192193	0.203009	0.173479	0.204162	0.211667	0.194226	0.156108	0.174689	0.173911	0.197721	0.208914	0.19222	0.200709	0.177098	0.192043	0.18935	0.164315
480	0.245079	0.265569	0.263522	0.257503	0.210807	0.203277	0.187506	0.189317	0.2155	0.215464	0.195217	0.21817	0.198418	0.171092	0.195596	0.22109	0.132375	0.196251	0.148898	0.152574	0.17673	0.195242	0.202819	0.231534	0.205212	0.165642	0.180911	0.202182	0.201701	0.196672	0.209397	0.203751	0.17519	0.175935	0.18689	0.169174
490	0.238955	0.269182	0.258005	0.235967	0.190451	0.186016	0.173671	0.207422	0.214043	0.212424	0.205852	0.182655	0.181647	0.181985	0.196525	0.212817	0.133463	0.199957	0.129667	0.158445	0.178985	0.19311	0.20987	0.207762	0.206813	0.15667	0.192558	0.195415	0.180096	0.207179	0.202563	0.197641	0.165657	0.171711	0.178718	0.176446
500	0.247639	0.26056	0.271005	0.23462	0.189537	0.197582	0.199538	0.215514	0.190227	0.203425	0.221229	0.18216	0.202181	0.189909	0.219341	0.218148	0.16814	0.182826	0.155882	0.15464	0.175156	0.180242	0.177643	0.219315	0.194441	0.152524	0.189048	0.197168	0.203578	0.224855	0.203435	0.212454	0.171174	0.174634	0.184932	0.171668
510	0.229597	0.259569	0.252828	0.230031	0.191102	0.207744	0.19538	0.20006	0.195972	0.209702	0.207507	0.173832	0.185601	0.178933	0.229475	0.205432	0.150313	0.177702	0.156067	0.160746	0.188443	0.19959	0.194714	0.180525	0.193124	0.157372	0.178218	0.201132	0.190557	0.194904	0.182528	0.205887	0.17552	0.183464	0.19104	0.171904
520	0.209092	0.245829	0.229253	0.220311	0.193426	0.192412	0.18273	0.228511	0.194944	0.197606	0.180832	0.179156	0.193909	0.181223	0.20698	0.212272	0.151686	0.178618	0.155677	0.131033	0.187218	0.182801	0.17881	0.160258	0.183705	0.183946	0.178942	0.195745	0.192304	0.218955	0.199616	0.206386	0.167944	0.188978	0.172183	0.182212
530	0.203032	0.233082	0.234269	0.204766	0.179038	0.212079	0.168938	0.208964	0.18451	0.181631	0.181778	0.159104	0.179292	0.170958	0.17099	0.164326	0.150108	0.16699	0.146372	0.118897	0.181951	0.186016	0.184722	0.155374	0.179874	0.168924	0.18545	0.194586	0.187895	0.19869	0.206551	0.182206	0.158489	0.173192	0.172601	0.197455
540	0.193788	0.227195	0.22153	0.202933	0.186805	0.217488	0.17706	0.206317	0.187314	0.177337	0.189754	0.181499	0.169157	0.182817	0.167589	0.177107	0.16027	0.134653	0.155891	0.138381	0.183399	0.181627	0.185941	0.148789	0.179095	0.169144	0.183345	0.173042	0.179265	0.203863	0.172091	0.191173	0.158602	0.19261	0.164048	0.189852
550	0.181002	0.224038	0.211708	0.198516	0.172039	0.218258	0.187262	0.199918	0.17549	0.164508	0.180811	0.171038	0.183669	0.173883	0.183465	0.18331	0.151539	0.144779	0.164044	0.151866	0.179881	0.173777	0.175549	0.177274	0.163547	0.164417	0.172543	0.170636	0.194784	0.195713	0.166737	0.208359	0.161984	0.175035	0.172124	0.191251
560	0.164805	0.213329	0.1832	0.187169	0.168059	0.194368	0.171737	0.195833	0.181769	0.151515	0.172812	0.169811	0.164081	0.163874	0.173106	0.169031	0.144692	0.151262	0.155228	0.159863	0.17367	0.188548	0.175736	0.181469	0.170591	0.167298	0.164702	0.164197	0.161558	0.194783	0.155333	0.194949	0.153006	0.174386	0.173844	0.180331
570	0.16457	0.193546	0.175178	0.169904	0.163686	0.181483	0.160138	0.182355	0.170218	0.143125	0.156147	0.156606	0.165066	0.17877	0.156375	0.169962	0.146202	0.142969	0.150106	0.150581	0.174188	0.157274	0.180945	0.211517	0.162163	0.16428	0.15868	0.162616	0.164284	0.203253	0.153635	0.175763	0.139116	0.154299	0.166678	0.19439
580	0.156842	0.196853	0.182677	0.148671	0.15925	0.181256	0.165996	0.161399	0.163892	0.141069	0.158824	0.133225	0.167179	0.181258	0.167961	0.160989	0.154656	0.143807	0.149005	0.157979	0.179876	0.181048	0.183407	0.197189	0.162288	0.152779	0.158804	0.166235	0.168154	0.187143	0.14558	0.18242	0.146576	0.169194	0.178956	0.182322
590	0.163348	0.188284	0.161685	0.14406	0.148082	0.161056	0.156819	0.152339	0.153127	0.131955	0.146117	0.138701	0.157719	0.170885	0.159059	0.150722	0.149006	0.158091	0.15685	0.157472	0.177983	0.173667	0.183548	0.189397	0.159215	0.162918	0.152029	0.161835	0.164532	0.187585	0.127306	0.180684	0.149163	0.167376	0.176163	0.162585
600	0.161576	0.171332	0.157763	0.139428	0.145169	0.160562	0.140559	0.142796	0.157232	0.121744	0.152369	0.113501	0.163462	0.162426	0.157101	0.149537	0.142459	0.146939	0.145015	0.164411	0.163596	0.164458	0.175806	0.193017	0.137171	0.159526	0.141482	0.15977	0.155451	0.191799	0.150712	0.171762	0.136857	0.159408	0.178383	0.163867
610	0.176671	0.159245	0.158224	0.130415	0.143587	0.142942	0.123863	0.138978	0.152637	0.113803	0.136875	0.100359	0.152867	0.168233	0.147516	0.131925	0.156596	0.131918	0.144123	0.139865	0.157718	0.158059	0.16883	0.175977	0.14557	0.165681	0.123391	0.149301	0.152573	0.18115	0.135591	0.136865	0.121567	0.16036	0.171403	0.160057
620	0.177034	0.151519	0.14696	0.124604	0.137838	0.124814	0.124006	0.133661	0.127944	0.0914932	0.115852	0.0976583	0.15637	0.167584	0.144541	0.129462	0.138214	0.137618	0.140675	0.14737	0.156038	0.144913	0.158261	0.179545	0.126787	0.166985	0.116383	0.150376	0.14733	0.18003	0.140597	0.111307	0.118587	0.156367	0.177038	0.173371
630	0.20987	0.151613	0.138936	0.10214	0.134864	0.129046	0.128922	0.141302	0.117164	0.101084	0.120602	0.0963584	0.155903	0.159221	0.143038	0.129673	0.145092	0.142617	0.148883	0.148265	0.144821	0.163369	0.1554	0.167662	0.129234	0.163185	0.123066	0.148091	0.143695	0.184618	0.129848	0.14658	0.116771	0.165051	0.175812	0.160291
640	0.202175	0.140189	0.128426	0.142449	0.116474	0.111911	0.110712	0.12469	0.110343	0.0861833	0.0871571	0.0916539	0.14528	0.151186	0.137782	0.112759	0.139029	0.148082	0.145239	0.140213	0.135193	0.144459	0.153686	0.155264	0.120984	0.154995	0.107181	0.135007	0.128531	0.159921	0.124388	0.116904	0.0975975	0.144297	0.163139	0.16156
650	0.200005	0.135492	0.124166	0.120144	0.131973	0.121573	0.123116	0.13643	0.113317	0.0960115	0.106284	0.103988	0.140596	0.15825	0.13611	0.130635	0.135984	0.138586	0.139157	0.136866	0.119392	0.147308	0.1472	0.163175	0.111629	0.15547	0.098613	0.131336	0.118774	0.171675	0.138613	0.128912	0.0969485	0.134443	0.171164	0.164052
660	0.22339	0.125276	0.11717	0.109976	0.111548	0.0873334	0.11283	0.128981	0.100955	0.0779504	0.063059	0.0854934	0.1349	0.146986	0.131645	0.107435	0.131693	0.150273	0.137598	0.130763	0.110833	0.135155	0.13187	0.153119	0.104174	0.147248	0.0929296	0.123645	0.12606	0.160357	0.108394	0.117731	0.0843786	0.138517	0.17375	0.165829
670	0.222695	0.126264	0.112117	0.119285	0.102624	0.091113	0.114358	0.126933	0.0883967	0.06213	0.042235	0.0929386	0.13327	0.133872	0.129721	0.115299	0.115741	0.148454	0.131308	0.137904	0.105228	0.132895	0.127212	0.151835	0.0935231	0.129576	0.0891316	0.114054	0.108712	0.143036	0.116678	0.143443	0.0938137	0.140074	0.169438	0.155299
680	0.22199	0.129302	0.105225	0.090911	0.0942278	0.0928057	0.101778	0.116004	0.0974086	0.0653957	0.0442085	0.0813119	0.127232	0.140312	0.123341	0.115058	0.121104	0.140526	0.125627	0.122706	0.100907	0.127276	0.120261	0.135179	0.0909646	0.123706	0.0829459	0.112708	0.108811	0.12981	0.121838	0.152863	0.0957149	0.12335	0.154836	0.151403
690	0.198928	0.126385	0.104827	0.0896592	0.0725313	0.0728414	0.0876523	0.0887031	0.0865988	0.0333294	0.0199935	0.0596774	0.104995	0.125002	0.12051	0.0868739	0.109561	0.138586	0.116609	0.111439	0.0994495	0.105039	0.102903	0.138661	0.0815421	0.124006	0.0856917	0.103338	0.0989567	0.112815	0.10219	0.139187	0.0917677	0.10903	0.15648	0.145905
700	0.193262	0.121372	0.100214	0.0448888	0.0741449	0.0871049	0.0973698	0.0870959	0.0799974	0.0368832	0.0415151	0.0721033	0.105614	0.12339	0.104855	0.101027	0.111338	0.127848	0.109807	0.114022	0.0842181	0.102174	0.0950142	0.140186	0.0814985	0.118546	0.075398	0.0956758	0.100503	0.118702	0.116404	0.151447	0.0998171	0.11459	0.156506	0.144615
Max growth rate	0.282673	0.277091	0.287503	0.28631	0.239567	0.249233	0.230337	0.245718	0.223379	0.233891	0.253741	0.245911	0.202181	0.205088	0.229475	0.222091	0.188845	0.199957	0.170085	0.192193	0.215476	0.202242	0.213134	0.231534	0.217244	0.183946	0.197641	0.202182	0.226615	0.224855	0.216291	0.212811	0.210107	0.198015	0.19104	0.197455
