# Supplementary material for: Inducible expression of large gRNA arrays for multiplexed CRISPRai applications
Source: Nat Commun. 2022 Aug 25;13:4984. doi: 10.1038/s41467-022-32603-7 (PMC9411621; doi:10.1038/s41467-022-32603-7)
Supplement: Supplementary file 4 — Source Data [file 41467_2022_32603_MOESM4_ESM.zip › Source data/Fig3f calcs.xlsx]

## Sheet: Concentrations
	name	area	sample_name	method	fix	concentration
0	WT	190994	WT	non-induced		5.48052
1	WT	196428	WT	non-induced		5.66978
2	WT	157317	WT	non-induced		4.30757
3	blank	9429	blank	non-induced		-0.843287
4	blank	8488	blank	non-induced		-0.876062
5	blank	11857	blank	non-induced		-0.758721
6	11 gRNAs inducible 1	961658	yLS108-3	non-induced		32.3223
7	11 gRNAs inducible 1	771726	yLS108-3	non-induced		25.7071
8	11 gRNAs inducible 1	1041406	yLS108-3	non-induced		35.0999
9	11 gRNAs inducible 1	1177176	yLS108-3 IND	induced		39.8287
10	11 gRNAs inducible 1	976164	yLS108-3 IND	induced		32.8275
11	11 gRNAs inducible 1	992310	yLS108-3 IND	induced		33.3899
12	24 mixed constitutive gRNAs	2570289	yLS029	non-induced		88.35
13	24 mixed constitutive gRNAs	2740023	yLS029	non-induced		94.2617
14	24 mixed constitutive gRNAs	2297892	yLS029	non-induced		78.8626
15	3 blank constitutive gRNAs	236728	yLS030	non-induced		7.07341
16	3 blank constitutive gRNAs	237559	yLS030	non-induced		7.10235
17	3 blank constitutive gRNAs	226871	yLS030	non-induced		6.73009
18	11 gRNAs inducible 2	797381	yLS108-2	non-induced		26.6006
19	11 gRNAs inducible 2	797310	yLS108-2	non-induced		26.5982
20	11 gRNAs inducible 2	818122	yLS108-2	non-induced		27.323
21	11 gRNAs inducible 2	11869239	yLS108-2 IND	induced		412.227
22	11 gRNAs inducible 2	11406692	yLS108-2 IND	induced		396.117
23	11 gRNAs inducible 2	13049695	yLS108-2 IND	induced		453.342
24	12 constitutive gRNAs	8294908	yLS027	non-induced		287.735
25	12 constitutive gRNAs	8475173	yLS027	non-induced		294.014
26	12 constitutive gRNAs	8573695	yLS027	non-induced		297.445
27	24 repression constitutive gRNAs	2158769	yLS028	non-induced		74.017
28	24 repression constitutive gRNAs	2289409	yLS028	non-induced		78.5671
29	24 repression constitutive gRNAs	2287517	yLS028	non-induced		78.5012
30	11 gRNAs inducible 3	777545	yLS108-1	non-induced		25.9097
31	11 gRNAs inducible 3	807016	yLS108-1	non-induced		26.9362
32	11 gRNAs inducible 3	794304	yLS108-1	non-induced		26.4935
33	11 gRNAs inducible 3	12443355	yLS108-1 IND	induced		432.223
34	11 gRNAs inducible 3	11856399	yLS108-1 IND	induced		411.78
35	11 gRNAs inducible 3	12573272	yLS108-1 IND	induced		436.748
36	9 constitutive gRNAs	10563888	yLS025	non-induced		366.762
37	9 constitutive gRNAs	10340567	yLS025	non-induced		358.984
38	9 constitutive gRNAs	10061395	yLS025	non-induced		349.261
39	7 constitutive gRNAs	10981672	yLS026	non-induced		381.314
40	7 constitutive gRNAs	11033015	yLS026	non-induced		383.102
41	7 constitutive gRNAs	10951383	yLS026	non-induced		380.259
42	WT	368169	340 WT	non-induced		11.6514
43	WT	529560	340 WT	non-induced		17.2726
44	WT	402422	340 WT	non-induced		12.8444
45	WT	492581	340 WT IND	induced		15.9846
46	WT	217671	340 WT IND	induced		6.40966
47	WT	198351	340 WT IND	induced		5.73676
48	9 gRNAs inducible 4	693660	yLS107-4	non-induced		22.9881
49	9 gRNAs inducible 4	615075	yLS107-4	non-induced		20.251
50	9 gRNAs inducible 4	589144	yLS107-4	non-induced		19.3478
51	9 gRNAs inducible 4	12245107	yLS107-4 IND	induced		425.318
52	9 gRNAs inducible 4	11852461	yLS107-4 IND	induced		411.643
53	9 gRNAs inducible 4	12128096	yLS107-4 IND	induced		421.243
54	9 gRNAs inducible 3	722362	yLS107-3	non-induced		23.9878
55	9 gRNAs inducible 3	676361	yLS107-3	non-induced		22.3856
56	9 gRNAs inducible 3	650445	yLS107-3	non-induced		21.4829
57	9 gRNAs inducible 3	11942678	yLS107-3 IND	induced		414.785
58	9 gRNAs inducible 3	11558758	yLS107-3 IND	induced		401.413
59	9 gRNAs inducible 3	12060439	yLS107-3 IND	induced		418.886
60	9 gRNAs inducible 2	573892	yLS107-2	non-induced		18.8166
61	9 gRNAs inducible 2	599051	yLS107-2	non-induced		19.6929
62	9 gRNAs inducible 2	635935	yLS107-2	non-induced		20.9776
63	9 gRNAs inducible 2	11071505	yLS107-2 IND	induced		384.442
64	9 gRNAs inducible 2	10897697	yLS107-2 IND	induced		378.389
65	9 gRNAs inducible 2	10706012	yLS107-2 IND	induced		371.712
66	blank	7625	aTc blank	induced		-0.90612
67	blank	7652	aTc blank	induced		-0.905179
68	blank	7668	aTc blank	induced		-0.904622
69	Will's blank gRNAs inducible	601750	yWS3086	non-induced		19.7869
70	Will's blank gRNAs inducible	570669	yWS3086	non-induced		18.7044
71	Will's blank gRNAs inducible	592279	yWS3086	non-induced		19.457
72	Will's blank gRNAs inducible	319738	yWS3086 IND	induced		9.9646
73	Will's blank gRNAs inducible	530569	yWS3086 IND	induced		17.3077
74	Will's blank gRNAs inducible	475553	yWS3086 IND	induced		15.3915
75	blank	4360	blank	non-induced		-1.01984
76	blank	5496	blank	non-induced		-0.980271
77	blank	5920	blank	non-induced		-0.965504
78	blank	4345	blank	non-induced		-1.02036
79	blank	4447	blank	non-induced		-1.01681
80	blank	5327	blank	non-induced		-0.986158
