# Supplementary material for: Inducible expression of large gRNA arrays for multiplexed CRISPRai applications
Source: Nat Commun. 2022 Aug 25;13:4984. doi: 10.1038/s41467-022-32603-7 (PMC9411621; doi:10.1038/s41467-022-32603-7)
Supplement: Supplementary file 4 — Source Data [file 41467_2022_32603_MOESM4_ESM.zip › Source data/FigS6/FigS6.wsp]

<?xml version="1.0" encoding="UTF-8"?>
 <Workspace version="20.0"  modDate="Mon Aug 08 16:31:37 EDT 2022"  clientTimestamp="1659990697168"  flowJoVersion="10.8.1"  drawRowBorders="1"  drawColumnBorders="1"  hideCompNodes="1"  curGroup="CRISPR_7day_continuous"  groupPaneHeight="315"  xmlns:xsi="http://www.w3.org/2001/XMLSchema-instance"  xmlns:gating="http://www.isac-net.org/std/Gating-ML/v2.0/gating"  xmlns:transforms="http://www.isac-net.org/std/Gating-ML/v2.0/transformations"  xmlns:data-type="http://www.isac-net.org/std/Gating-ML/v2.0/datatypes"  xsi:schemaLocation="http://www.isac-net.org/std/Gating-ML/v2.0/gating http://www.isac-net.org/std/Gating-ML/v2.0/gating/Gating-ML.v2.0.xsd http://www.isac-net.org/std/Gating-ML/v2.0/transformations http://www.isac-net.org/std/Gating-ML/v2.0/gating/Transformations.v2.0.xsd http://www.isac-net.org/std/Gating-ML/v2.0/datatypes http://www.isac-net.org/std/Gating-ML/v2.0/gating/DataTypes.v2.0.xsd "  nonAutoSaveFileName="file:/Volumes/NO%20NAME/FigS6/FigS6.wsp" >
   <WindowPosition x="17"  y="25"  width="627"  height="984"  displayed="1"  panelState="" />
   <TextTraits font="SansSerif"  size="11"  name=""  style="plain"  color="#000000"  background="#00ffffff"  just="left" />
   <Columns>
     <TColumn width="309" >
       <Property key="fj.appnode.prop.name" />
     </TColumn>
     <TColumn width="150" >
       <Property key="fj.appnode.prop.statistic" />
     </TColumn>
     <TColumn width="149" >
       <Property key="fj.appnode.prop.ncells" />
     </TColumn>
   </Columns>
   <Matrices/>
   <Cytometers>
     <Cytometer name="ATTUNE"  cyt="4486521 Attune NxT Acoustic Focusing Cytometer (Lasers: BRVY)"  useFCS3="1"  extraNegs="0"  widthBasis="-1000"  linMin="0"  logMin="1"  linMax="1048576"  logMax="1048576"  linearRescale="1"  logRescale="1"  linFromKW="0"  logFromKW="0"  useGain="0"  useTransform="1"  transformType="BIEX"  manufacturer=""  serialnumber=""  homepage="workspaces-and-samples/flowjo-and-your-cytometer/flowjo-and-your-cytometer/ws-cytometer-attune/"  icon="attune.png" >
       <LinParams>
         <Param>time</Param>
       </LinParams>
       <LogParams/>
       <FilterParams/>
       <TransformStore/>
     </Cytometer>
   </Cytometers>
   <Groups>
     <GroupNode name="All Samples"  annotation=""  owningGroup="All Samples"  expanded="1"  sortPriority="10"  count="-1" >
       <Graph smoothing="0"  backColor="#ffffff"  foreColor="#000000"  type="Pseudocolor"  fast="1" >
         <Axis dimension="x"  name=""  label=""  auto="auto" />
         <Axis dimension="y"  name=""  label=""  auto="auto" />
         <GraphSettings level="5%"  smoothingHighResolution="1"  contourHighResolution="1"  histogramSmoothingCount="0"  graphResolution="256"  showOutliers="0"  drawLargeDots="0"  dotsToDraw="8000"  tint="le.chartfill.tinted.40"  lineWeight="le.lineweight.normal"  lineStyle="le.linestyle.solid" />
         <GraphEnvironment showGrid="0"  showAxes="tnlTNL"  showGates="1"  showFreqOnPlots="1"  showGateNameOnPlots="1"  showMedians="0"  showUncomped="0"  addEventParam="0"  lastYAxisName="" >
           <TextTraits font="SansSerif"  size="11"  name="Labels"  style="plain"  color="#000000"  background="#00ffffff"  just="left" />
           <TextTraits font="SansSerif"  size="11"  name="LayoutGates"  style="plain"  color="#000000"  background="#00ffffff"  just="left" />
           <TextTraits font="SansSerif"  size="9"  name="Numbers"  style="plain"  color="#000000"  background="#00ffffff"  just="left" />
           <TextTraits font="SansSerif"  size="9"  name="Legend"  style="plain"  color="#000000"  background="#00ffffff"  just="left" />
         </GraphEnvironment>
       </Graph>
       <Subpopulations>
         <Population name="Yeast"  annotation=""  owningGroup="All Samples"  expanded="1"  sortPriority="10"  count="11127" >
           <Graph smoothing="13"  backColor="#ffffff"  foreColor="#000000"  heatMapStatParameter="BL1-A"  type="Histogram"  fast="1" >
             <Axis dimension="x"  name="VL1-H"  label=""  auto="auto" />
             <Axis dimension="y"  name=""  label=""  auto="auto" />
             <GraphSettings level="5%"  smoothingHighResolution="1"  contourHighResolution="1"  histogramSmoothingCount="0"  graphResolution="256"  showOutliers="0"  drawLargeDots="0"  dotsToDraw="8000"  tint="le.chartfill.tinted.40"  lineWeight="le.lineweight.normal"  lineStyle="le.linestyle.solid" />
             <GraphEnvironment showGrid="0"  showAxes="tnlTNL"  showGates="1"  showFreqOnPlots="1"  showGateNameOnPlots="1"  showMedians="0"  showUncomped="0"  addEventParam="0"  lastYAxisName="" >
               <TextTraits font="SansSerif"  size="11"  name="Labels"  style="plain"  color="#000000"  background="#00ffffff"  just="left" />
               <TextTraits font="SansSerif"  size="11"  name="LayoutGates"  style="plain"  color="#000000"  background="#00ffffff"  just="left" />
               <TextTraits font="SansSerif"  size="9"  name="Numbers"  style="plain"  color="#000000"  background="#00ffffff"  just="left" />
               <TextTraits font="SansSerif"  size="9"  name="Legend"  style="plain"  color="#000000"  background="#00ffffff"  just="left" />
               <WindowPosition x="620"  y="20"  width="390"  height="582"  displayed="0"  panelState="---" />
             </GraphEnvironment>
           </Graph>
           <Gate gating:id="ID1269644316" >
             <gating:EllipsoidGate eventsInside="1"  annoOffsetX="0"  annoOffsetY="0"  tint="#000000"  isTinted="0"  lineWeight="Normal"  userDefined="1"  gating:distance="188.9817604161087" >
               <gating:dimension>
                 <data-type:fcs-dimension data-type:name="FSC-A" />
               </gating:dimension>
               <gating:dimension>
                 <data-type:fcs-dimension data-type:name="FSC-H" />
               </gating:dimension>
               <gating:foci>
                 <gating:vertex>
                   <gating:coordinate data-type:value="77.9327748181" />
                   <gating:coordinate data-type:value="89.8226555688" />
                 </gating:vertex>
                 <gating:vertex>
                   <gating:coordinate data-type:value="220.0672251819" />
                   <gating:coordinate data-type:value="215.1773444312" />
                 </gating:vertex>
               </gating:foci>
               <gating:edge>
                 <gating:vertex>
                   <gating:coordinate data-type:value="221" />
                   <gating:coordinate data-type:value="216" />
                 </gating:vertex>
                 <gating:vertex>
                   <gating:coordinate data-type:value="77" />
                   <gating:coordinate data-type:value="89" />
                 </gating:vertex>
                 <gating:vertex>
                   <gating:coordinate data-type:value="158" />
                   <gating:coordinate data-type:value="140" />
                 </gating:vertex>
                 <gating:vertex>
                   <gating:coordinate data-type:value="140" />
                   <gating:coordinate data-type:value="165" />
                 </gating:vertex>
               </gating:edge>
             </gating:EllipsoidGate>
           </Gate>
           <Subpopulations>
             <Population name="mScarlet-I"  annotation=""  owningGroup="All Samples"  expanded="1"  sortPriority="10"  count="11127" >
               <Graph smoothing="13"  backColor="#ffffff"  foreColor="#000000"  heatMapStatParameter="BL1-A"  type="Histogram"  fast="1" >
                 <Axis dimension="x"  name="YL2-H"  label=""  auto="auto" />
                 <Axis dimension="y"  name=""  label=""  auto="auto" />
                 <GraphSettings level="5%"  smoothingHighResolution="1"  contourHighResolution="1"  histogramSmoothingCount="0"  graphResolution="256"  showOutliers="0"  drawLargeDots="0"  dotsToDraw="8000"  tint="le.chartfill.tinted.40"  lineWeight="le.lineweight.normal"  lineStyle="le.linestyle.solid" />
                 <GraphEnvironment showGrid="0"  showAxes="tnlTNL"  showGates="1"  showFreqOnPlots="1"  showGateNameOnPlots="1"  showMedians="0"  showUncomped="0"  addEventParam="0"  lastYAxisName="" >
                   <TextTraits font="SansSerif"  size="11"  name="Labels"  style="plain"  color="#000000"  background="#00ffffff"  just="left" />
                   <TextTraits font="SansSerif"  size="11"  name="LayoutGates"  style="plain"  color="#000000"  background="#00ffffff"  just="left" />
                   <TextTraits font="SansSerif"  size="9"  name="Numbers"  style="plain"  color="#000000"  background="#00ffffff"  just="left" />
                   <TextTraits font="SansSerif"  size="9"  name="Legend"  style="plain"  color="#000000"  background="#00ffffff"  just="left" />
                   <WindowPosition x="620"  y="20"  width="390"  height="713"  displayed="0"  panelState="--+" />
                 </GraphEnvironment>
               </Graph>
               <Gate gating:id="ID320826590"  gating:parent_id="ID1269644316" >
                 <gating:RectangleGate eventsInside="1"  annoOffsetX="0"  annoOffsetY="0"  tint="#000000"  isTinted="0"  lineWeight="Normal"  userDefined="1" >
                   <gating:dimension gating:min="10.276980480236118"  gating:max="1048576.0000000007"  yRatio="0.10185185185185186" >
                     <data-type:fcs-dimension data-type:name="YL2-H" />
                   </gating:dimension>
                 </gating:RectangleGate>
               </Gate>
               <Subpopulations>
                 <Statistic name="Geometric Mean"  annotation=""  owningGroup="All Samples"  expanded="1"  sortPriority="5"  id="YL2-H"  ancestor=""  correlate=""  value="1453.033691406" />
               </Subpopulations>
             </Population>
             <Population name="mTagBFP2"  annotation=""  owningGroup="All Samples"  expanded="1"  sortPriority="10"  count="11127" >
               <Graph smoothing="13"  backColor="#ffffff"  foreColor="#000000"  heatMapStatParameter="BL1-A"  type="Histogram"  fast="1" >
                 <Axis dimension="x"  name="VL1-H"  label=""  auto="auto" />
                 <Axis dimension="y"  name=""  label=""  auto="auto" />
                 <GraphSettings level="5%"  smoothingHighResolution="1"  contourHighResolution="1"  histogramSmoothingCount="0"  graphResolution="256"  showOutliers="0"  drawLargeDots="0"  dotsToDraw="8000"  tint="le.chartfill.tinted.40"  lineWeight="le.lineweight.normal"  lineStyle="le.linestyle.solid" />
                 <GraphEnvironment showGrid="0"  showAxes="tnlTNL"  showGates="1"  showFreqOnPlots="1"  showGateNameOnPlots="1"  showMedians="0"  showUncomped="0"  addEventParam="0"  lastYAxisName="" >
                   <TextTraits font="SansSerif"  size="11"  name="Labels"  style="plain"  color="#000000"  background="#00ffffff"  just="left" />
                   <TextTraits font="SansSerif"  size="11"  name="LayoutGates"  style="plain"  color="#000000"  background="#00ffffff"  just="left" />
                   <TextTraits font="SansSerif"  size="9"  name="Numbers"  style="plain"  color="#000000"  background="#00ffffff"  just="left" />
                   <TextTraits font="SansSerif"  size="9"  name="Legend"  style="plain"  color="#000000"  background="#00ffffff"  just="left" />
                   <WindowPosition x="620"  y="20"  width="390"  height="713"  displayed="0"  panelState="--+" />
                 </GraphEnvironment>
               </Graph>
               <Gate gating:id="ID126427878"  gating:parent_id="ID1269644316" >
                 <gating:RectangleGate eventsInside="1"  annoOffsetX="0"  annoOffsetY="0"  tint="#000000"  isTinted="0"  lineWeight="Normal"  userDefined="1" >
                   <gating:dimension gating:min="10.893367867273964"  gating:max="1048576.0000000007"  yRatio="0.04166666666666663" >
                     <data-type:fcs-dimension data-type:name="VL1-H" />
                   </gating:dimension>
                 </gating:RectangleGate>
               </Gate>
               <Subpopulations>
                 <Statistic name="Geometric Mean"  annotation=""  owningGroup="All Samples"  expanded="1"  sortPriority="5"  id="VL1-H"  ancestor=""  correlate=""  value="26527.361328125" />
               </Subpopulations>
             </Population>
           </Subpopulations>
         </Population>
       </Subpopulations>
       <Group name="All Samples"  live="1"  role="ws.group.dlog.test"  key=""  synchronized="0"  foreground="#000000"  fontStyle="bold" >
         <Criteria/>
         <SampleRefs>
           <SampleRef sampleID="1" />
           <SampleRef sampleID="2" />
           <SampleRef sampleID="3" />
           <SampleRef sampleID="4" />
           <SampleRef sampleID="5" />
           <SampleRef sampleID="21" />
           <SampleRef sampleID="37" />
           <SampleRef sampleID="53" />
           <SampleRef sampleID="69" />
           <SampleRef sampleID="85" />
           <SampleRef sampleID="101" />
           <SampleRef sampleID="6" />
           <SampleRef sampleID="22" />
           <SampleRef sampleID="38" />
           <SampleRef sampleID="54" />
           <SampleRef sampleID="70" />
           <SampleRef sampleID="86" />
           <SampleRef sampleID="102" />
           <SampleRef sampleID="7" />
           <SampleRef sampleID="23" />
           <SampleRef sampleID="39" />
           <SampleRef sampleID="55" />
           <SampleRef sampleID="71" />
           <SampleRef sampleID="87" />
           <SampleRef sampleID="103" />
           <SampleRef sampleID="8" />
           <SampleRef sampleID="24" />
           <SampleRef sampleID="40" />
           <SampleRef sampleID="56" />
           <SampleRef sampleID="72" />
           <SampleRef sampleID="88" />
           <SampleRef sampleID="104" />
           <SampleRef sampleID="9" />
           <SampleRef sampleID="25" />
           <SampleRef sampleID="41" />
           <SampleRef sampleID="57" />
           <SampleRef sampleID="73" />
           <SampleRef sampleID="89" />
           <SampleRef sampleID="105" />
           <SampleRef sampleID="10" />
           <SampleRef sampleID="26" />
           <SampleRef sampleID="42" />
           <SampleRef sampleID="58" />
           <SampleRef sampleID="74" />
           <SampleRef sampleID="90" />
           <SampleRef sampleID="106" />
           <SampleRef sampleID="11" />
           <SampleRef sampleID="27" />
           <SampleRef sampleID="43" />
           <SampleRef sampleID="59" />
           <SampleRef sampleID="75" />
           <SampleRef sampleID="91" />
           <SampleRef sampleID="107" />
           <SampleRef sampleID="12" />
           <SampleRef sampleID="28" />
           <SampleRef sampleID="44" />
           <SampleRef sampleID="60" />
           <SampleRef sampleID="76" />
           <SampleRef sampleID="92" />
           <SampleRef sampleID="108" />
           <SampleRef sampleID="13" />
           <SampleRef sampleID="29" />
           <SampleRef sampleID="45" />
           <SampleRef sampleID="61" />
           <SampleRef sampleID="77" />
           <SampleRef sampleID="93" />
           <SampleRef sampleID="109" />
           <SampleRef sampleID="14" />
           <SampleRef sampleID="30" />
           <SampleRef sampleID="46" />
           <SampleRef sampleID="62" />
           <SampleRef sampleID="78" />
           <SampleRef sampleID="94" />
           <SampleRef sampleID="110" />
           <SampleRef sampleID="15" />
           <SampleRef sampleID="31" />
           <SampleRef sampleID="47" />
           <SampleRef sampleID="63" />
           <SampleRef sampleID="79" />
           <SampleRef sampleID="95" />
           <SampleRef sampleID="111" />
           <SampleRef sampleID="16" />
           <SampleRef sampleID="32" />
           <SampleRef sampleID="48" />
           <SampleRef sampleID="64" />
           <SampleRef sampleID="80" />
           <SampleRef sampleID="96" />
           <SampleRef sampleID="112" />
           <SampleRef sampleID="17" />
           <SampleRef sampleID="33" />
           <SampleRef sampleID="49" />
           <SampleRef sampleID="65" />
           <SampleRef sampleID="81" />
           <SampleRef sampleID="97" />
           <SampleRef sampleID="113" />
           <SampleRef sampleID="18" />
           <SampleRef sampleID="34" />
           <SampleRef sampleID="50" />
           <SampleRef sampleID="66" />
           <SampleRef sampleID="82" />
           <SampleRef sampleID="98" />
           <SampleRef sampleID="114" />
           <SampleRef sampleID="19" />
           <SampleRef sampleID="35" />
           <SampleRef sampleID="51" />
           <SampleRef sampleID="67" />
           <SampleRef sampleID="83" />
           <SampleRef sampleID="99" />
           <SampleRef sampleID="115" />
           <SampleRef sampleID="20" />
           <SampleRef sampleID="36" />
           <SampleRef sampleID="52" />
           <SampleRef sampleID="68" />
           <SampleRef sampleID="84" />
           <SampleRef sampleID="100" />
           <SampleRef sampleID="116" />
           <SampleRef sampleID="118" />
           <SampleRef sampleID="119" />
           <SampleRef sampleID="120" />
           <SampleRef sampleID="117" />
         </SampleRefs>
         <Keywords/>
       </Group>
     </GroupNode>
     <GroupNode name="0h"  annotation=""  owningGroup="0h"  expanded="1"  sortPriority="10"  count="-1" >
       <Graph smoothing="0"  backColor="#ffffff"  foreColor="#000000"  type="Pseudocolor"  fast="1" >
         <Axis dimension="x"  name=""  label=""  auto="auto" />
         <Axis dimension="y"  name=""  label=""  auto="auto" />
         <GraphSettings level="5%"  smoothingHighResolution="1"  contourHighResolution="1"  histogramSmoothingCount="0"  graphResolution="256"  showOutliers="0"  drawLargeDots="0"  dotsToDraw="8000"  tint="le.chartfill.tinted.40"  lineWeight="le.lineweight.normal"  lineStyle="le.linestyle.solid" />
         <GraphEnvironment showGrid="0"  showAxes="tnlTNL"  showGates="1"  showFreqOnPlots="1"  showGateNameOnPlots="1"  showMedians="0"  showUncomped="0"  addEventParam="0"  lastYAxisName="" >
           <TextTraits font="SansSerif"  size="11"  name="Labels"  style="plain"  color="#000000"  background="#00ffffff"  just="left" />
           <TextTraits font="SansSerif"  size="11"  name="LayoutGates"  style="plain"  color="#000000"  background="#00ffffff"  just="left" />
           <TextTraits font="SansSerif"  size="9"  name="Numbers"  style="plain"  color="#000000"  background="#00ffffff"  just="left" />
           <TextTraits font="SansSerif"  size="9"  name="Legend"  style="plain"  color="#000000"  background="#00ffffff"  just="left" />
           <WindowPosition x="0"  y="0"  width="0"  height="0"  displayed="0"  panelState="" />
         </GraphEnvironment>
       </Graph>
       <Group name="0h"  live="0"  role="ws.group.dlog.test"  key=""  synchronized="0"  foreground="#009090"  fontStyle="bold" >
         <Criteria/>
         <SampleRefs>
           <SampleRef sampleID="1" />
           <SampleRef sampleID="2" />
           <SampleRef sampleID="3" />
           <SampleRef sampleID="4" />
         </SampleRefs>
         <Keywords/>
       </Group>
     </GroupNode>
     <GroupNode name="24h"  annotation=""  owningGroup="24h"  expanded="1"  sortPriority="10"  count="-1" >
       <Graph smoothing="0"  backColor="#ffffff"  foreColor="#000000"  type="Pseudocolor"  fast="1" >
         <Axis dimension="x"  name=""  label=""  auto="auto" />
         <Axis dimension="y"  name=""  label=""  auto="auto" />
         <GraphSettings level="5%"  smoothingHighResolution="1"  contourHighResolution="1"  histogramSmoothingCount="0"  graphResolution="256"  showOutliers="0"  drawLargeDots="0"  dotsToDraw="8000"  tint="le.chartfill.tinted.40"  lineWeight="le.lineweight.normal"  lineStyle="le.linestyle.solid" />
         <GraphEnvironment showGrid="0"  showAxes="tnlTNL"  showGates="1"  showFreqOnPlots="1"  showGateNameOnPlots="1"  showMedians="0"  showUncomped="0"  addEventParam="0"  lastYAxisName="" >
           <TextTraits font="SansSerif"  size="11"  name="Labels"  style="plain"  color="#000000"  background="#00ffffff"  just="left" />
           <TextTraits font="SansSerif"  size="11"  name="LayoutGates"  style="plain"  color="#000000"  background="#00ffffff"  just="left" />
           <TextTraits font="SansSerif"  size="9"  name="Numbers"  style="plain"  color="#000000"  background="#00ffffff"  just="left" />
           <TextTraits font="SansSerif"  size="9"  name="Legend"  style="plain"  color="#000000"  background="#00ffffff"  just="left" />
           <WindowPosition x="0"  y="0"  width="0"  height="0"  displayed="0"  panelState="" />
         </GraphEnvironment>
       </Graph>
       <Group name="24h"  live="0"  role="ws.group.dlog.test"  key=""  synchronized="0"  foreground="#00c000"  fontStyle="bold" >
         <Criteria/>
         <SampleRefs>
           <SampleRef sampleID="61" />
           <SampleRef sampleID="62" />
           <SampleRef sampleID="63" />
           <SampleRef sampleID="64" />
           <SampleRef sampleID="65" />
           <SampleRef sampleID="66" />
           <SampleRef sampleID="67" />
           <SampleRef sampleID="68" />
         </SampleRefs>
         <Keywords/>
       </Group>
     </GroupNode>
     <GroupNode name="48h"  annotation=""  owningGroup="48h"  expanded="1"  sortPriority="10"  count="-1" >
       <Graph smoothing="0"  backColor="#ffffff"  foreColor="#000000"  type="Pseudocolor"  fast="1" >
         <Axis dimension="x"  name=""  label=""  auto="auto" />
         <Axis dimension="y"  name=""  label=""  auto="auto" />
         <GraphSettings level="5%"  smoothingHighResolution="1"  contourHighResolution="1"  histogramSmoothingCount="0"  graphResolution="256"  showOutliers="0"  drawLargeDots="0"  dotsToDraw="8000"  tint="le.chartfill.tinted.40"  lineWeight="le.lineweight.normal"  lineStyle="le.linestyle.solid" />
         <GraphEnvironment showGrid="0"  showAxes="tnlTNL"  showGates="1"  showFreqOnPlots="1"  showGateNameOnPlots="1"  showMedians="0"  showUncomped="0"  addEventParam="0"  lastYAxisName="" >
           <TextTraits font="SansSerif"  size="11"  name="Labels"  style="plain"  color="#000000"  background="#00ffffff"  just="left" />
           <TextTraits font="SansSerif"  size="11"  name="LayoutGates"  style="plain"  color="#000000"  background="#00ffffff"  just="left" />
           <TextTraits font="SansSerif"  size="9"  name="Numbers"  style="plain"  color="#000000"  background="#00ffffff"  just="left" />
           <TextTraits font="SansSerif"  size="9"  name="Legend"  style="plain"  color="#000000"  background="#00ffffff"  just="left" />
           <WindowPosition x="0"  y="0"  width="0"  height="0"  displayed="0"  panelState="" />
         </GraphEnvironment>
       </Graph>
       <Group name="48h"  live="0"  role="ws.group.dlog.test"  key=""  synchronized="0"  foreground="#809880"  fontStyle="bold" >
         <Criteria/>
         <SampleRefs>
           <SampleRef sampleID="77" />
           <SampleRef sampleID="78" />
           <SampleRef sampleID="79" />
           <SampleRef sampleID="80" />
           <SampleRef sampleID="81" />
           <SampleRef sampleID="82" />
           <SampleRef sampleID="83" />
           <SampleRef sampleID="84" />
         </SampleRefs>
         <Keywords/>
       </Group>
     </GroupNode>
     <GroupNode name="72h"  annotation=""  owningGroup="72h"  expanded="1"  sortPriority="10"  count="-1" >
       <Graph smoothing="0"  backColor="#ffffff"  foreColor="#000000"  type="Pseudocolor"  fast="1" >
         <Axis dimension="x"  name=""  label=""  auto="auto" />
         <Axis dimension="y"  name=""  label=""  auto="auto" />
         <GraphSettings level="5%"  smoothingHighResolution="1"  contourHighResolution="1"  histogramSmoothingCount="0"  graphResolution="256"  showOutliers="0"  drawLargeDots="0"  dotsToDraw="8000"  tint="le.chartfill.tinted.40"  lineWeight="le.lineweight.normal"  lineStyle="le.linestyle.solid" />
         <GraphEnvironment showGrid="0"  showAxes="tnlTNL"  showGates="1"  showFreqOnPlots="1"  showGateNameOnPlots="1"  showMedians="0"  showUncomped="0"  addEventParam="0"  lastYAxisName="" >
           <TextTraits font="SansSerif"  size="11"  name="Labels"  style="plain"  color="#000000"  background="#00ffffff"  just="left" />
           <TextTraits font="SansSerif"  size="11"  name="LayoutGates"  style="plain"  color="#000000"  background="#00ffffff"  just="left" />
           <TextTraits font="SansSerif"  size="9"  name="Numbers"  style="plain"  color="#000000"  background="#00ffffff"  just="left" />
           <TextTraits font="SansSerif"  size="9"  name="Legend"  style="plain"  color="#000000"  background="#00ffffff"  just="left" />
           <WindowPosition x="0"  y="0"  width="0"  height="0"  displayed="0"  panelState="" />
         </GraphEnvironment>
       </Graph>
       <Group name="72h"  live="0"  role="ws.group.dlog.test"  key=""  synchronized="0"  foreground="#988080"  fontStyle="bold" >
         <Criteria/>
         <SampleRefs>
           <SampleRef sampleID="93" />
           <SampleRef sampleID="94" />
           <SampleRef sampleID="95" />
           <SampleRef sampleID="96" />
           <SampleRef sampleID="97" />
           <SampleRef sampleID="98" />
           <SampleRef sampleID="99" />
           <SampleRef sampleID="100" />
         </SampleRefs>
         <Keywords/>
       </Group>
     </GroupNode>
     <GroupNode name="96h"  annotation=""  owningGroup="96h"  expanded="1"  sortPriority="10"  count="-1" >
       <Graph smoothing="0"  backColor="#ffffff"  foreColor="#000000"  type="Pseudocolor"  fast="1" >
         <Axis dimension="x"  name=""  label=""  auto="auto" />
         <Axis dimension="y"  name=""  label=""  auto="auto" />
         <GraphSettings level="5%"  smoothingHighResolution="1"  contourHighResolution="1"  histogramSmoothingCount="0"  graphResolution="256"  showOutliers="0"  drawLargeDots="0"  dotsToDraw="8000"  tint="le.chartfill.tinted.40"  lineWeight="le.lineweight.normal"  lineStyle="le.linestyle.solid" />
         <GraphEnvironment showGrid="0"  showAxes="tnlTNL"  showGates="1"  showFreqOnPlots="1"  showGateNameOnPlots="1"  showMedians="0"  showUncomped="0"  addEventParam="0"  lastYAxisName="" >
           <TextTraits font="SansSerif"  size="11"  name="Labels"  style="plain"  color="#000000"  background="#00ffffff"  just="left" />
           <TextTraits font="SansSerif"  size="11"  name="LayoutGates"  style="plain"  color="#000000"  background="#00ffffff"  just="left" />
           <TextTraits font="SansSerif"  size="9"  name="Numbers"  style="plain"  color="#000000"  background="#00ffffff"  just="left" />
           <TextTraits font="SansSerif"  size="9"  name="Legend"  style="plain"  color="#000000"  background="#00ffffff"  just="left" />
           <WindowPosition x="0"  y="0"  width="0"  height="0"  displayed="0"  panelState="" />
         </GraphEnvironment>
       </Graph>
       <Group name="96h"  live="0"  role="ws.group.dlog.test"  key=""  synchronized="0"  foreground="#9090d0"  fontStyle="bold" >
         <Criteria/>
         <SampleRefs>
           <SampleRef sampleID="109" />
           <SampleRef sampleID="110" />
           <SampleRef sampleID="111" />
           <SampleRef sampleID="112" />
           <SampleRef sampleID="113" />
           <SampleRef sampleID="114" />
           <SampleRef sampleID="115" />
           <SampleRef sampleID="116" />
         </SampleRefs>
         <Keywords/>
       </Group>
     </GroupNode>
     <GroupNode name="120h"  annotation=""  owningGroup="120h"  expanded="1"  sortPriority="10"  count="-1" >
       <Graph smoothing="0"  backColor="#ffffff"  foreColor="#000000"  type="Pseudocolor"  fast="1" >
         <Axis dimension="x"  name=""  label=""  auto="auto" />
         <Axis dimension="y"  name=""  label=""  auto="auto" />
         <GraphSettings level="5%"  smoothingHighResolution="1"  contourHighResolution="1"  histogramSmoothingCount="0"  graphResolution="256"  showOutliers="0"  drawLargeDots="0"  dotsToDraw="8000"  tint="le.chartfill.tinted.40"  lineWeight="le.lineweight.normal"  lineStyle="le.linestyle.solid" />
         <GraphEnvironment showGrid="0"  showAxes="tnlTNL"  showGates="1"  showFreqOnPlots="1"  showGateNameOnPlots="1"  showMedians="0"  showUncomped="0"  addEventParam="0"  lastYAxisName="" >
           <TextTraits font="SansSerif"  size="11"  name="Labels"  style="plain"  color="#000000"  background="#00ffffff"  just="left" />
           <TextTraits font="SansSerif"  size="11"  name="LayoutGates"  style="plain"  color="#000000"  background="#00ffffff"  just="left" />
           <TextTraits font="SansSerif"  size="9"  name="Numbers"  style="plain"  color="#000000"  background="#00ffffff"  just="left" />
           <TextTraits font="SansSerif"  size="9"  name="Legend"  style="plain"  color="#000000"  background="#00ffffff"  just="left" />
           <WindowPosition x="0"  y="0"  width="0"  height="0"  displayed="0"  panelState="" />
         </GraphEnvironment>
       </Graph>
       <Group name="120h"  live="0"  role="ws.group.dlog.test"  key=""  synchronized="0"  foreground="#909000"  fontStyle="bold" >
         <Criteria/>
         <SampleRefs>
           <SampleRef sampleID="13" />
           <SampleRef sampleID="14" />
           <SampleRef sampleID="15" />
           <SampleRef sampleID="16" />
           <SampleRef sampleID="17" />
           <SampleRef sampleID="18" />
           <SampleRef sampleID="19" />
           <SampleRef sampleID="20" />
         </SampleRefs>
         <Keywords/>
       </Group>
     </GroupNode>
     <GroupNode name="144h"  annotation=""  owningGroup="144h"  expanded="1"  sortPriority="10"  count="-1" >
       <Graph smoothing="0"  backColor="#ffffff"  foreColor="#000000"  type="Pseudocolor"  fast="1" >
         <Axis dimension="x"  name=""  label=""  auto="auto" />
         <Axis dimension="y"  name=""  label=""  auto="auto" />
         <GraphSettings level="5%"  smoothingHighResolution="1"  contourHighResolution="1"  histogramSmoothingCount="0"  graphResolution="256"  showOutliers="0"  drawLargeDots="0"  dotsToDraw="8000"  tint="le.chartfill.tinted.40"  lineWeight="le.lineweight.normal"  lineStyle="le.linestyle.solid" />
         <GraphEnvironment showGrid="0"  showAxes="tnlTNL"  showGates="1"  showFreqOnPlots="1"  showGateNameOnPlots="1"  showMedians="0"  showUncomped="0"  addEventParam="0"  lastYAxisName="" >
           <TextTraits font="SansSerif"  size="11"  name="Labels"  style="plain"  color="#000000"  background="#00ffffff"  just="left" />
           <TextTraits font="SansSerif"  size="11"  name="LayoutGates"  style="plain"  color="#000000"  background="#00ffffff"  just="left" />
           <TextTraits font="SansSerif"  size="9"  name="Numbers"  style="plain"  color="#000000"  background="#00ffffff"  just="left" />
           <TextTraits font="SansSerif"  size="9"  name="Legend"  style="plain"  color="#000000"  background="#00ffffff"  just="left" />
           <WindowPosition x="0"  y="0"  width="0"  height="0"  displayed="0"  panelState="" />
         </GraphEnvironment>
       </Graph>
       <Group name="144h"  live="0"  role="ws.group.dlog.test"  key=""  synchronized="0"  foreground="#d00000"  fontStyle="bold" >
         <Criteria/>
         <SampleRefs>
           <SampleRef sampleID="29" />
           <SampleRef sampleID="30" />
           <SampleRef sampleID="31" />
           <SampleRef sampleID="32" />
           <SampleRef sampleID="33" />
           <SampleRef sampleID="34" />
           <SampleRef sampleID="35" />
           <SampleRef sampleID="36" />
         </SampleRefs>
         <Keywords/>
       </Group>
     </GroupNode>
     <GroupNode name="168h"  annotation=""  owningGroup="168h"  expanded="1"  sortPriority="10"  count="-1" >
       <Graph smoothing="0"  backColor="#ffffff"  foreColor="#000000"  type="Pseudocolor"  fast="1" >
         <Axis dimension="x"  name=""  label=""  auto="auto" />
         <Axis dimension="y"  name=""  label=""  auto="auto" />
         <GraphSettings level="5%"  smoothingHighResolution="1"  contourHighResolution="1"  histogramSmoothingCount="0"  graphResolution="256"  showOutliers="0"  drawLargeDots="0"  dotsToDraw="8000"  tint="le.chartfill.tinted.40"  lineWeight="le.lineweight.normal"  lineStyle="le.linestyle.solid" />
         <GraphEnvironment showGrid="0"  showAxes="tnlTNL"  showGates="1"  showFreqOnPlots="1"  showGateNameOnPlots="1"  showMedians="0"  showUncomped="0"  addEventParam="0"  lastYAxisName="" >
           <TextTraits font="SansSerif"  size="11"  name="Labels"  style="plain"  color="#000000"  background="#00ffffff"  just="left" />
           <TextTraits font="SansSerif"  size="11"  name="LayoutGates"  style="plain"  color="#000000"  background="#00ffffff"  just="left" />
           <TextTraits font="SansSerif"  size="9"  name="Numbers"  style="plain"  color="#000000"  background="#00ffffff"  just="left" />
           <TextTraits font="SansSerif"  size="9"  name="Legend"  style="plain"  color="#000000"  background="#00ffffff"  just="left" />
           <WindowPosition x="0"  y="0"  width="0"  height="0"  displayed="0"  panelState="" />
         </GraphEnvironment>
       </Graph>
       <Group name="168h"  live="0"  role="ws.group.dlog.test"  key=""  synchronized="0"  foreground="#900080"  fontStyle="bold" >
         <Criteria/>
         <SampleRefs>
           <SampleRef sampleID="45" />
           <SampleRef sampleID="46" />
           <SampleRef sampleID="47" />
           <SampleRef sampleID="48" />
           <SampleRef sampleID="49" />
           <SampleRef sampleID="50" />
           <SampleRef sampleID="51" />
           <SampleRef sampleID="52" />
         </SampleRefs>
         <Keywords/>
       </Group>
     </GroupNode>
     <GroupNode name="Compensation"  annotation=""  owningGroup="Compensation"  expanded="1"  sortPriority="10"  count="-1" >
       <Graph smoothing="0"  backColor="#ffffff"  foreColor="#000000"  type="Pseudocolor"  fast="1" >
         <Axis dimension="x"  name=""  label=""  auto="auto" />
         <Axis dimension="y"  name=""  label=""  auto="auto" />
         <GraphSettings level="5%"  smoothingHighResolution="1"  contourHighResolution="1"  histogramSmoothingCount="0"  graphResolution="256"  showOutliers="0"  drawLargeDots="0"  dotsToDraw="8000"  tint="le.chartfill.tinted.40"  lineWeight="le.lineweight.normal"  lineStyle="le.linestyle.solid" />
         <GraphEnvironment showGrid="0"  showAxes="tnlTNL"  showGates="1"  showFreqOnPlots="1"  showGateNameOnPlots="1"  showMedians="0"  showUncomped="0"  addEventParam="0"  lastYAxisName="" >
           <TextTraits font="SansSerif"  size="11"  name="Labels"  style="plain"  color="#000000"  background="#00ffffff"  just="left" />
           <TextTraits font="SansSerif"  size="11"  name="LayoutGates"  style="plain"  color="#000000"  background="#00ffffff"  just="left" />
           <TextTraits font="SansSerif"  size="9"  name="Numbers"  style="plain"  color="#000000"  background="#00ffffff"  just="left" />
           <TextTraits font="SansSerif"  size="9"  name="Legend"  style="plain"  color="#000000"  background="#00ffffff"  just="left" />
         </GraphEnvironment>
       </Graph>
       <Group name="Compensation"  live="1"  role="ws.group.dlog.compensation"  key=""  synchronized="0"  foreground="#bc1900"  fontStyle="bold" >
         <Criteria>
           <Criterion connector="And"  keyword="$FIL"  function="Contains"  value="unstained" />
           <Criterion connector="Or"  keyword="$FIL"  function="Contains"  value="comp" />
         </Criteria>
         <Keywords/>
       </Group>
     </GroupNode>
     <GroupNode name="CRISPR_7day_continuous"  annotation=""  owningGroup="CRISPR_7day_continuous"  expanded="1"  sortPriority="10"  count="-1" >
       <Graph smoothing="0"  backColor="#ffffff"  foreColor="#000000"  type="Pseudocolor"  fast="1" >
         <Axis dimension="x"  name=""  label=""  auto="auto" />
         <Axis dimension="y"  name=""  label=""  auto="auto" />
         <GraphSettings level="5%"  smoothingHighResolution="1"  contourHighResolution="1"  histogramSmoothingCount="0"  graphResolution="256"  showOutliers="0"  drawLargeDots="0"  dotsToDraw="8000"  tint="le.chartfill.tinted.40"  lineWeight="le.lineweight.normal"  lineStyle="le.linestyle.solid" />
         <GraphEnvironment showGrid="0"  showAxes="tnlTNL"  showGates="1"  showFreqOnPlots="1"  showGateNameOnPlots="1"  showMedians="0"  showUncomped="0"  addEventParam="0"  lastYAxisName="" >
           <TextTraits font="SansSerif"  size="11"  name="Labels"  style="plain"  color="#000000"  background="#00ffffff"  just="left" />
           <TextTraits font="SansSerif"  size="11"  name="LayoutGates"  style="plain"  color="#000000"  background="#00ffffff"  just="left" />
           <TextTraits font="SansSerif"  size="9"  name="Numbers"  style="plain"  color="#000000"  background="#00ffffff"  just="left" />
           <TextTraits font="SansSerif"  size="9"  name="Legend"  style="plain"  color="#000000"  background="#00ffffff"  just="left" />
           <WindowPosition x="0"  y="0"  width="0"  height="0"  displayed="0"  panelState="" />
         </GraphEnvironment>
       </Graph>
       <Group name="CRISPR_7day_continuous"  live="0"  role="ws.group.dlog.test"  key=""  synchronized="0"  foreground="#0000d0"  fontStyle="bold" >
         <Criteria/>
         <SampleRefs>
           <SampleRef sampleID="1" />
           <SampleRef sampleID="2" />
           <SampleRef sampleID="3" />
           <SampleRef sampleID="4" />
           <SampleRef sampleID="5" />
           <SampleRef sampleID="21" />
           <SampleRef sampleID="37" />
           <SampleRef sampleID="53" />
           <SampleRef sampleID="69" />
           <SampleRef sampleID="85" />
           <SampleRef sampleID="101" />
           <SampleRef sampleID="6" />
           <SampleRef sampleID="22" />
           <SampleRef sampleID="38" />
           <SampleRef sampleID="54" />
           <SampleRef sampleID="70" />
           <SampleRef sampleID="86" />
           <SampleRef sampleID="102" />
           <SampleRef sampleID="7" />
           <SampleRef sampleID="23" />
           <SampleRef sampleID="39" />
           <SampleRef sampleID="55" />
           <SampleRef sampleID="71" />
           <SampleRef sampleID="87" />
           <SampleRef sampleID="103" />
           <SampleRef sampleID="8" />
           <SampleRef sampleID="24" />
           <SampleRef sampleID="40" />
           <SampleRef sampleID="56" />
           <SampleRef sampleID="72" />
           <SampleRef sampleID="88" />
           <SampleRef sampleID="104" />
           <SampleRef sampleID="9" />
           <SampleRef sampleID="25" />
           <SampleRef sampleID="41" />
           <SampleRef sampleID="57" />
           <SampleRef sampleID="73" />
           <SampleRef sampleID="89" />
           <SampleRef sampleID="105" />
           <SampleRef sampleID="10" />
           <SampleRef sampleID="26" />
           <SampleRef sampleID="42" />
           <SampleRef sampleID="58" />
           <SampleRef sampleID="74" />
           <SampleRef sampleID="90" />
           <SampleRef sampleID="106" />
           <SampleRef sampleID="11" />
           <SampleRef sampleID="27" />
           <SampleRef sampleID="43" />
           <SampleRef sampleID="59" />
           <SampleRef sampleID="75" />
           <SampleRef sampleID="91" />
           <SampleRef sampleID="107" />
           <SampleRef sampleID="12" />
           <SampleRef sampleID="28" />
           <SampleRef sampleID="44" />
           <SampleRef sampleID="60" />
           <SampleRef sampleID="76" />
           <SampleRef sampleID="92" />
           <SampleRef sampleID="108" />
           <SampleRef sampleID="13" />
           <SampleRef sampleID="29" />
           <SampleRef sampleID="45" />
           <SampleRef sampleID="61" />
           <SampleRef sampleID="77" />
           <SampleRef sampleID="93" />
           <SampleRef sampleID="109" />
           <SampleRef sampleID="14" />
           <SampleRef sampleID="30" />
           <SampleRef sampleID="46" />
           <SampleRef sampleID="62" />
           <SampleRef sampleID="78" />
           <SampleRef sampleID="94" />
           <SampleRef sampleID="110" />
           <SampleRef sampleID="15" />
           <SampleRef sampleID="31" />
           <SampleRef sampleID="47" />
           <SampleRef sampleID="63" />
           <SampleRef sampleID="79" />
           <SampleRef sampleID="95" />
           <SampleRef sampleID="111" />
           <SampleRef sampleID="16" />
           <SampleRef sampleID="32" />
           <SampleRef sampleID="48" />
           <SampleRef sampleID="64" />
           <SampleRef sampleID="80" />
           <SampleRef sampleID="96" />
           <SampleRef sampleID="112" />
           <SampleRef sampleID="17" />
           <SampleRef sampleID="33" />
           <SampleRef sampleID="49" />
           <SampleRef sampleID="65" />
           <SampleRef sampleID="81" />
           <SampleRef sampleID="97" />
           <SampleRef sampleID="113" />
           <SampleRef sampleID="18" />
           <SampleRef sampleID="34" />
           <SampleRef sampleID="50" />
           <SampleRef sampleID="66" />
           <SampleRef sampleID="82" />
           <SampleRef sampleID="98" />
           <SampleRef sampleID="114" />
           <SampleRef sampleID="19" />
           <SampleRef sampleID="35" />
           <SampleRef sampleID="51" />
           <SampleRef sampleID="67" />
           <SampleRef sampleID="83" />
           <SampleRef sampleID="99" />
           <SampleRef sampleID="115" />
           <SampleRef sampleID="20" />
           <SampleRef sampleID="36" />
           <SampleRef sampleID="52" />
           <SampleRef sampleID="68" />
           <SampleRef sampleID="84" />
           <SampleRef sampleID="100" />
           <SampleRef sampleID="116" />
         </SampleRefs>
         <Keywords/>
       </Group>
     </GroupNode>
     <GroupNode name="Late Induction Induced"  annotation=""  owningGroup="Late Induction Induced"  expanded="1"  sortPriority="10"  count="-1" >
       <Graph smoothing="0"  backColor="#ffffff"  foreColor="#000000"  type="Pseudocolor"  fast="1" >
         <Axis dimension="x"  name=""  label=""  auto="auto" />
         <Axis dimension="y"  name=""  label=""  auto="auto" />
         <GraphSettings level="5%"  smoothingHighResolution="1"  contourHighResolution="1"  histogramSmoothingCount="0"  graphResolution="256"  showOutliers="0"  drawLargeDots="0"  dotsToDraw="8000"  tint="le.chartfill.tinted.40"  lineWeight="le.lineweight.normal"  lineStyle="le.linestyle.solid" />
         <GraphEnvironment showGrid="0"  showAxes="tnlTNL"  showGates="1"  showFreqOnPlots="1"  showGateNameOnPlots="1"  showMedians="0"  showUncomped="0"  addEventParam="0"  lastYAxisName="" >
           <TextTraits font="SansSerif"  size="11"  name="Labels"  style="plain"  color="#000000"  background="#00ffffff"  just="left" />
           <TextTraits font="SansSerif"  size="11"  name="LayoutGates"  style="plain"  color="#000000"  background="#00ffffff"  just="left" />
           <TextTraits font="SansSerif"  size="9"  name="Numbers"  style="plain"  color="#000000"  background="#00ffffff"  just="left" />
           <TextTraits font="SansSerif"  size="9"  name="Legend"  style="plain"  color="#000000"  background="#00ffffff"  just="left" />
           <WindowPosition x="0"  y="0"  width="0"  height="0"  displayed="0"  panelState="" />
         </GraphEnvironment>
       </Graph>
       <Group name="Late Induction Induced"  live="1"  role="ws.group.dlog.undefined"  key=""  synchronized="0"  foreground="#d000d0"  fontStyle="plain" >
         <Criteria/>
         <SampleRefs>
           <SampleRef sampleID="118" />
           <SampleRef sampleID="119" />
           <SampleRef sampleID="120" />
           <SampleRef sampleID="117" />
         </SampleRefs>
         <Keywords/>
       </Group>
     </GroupNode>
     <GroupNode name="Late Induction uninduced"  annotation=""  owningGroup="Late Induction uninduced"  expanded="1"  sortPriority="10"  count="-1" >
       <Graph smoothing="0"  backColor="#ffffff"  foreColor="#000000"  type="Pseudocolor"  fast="1" >
         <Axis dimension="x"  name=""  label=""  auto="auto" />
         <Axis dimension="y"  name=""  label=""  auto="auto" />
         <GraphSettings level="5%"  smoothingHighResolution="1"  contourHighResolution="1"  histogramSmoothingCount="0"  graphResolution="256"  showOutliers="0"  drawLargeDots="0"  dotsToDraw="8000"  tint="le.chartfill.tinted.40"  lineWeight="le.lineweight.normal"  lineStyle="le.linestyle.solid" />
         <GraphEnvironment showGrid="0"  showAxes="tnlTNL"  showGates="1"  showFreqOnPlots="1"  showGateNameOnPlots="1"  showMedians="0"  showUncomped="0"  addEventParam="0"  lastYAxisName="" >
           <TextTraits font="SansSerif"  size="11"  name="Labels"  style="plain"  color="#000000"  background="#00ffffff"  just="left" />
           <TextTraits font="SansSerif"  size="11"  name="LayoutGates"  style="plain"  color="#000000"  background="#00ffffff"  just="left" />
           <TextTraits font="SansSerif"  size="9"  name="Numbers"  style="plain"  color="#000000"  background="#00ffffff"  just="left" />
           <TextTraits font="SansSerif"  size="9"  name="Legend"  style="plain"  color="#000000"  background="#00ffffff"  just="left" />
           <WindowPosition x="0"  y="0"  width="0"  height="0"  displayed="0"  panelState="" />
         </GraphEnvironment>
       </Graph>
       <Group name="Late Induction uninduced"  live="1"  role="ws.group.dlog.undefined"  key=""  synchronized="0"  foreground="#90d000"  fontStyle="plain" >
         <Criteria/>
         <BlacklistedSamples>
           <SampleRef sampleID="121" />
           <SampleRef sampleID="122" />
           <SampleRef sampleID="123" />
           <SampleRef sampleID="124" />
         </BlacklistedSamples>
         <Keywords/>
       </Group>
     </GroupNode>
   </Groups>
   <SampleList>
     <Sample>
       <DataSet uri="file:/Volumes/NO%20NAME/FigS6/CRISPR_7day_continuous/72h/20210706_CRISPRai_7day_72h_Batch_induced_4.fcs"  sampleID="88" />
       <Transformations>
         <transforms:linear transforms:minRange="0.0011954573"  transforms:maxRange="4"  gain="0.0011954573" >
           <data-type:parameter data-type:name="Time" />
         </transforms:linear>
         <transforms:log transforms:offset="10000"  transforms:decades="2.0205999133" >
           <data-type:parameter data-type:name="FSC-A" />
         </transforms:log>
         <transforms:linear transforms:minRange="0"  transforms:maxRange="1048576"  gain="1" >
           <data-type:parameter data-type:name="SSC-A" />
         </transforms:linear>
         <transforms:biex transforms:length="256"  transforms:maxRange="1048576"  transforms:neg="0"  transforms:width="-1000"  transforms:pos="5.0205999133" >
           <data-type:parameter data-type:name="BL1-A" />
         </transforms:biex>
         <transforms:biex transforms:length="256"  transforms:maxRange="1048576"  transforms:neg="0"  transforms:width="-1000"  transforms:pos="5.0205999133" >
           <data-type:parameter data-type:name="YL2-A" />
         </transforms:biex>
         <transforms:biex transforms:length="256"  transforms:maxRange="1048576"  transforms:neg="0"  transforms:width="-1000"  transforms:pos="5.0205999133" >
           <data-type:parameter data-type:name="VL1-A" />
         </transforms:biex>
         <transforms:log transforms:offset="10000"  transforms:decades="2.0205999133" >
           <data-type:parameter data-type:name="FSC-H" />
         </transforms:log>
         <transforms:linear transforms:minRange="0"  transforms:maxRange="1048576"  gain="1" >
           <data-type:parameter data-type:name="SSC-H" />
         </transforms:linear>
         <transforms:biex transforms:length="256"  transforms:maxRange="1048576"  transforms:neg="0"  transforms:width="-1000"  transforms:pos="5.0205999133" >
           <data-type:parameter data-type:name="BL1-H" />
         </transforms:biex>
         <transforms:log transforms:offset="1"  transforms:decades="6.0205999133" >
           <data-type:parameter data-type:name="YL2-H" />
         </transforms:log>
         <transforms:log transforms:offset="1"  transforms:decades="6.0205999133" >
           <data-type:parameter data-type:name="VL1-H" />
         </transforms:log>
         <transforms:linear transforms:minRange="0"  transforms:maxRange="1048576"  gain="1" >
           <data-type:parameter data-type:name="FSC-W" />
         </transforms:linear>
         <transforms:linear transforms:minRange="0"  transforms:maxRange="1048576"  gain="1" >
           <data-type:parameter data-type:name="SSC-W" />
         </transforms:linear>
         <transforms:biex transforms:length="256"  transforms:maxRange="1048576"  transforms:neg="0"  transforms:width="-1000"  transforms:pos="5.0205999133" >
           <data-type:parameter data-type:name="BL1-W" />
         </transforms:biex>
         <transforms:biex transforms:length="256"  transforms:maxRange="1048576"  transforms:neg="0"  transforms:width="-1000"  transforms:pos="5.0205999133" >
           <data-type:parameter data-type:name="YL2-W" />
         </transforms:biex>
         <transforms:biex transforms:length="256"  transforms:maxRange="1048576"  transforms:neg="0"  transforms:width="-1000"  transforms:pos="5.0205999133" >
           <data-type:parameter data-type:name="VL1-W" />
         </transforms:biex>
       </Transformations>
       <Keywords>
         <Keyword name="FJ_FCS_VERSION"  value="3.1" />
         <Keyword name="$PAR"  value="16" />
         <Keyword name="$TOT"  value="12421" />
         <Keyword name="$MODE"  value="L" />
         <Keyword name="$DATATYPE"  value="F" />
         <Keyword name="$BYTEORD"  value="1,2,3,4" />
         <Keyword name="$P1N"  value="Time" />
         <Keyword name="$P1S"  value="Time" />
         <Keyword name="$P1B"  value="32" />
         <Keyword name="$P1R"  value="67108864" />
         <Keyword name="$P1E"  value="0,0" />
         <Keyword name="$P1F"  value="NA" />
         <Keyword name="$P1L"  value="NA" />
         <Keyword name="$P1V"  value="NA" />
         <Keyword name="$P2N"  value="FSC-A" />
         <Keyword name="$P2S"  value="FSC-A" />
         <Keyword name="$P2B"  value="32" />
         <Keyword name="$P2R"  value="1048576" />
         <Keyword name="$P2E"  value="0,0" />
         <Keyword name="$P2F"  value="NA" />
         <Keyword name="$P2L"  value="488" />
         <Keyword name="$P2V"  value="180" />
         <Keyword name="$P3N"  value="SSC-A" />
         <Keyword name="$P3S"  value="SSC-A" />
         <Keyword name="$P3B"  value="32" />
         <Keyword name="$P3R"  value="1048576" />
         <Keyword name="$P3E"  value="0,0" />
         <Keyword name="$P3F"  value="488_10" />
         <Keyword name="$P3L"  value="488" />
         <Keyword name="$P3V"  value="310" />
         <Keyword name="$P4N"  value="BL1-A" />
         <Keyword name="$P4S"  value="BL1-A" />
         <Keyword name="$P4B"  value="32" />
         <Keyword name="$P4R"  value="1048576" />
         <Keyword name="$P4E"  value="0,0" />
         <Keyword name="$P4F"  value="530_30" />
         <Keyword name="$P4L"  value="488" />
         <Keyword name="$P4V"  value="450" />
         <Keyword name="$P5N"  value="YL2-A" />
         <Keyword name="$P5S"  value="YL2-A" />
         <Keyword name="$P5B"  value="32" />
         <Keyword name="$P5R"  value="1048576" />
         <Keyword name="$P5E"  value="0,0" />
         <Keyword name="$P5F"  value="620_15" />
         <Keyword name="$P5L"  value="561" />
         <Keyword name="$P5V"  value="385" />
         <Keyword name="$P6N"  value="VL1-A" />
         <Keyword name="$P6S"  value="VL1-A" />
         <Keyword name="$P6B"  value="32" />
         <Keyword name="$P6R"  value="1048576" />
         <Keyword name="$P6E"  value="0,0" />
         <Keyword name="$P6F"  value="440_50" />
         <Keyword name="$P6L"  value="405" />
         <Keyword name="$P6V"  value="410" />
         <Keyword name="$P7N"  value="FSC-H" />
         <Keyword name="$P7S"  value="FSC-H" />
         <Keyword name="$P7B"  value="32" />
         <Keyword name="$P7R"  value="1048576" />
         <Keyword name="$P7E"  value="0,0" />
         <Keyword name="$P7F"  value="NA" />
         <Keyword name="$P7L"  value="488" />
         <Keyword name="$P7V"  value="180" />
         <Keyword name="$P8N"  value="SSC-H" />
         <Keyword name="$P8S"  value="SSC-H" />
         <Keyword name="$P8B"  value="32" />
         <Keyword name="$P8R"  value="1048576" />
         <Keyword name="$P8E"  value="0,0" />
         <Keyword name="$P8F"  value="488_10" />
         <Keyword name="$P8L"  value="488" />
         <Keyword name="$P8V"  value="310" />
         <Keyword name="$P9N"  value="BL1-H" />
         <Keyword name="$P9S"  value="BL1-H" />
         <Keyword name="$P9B"  value="32" />
         <Keyword name="$P9R"  value="1048576" />
         <Keyword name="$P9E"  value="0,0" />
         <Keyword name="$P9F"  value="530_30" />
         <Keyword name="$P9L"  value="488" />
         <Keyword name="$P9V"  value="450" />
         <Keyword name="$P10N"  value="YL2-H" />
         <Keyword name="$P10S"  value="YL2-H" />
         <Keyword name="$P10B"  value="32" />
         <Keyword name="$P10R"  value="1048576" />
         <Keyword name="$P10E"  value="0,0" />
         <Keyword name="$P10F"  value="620_15" />
         <Keyword name="$P10L"  value="561" />
         <Keyword name="$P10V"  value="385" />
         <Keyword name="$P11N"  value="VL1-H" />
         <Keyword name="$P11S"  value="VL1-H" />
         <Keyword name="$P11B"  value="32" />
         <Keyword name="$P11R"  value="1048576" />
         <Keyword name="$P11E"  value="0,0" />
         <Keyword name="$P11F"  value="440_50" />
         <Keyword name="$P11L"  value="405" />
         <Keyword name="$P11V"  value="410" />
         <Keyword name="$P12N"  value="FSC-W" />
         <Keyword name="$P12S"  value="FSC-W" />
         <Keyword name="$P12B"  value="32" />
         <Keyword name="$P12R"  value="1024" />
         <Keyword name="$P12E"  value="0,0" />
         <Keyword name="$P12F"  value="NA" />
         <Keyword name="$P12L"  value="488" />
         <Keyword name="$P12V"  value="180" />
         <Keyword name="$P13N"  value="SSC-W" />
         <Keyword name="$P13S"  value="SSC-W" />
         <Keyword name="$P13B"  value="32" />
         <Keyword name="$P13R"  value="1024" />
         <Keyword name="$P13E"  value="0,0" />
         <Keyword name="$P13F"  value="488_10" />
         <Keyword name="$P13L"  value="488" />
         <Keyword name="$P13V"  value="310" />
         <Keyword name="$P14N"  value="BL1-W" />
         <Keyword name="$P14S"  value="BL1-W" />
         <Keyword name="$P14B"  value="32" />
         <Keyword name="$P14R"  value="1024" />
         <Keyword name="$P14E"  value="0,0" />
         <Keyword name="$P14F"  value="530_30" />
         <Keyword name="$P14L"  value="488" />
         <Keyword name="$P14V"  value="450" />
         <Keyword name="$P15N"  value="YL2-W" />
         <Keyword name="$P15S"  value="YL2-W" />
         <Keyword name="$P15B"  value="32" />
         <Keyword name="$P15R"  value="1024" />
         <Keyword name="$P15E"  value="0,0" />
         <Keyword name="$P15F"  value="620_15" />
         <Keyword name="$P15L"  value="561" />
         <Keyword name="$P15V"  value="385" />
         <Keyword name="$P16N"  value="VL1-W" />
         <Keyword name="$P16S"  value="VL1-W" />
         <Keyword name="$P16B"  value="32" />
         <Keyword name="$P16R"  value="1024" />
         <Keyword name="$P16E"  value="0,0" />
         <Keyword name="$P16F"  value="440_50" />
         <Keyword name="$P16L"  value="405" />
         <Keyword name="$P16V"  value="410" />
         <Keyword name="$CYT"  value="4486521 Attune NxT Acoustic Focusing Cytometer (Lasers: BRVY)" />
         <Keyword name="$SYS"  value="OPTIXE2 Microsoft Windows 7 Professional " />
         <Keyword name="$SPILLOVER"  value="9,BL1-A,YL2-A,VL1-A,BL1-H,YL2-H,VL1-H,BL1-W,YL2-W,VL1-W,1.000000,0.000000,0.000000,0.000000,0.000000,0.000000,0.000000,0.000000,0.000000,0.000000,1.000000,0.000000,0.000000,0.000000,0.000000,0.000000,0.000000,0.000000,0.000000,0.000000,1.000000,0.000000,0.000000,0.000000,0.000000,0.000000,0.000000,0.000000,0.000000,0.000000,1.000000,0.000000,0.000000,0.000000,0.000000,0.000000,0.000000,0.000000,0.000000,0.000000,1.000000,0.000000,0.000000,0.000000,0.000000,0.000000,0.000000,0.000000,0.000000,0.000000,1.000000,0.000000,0.000000,0.000000,0.000000,0.000000,0.000000,0.000000,0.000000,0.000000,1.000000,0.000000,0.000000,0.000000,0.000000,0.000000,0.000000,0.000000,0.000000,0.000000,1.000000,0.000000,0.000000,0.000000,0.000000,0.000000,0.000000,0.000000,0.000000,0.000000,1.000000" />
         <Keyword name="$BTIM"  value="08:41:25" />
         <Keyword name="$CELLS"  value="NA" />
         <Keyword name="$COM"  value="NA" />
         <Keyword name="$CYTSN"  value="1AFC203300515" />
         <Keyword name="$DATE"  value="09-Jul-2021" />
         <Keyword name="$ETIM"  value="08:41:29" />
         <Keyword name="$EXP"  value="NA" />
         <Keyword name="$FIL"  value="Batch_induced_4.fcs" />
         <Keyword name="$INST"  value="NA" />
         <Keyword name="$ORIGINALITY"  value="Original" />
         <Keyword name="$LOST"  value="0" />
         <Keyword name="$OP"  value="William Shaw" />
         <Keyword name="$PLATEID"  value="NA" />
         <Keyword name="$PLATENAME"  value="NA" />
         <Keyword name="$PROJ"  value="20210706_CRISPRai_7day" />
         <Keyword name="$SMNO"  value="72h" />
         <Keyword name="$SRC"  value="NA" />
         <Keyword name="$TIMESTEP"  value="0.001" />
         <Keyword name="$VOL"  value="14000" />
         <Keyword name="#FLOWRATE"  value="200" />
         <Keyword name="#LASER1ASF"  value="0.92" />
         <Keyword name="#LASER1COLOR"  value="Blue" />
         <Keyword name="#LASER1DELAY"  value="1100" />
         <Keyword name="#LASER2ASF"  value="0.90" />
         <Keyword name="#LASER2COLOR"  value="Red" />
         <Keyword name="#LASER2DELAY"  value="1517" />
         <Keyword name="#LASER3ASF"  value="0.84" />
         <Keyword name="#LASER3COLOR"  value="Violet" />
         <Keyword name="#LASER3DELAY"  value="648" />
         <Keyword name="#LASER4ASF"  value="0.72" />
         <Keyword name="#LASER4COLOR"  value="Yellow" />
         <Keyword name="#LASER4DELAY"  value="180" />
         <Keyword name="#LASERCONFIG"  value="BRVY" />
         <Keyword name="#P1Label"  value="NA" />
         <Keyword name="#P1Target"  value="NA" />
         <Keyword name="#PTDATE"  value="09-Jul-2021" />
         <Keyword name="#PTRESULT"  value="Pass" />
         <Keyword name="#TR1"  value="OR_FSC,10000" />
         <Keyword name="#WIDTHTHRESHOLD"  value="1000" />
         <Keyword name="#WINEXT"  value="0" />
         <Keyword name="$BEGINDATA"  value="000000008192" />
         <Keyword name="$ENDDATA"  value="000000803135" />
         <Keyword name="$NEXTDATA"  value="000000000000" />
         <Keyword name="$BEGINSTEXT"  value="000000000000" />
         <Keyword name="$ENDSTEXT"  value="000000000000" />
         <Keyword name="$BEGINANALYSIS"  value="000000000000" />
         <Keyword name="$ENDANALYSIS"  value="000000000000" />
       </Keywords>
       <SampleNode name="20210706_CRISPRai_7day_72h_Batch_induced_4.fcs"  annotation=""  owningGroup=""  expanded="1"  sortPriority="10"  count="12421"  sampleID="88" >
         <Graph smoothing="0"  backColor="#ffffff"  foreColor="#000000"  type="Pseudocolor"  fast="1" >
           <Axis dimension="x"  name="FSC-A"  label=""  auto="auto" />
           <Axis dimension="y"  name="SSC-A"  label=""  auto="auto" />
           <GraphSettings level="5%"  smoothingHighResolution="1"  contourHighResolution="1"  histogramSmoothingCount="0"  graphResolution="256"  showOutliers="0"  drawLargeDots="0"  dotsToDraw="8000"  tint="le.chartfill.tinted.40"  lineWeight="le.lineweight.normal"  lineStyle="le.linestyle.solid" />
           <GraphEnvironment showGrid="0"  showAxes="tnlTNL"  showGates="1"  showFreqOnPlots="1"  showGateNameOnPlots="1"  showMedians="0"  showUncomped="0"  addEventParam="0"  lastYAxisName="" >
             <TextTraits font="SansSerif"  size="11"  name="Labels"  style="plain"  color="#000000"  background="#00ffffff"  just="left" />
             <TextTraits font="SansSerif"  size="11"  name="LayoutGates"  style="plain"  color="#000000"  background="#00ffffff"  just="left" />
             <TextTraits font="SansSerif"  size="9"  name="Numbers"  style="plain"  color="#000000"  background="#00ffffff"  just="left" />
             <TextTraits font="SansSerif"  size="9"  name="Legend"  style="plain"  color="#000000"  background="#00ffffff"  just="left" />
             <WindowPosition x="0"  y="0"  width="0"  height="0"  displayed="0"  panelState="" />
           </GraphEnvironment>
         </Graph>
         <Subpopulations>
           <Population name="Yeast"  annotation=""  owningGroup="All Samples"  expanded="1"  sortPriority="10"  count="10623" >
             <Graph smoothing="13"  backColor="#ffffff"  foreColor="#000000"  heatMapStatParameter="BL1-A"  type="Histogram"  fast="1" >
               <Axis dimension="x"  name="VL1-H"  label=""  auto="auto" />
               <Axis dimension="y"  name=""  label=""  auto="auto" />
               <GraphSettings level="5%"  smoothingHighResolution="1"  contourHighResolution="1"  histogramSmoothingCount="0"  graphResolution="256"  showOutliers="0"  drawLargeDots="0"  dotsToDraw="8000"  tint="le.chartfill.tinted.40"  lineWeight="le.lineweight.normal"  lineStyle="le.linestyle.solid" />
               <GraphEnvironment showGrid="0"  showAxes="tnlTNL"  showGates="1"  showFreqOnPlots="1"  showGateNameOnPlots="1"  showMedians="0"  showUncomped="0"  addEventParam="0"  lastYAxisName="" >
                 <TextTraits font="SansSerif"  size="11"  name="Labels"  style="plain"  color="#000000"  background="#00ffffff"  just="left" />
                 <TextTraits font="SansSerif"  size="11"  name="LayoutGates"  style="plain"  color="#000000"  background="#00ffffff"  just="left" />
                 <TextTraits font="SansSerif"  size="9"  name="Numbers"  style="plain"  color="#000000"  background="#00ffffff"  just="left" />
                 <TextTraits font="SansSerif"  size="9"  name="Legend"  style="plain"  color="#000000"  background="#00ffffff"  just="left" />
                 <WindowPosition x="620"  y="20"  width="390"  height="582"  displayed="0"  panelState="---" />
               </GraphEnvironment>
             </Graph>
             <Gate gating:id="ID1761915467" >
               <gating:EllipsoidGate eventsInside="1"  annoOffsetX="0"  annoOffsetY="0"  tint="#000000"  isTinted="0"  lineWeight="Normal"  userDefined="1"  gating:distance="188.9817604161087" >
                 <gating:dimension>
                   <data-type:fcs-dimension data-type:name="FSC-A" />
                 </gating:dimension>
                 <gating:dimension>
                   <data-type:fcs-dimension data-type:name="FSC-H" />
                 </gating:dimension>
                 <gating:foci>
                   <gating:vertex>
                     <gating:coordinate data-type:value="77.9327748181" />
                     <gating:coordinate data-type:value="89.8226555688" />
                   </gating:vertex>
                   <gating:vertex>
                     <gating:coordinate data-type:value="220.0672251819" />
                     <gating:coordinate data-type:value="215.1773444312" />
                   </gating:vertex>
                 </gating:foci>
                 <gating:edge>
                   <gating:vertex>
                     <gating:coordinate data-type:value="221" />
                     <gating:coordinate data-type:value="216" />
                   </gating:vertex>
                   <gating:vertex>
                     <gating:coordinate data-type:value="77" />
                     <gating:coordinate data-type:value="89" />
                   </gating:vertex>
                   <gating:vertex>
                     <gating:coordinate data-type:value="158" />
                     <gating:coordinate data-type:value="140" />
                   </gating:vertex>
                   <gating:vertex>
                     <gating:coordinate data-type:value="140" />
                     <gating:coordinate data-type:value="165" />
                   </gating:vertex>
                 </gating:edge>
               </gating:EllipsoidGate>
             </Gate>
             <Subpopulations>
               <Population name="mScarlet-I"  annotation=""  owningGroup="All Samples"  expanded="1"  sortPriority="10"  count="10373" >
                 <Graph smoothing="13"  backColor="#ffffff"  foreColor="#000000"  heatMapStatParameter="BL1-A"  type="Histogram"  fast="1" >
                   <Axis dimension="x"  name="YL2-H"  label=""  auto="auto" />
                   <Axis dimension="y"  name=""  label=""  auto="auto" />
                   <GraphSettings level="5%"  smoothingHighResolution="1"  contourHighResolution="1"  histogramSmoothingCount="0"  graphResolution="256"  showOutliers="0"  drawLargeDots="0"  dotsToDraw="8000"  tint="le.chartfill.tinted.40"  lineWeight="le.lineweight.normal"  lineStyle="le.linestyle.solid" />
                   <GraphEnvironment showGrid="0"  showAxes="tnlTNL"  showGates="1"  showFreqOnPlots="1"  showGateNameOnPlots="1"  showMedians="0"  showUncomped="0"  addEventParam="0"  lastYAxisName="" >
                     <TextTraits font="SansSerif"  size="11"  name="Labels"  style="plain"  color="#000000"  background="#00ffffff"  just="left" />
                     <TextTraits font="SansSerif"  size="11"  name="LayoutGates"  style="plain"  color="#000000"  background="#00ffffff"  just="left" />
                     <TextTraits font="SansSerif"  size="9"  name="Numbers"  style="plain"  color="#000000"  background="#00ffffff"  just="left" />
                     <TextTraits font="SansSerif"  size="9"  name="Legend"  style="plain"  color="#000000"  background="#00ffffff"  just="left" />
                     <WindowPosition x="620"  y="20"  width="390"  height="713"  displayed="0"  panelState="--+" />
                   </GraphEnvironment>
                 </Graph>
                 <Gate gating:id="ID216236476"  gating:parent_id="ID1761915467" >
                   <gating:RectangleGate eventsInside="1"  annoOffsetX="0"  annoOffsetY="0"  tint="#000000"  isTinted="0"  lineWeight="Normal"  userDefined="1" >
                     <gating:dimension gating:min="10.276980480236118"  gating:max="1048576.0000000007"  yRatio="0.10185185185185186" >
                       <data-type:fcs-dimension data-type:name="YL2-H" />
                     </gating:dimension>
                   </gating:RectangleGate>
                 </Gate>
                 <Subpopulations>
                   <Statistic name="Geometric Mean"  annotation=""  owningGroup="All Samples"  expanded="1"  sortPriority="5"  id="YL2-H"  ancestor=""  correlate=""  value="3020.687988281" />
                 </Subpopulations>
               </Population>
               <Population name="mTagBFP2"  annotation=""  owningGroup="All Samples"  expanded="1"  sortPriority="10"  count="10623" >
                 <Graph smoothing="13"  backColor="#ffffff"  foreColor="#000000"  heatMapStatParameter="BL1-A"  type="Histogram"  fast="1" >
                   <Axis dimension="x"  name="VL1-H"  label=""  auto="auto" />
                   <Axis dimension="y"  name=""  label=""  auto="auto" />
                   <GraphSettings level="5%"  smoothingHighResolution="1"  contourHighResolution="1"  histogramSmoothingCount="0"  graphResolution="256"  showOutliers="0"  drawLargeDots="0"  dotsToDraw="8000"  tint="le.chartfill.tinted.40"  lineWeight="le.lineweight.normal"  lineStyle="le.linestyle.solid" />
                   <GraphEnvironment showGrid="0"  showAxes="tnlTNL"  showGates="1"  showFreqOnPlots="1"  showGateNameOnPlots="1"  showMedians="0"  showUncomped="0"  addEventParam="0"  lastYAxisName="" >
                     <TextTraits font="SansSerif"  size="11"  name="Labels"  style="plain"  color="#000000"  background="#00ffffff"  just="left" />
                     <TextTraits font="SansSerif"  size="11"  name="LayoutGates"  style="plain"  color="#000000"  background="#00ffffff"  just="left" />
                     <TextTraits font="SansSerif"  size="9"  name="Numbers"  style="plain"  color="#000000"  background="#00ffffff"  just="left" />
                     <TextTraits font="SansSerif"  size="9"  name="Legend"  style="plain"  color="#000000"  background="#00ffffff"  just="left" />
                     <WindowPosition x="620"  y="20"  width="390"  height="713"  displayed="0"  panelState="--+" />
                   </GraphEnvironment>
                 </Graph>
                 <Gate gating:id="ID1121621445"  gating:parent_id="ID1761915467" >
                   <gating:RectangleGate eventsInside="1"  annoOffsetX="0"  annoOffsetY="0"  tint="#000000"  isTinted="0"  lineWeight="Normal"  userDefined="1" >
                     <gating:dimension gating:min="10.893367867273964"  gating:max="1048576.0000000007"  yRatio="0.04166666666666663" >
                       <data-type:fcs-dimension data-type:name="VL1-H" />
                     </gating:dimension>
                   </gating:RectangleGate>
                 </Gate>
                 <Subpopulations>
                   <Statistic name="Geometric Mean"  annotation=""  owningGroup="All Samples"  expanded="1"  sortPriority="5"  id="VL1-H"  ancestor=""  correlate=""  value="3576.488037109" />
                 </Subpopulations>
               </Population>
             </Subpopulations>
           </Population>
         </Subpopulations>
       </SampleNode>
     </Sample>
     <Sample>
       <DataSet uri="file:/Volumes/NO%20NAME/FigS6/CRISPR_7day_continuous/72h/20210706_CRISPRai_7day_72h_Batch_uninduced_1.fcs"  sampleID="89" />
       <Transformations>
         <transforms:linear transforms:minRange="0.7065693431"  transforms:maxRange="4"  gain="0.001459854" >
           <data-type:parameter data-type:name="Time" />
         </transforms:linear>
         <transforms:log transforms:offset="10000"  transforms:decades="2.0205999133" >
           <data-type:parameter data-type:name="FSC-A" />
         </transforms:log>
         <transforms:linear transforms:minRange="0"  transforms:maxRange="1048576"  gain="1" >
           <data-type:parameter data-type:name="SSC-A" />
         </transforms:linear>
         <transforms:biex transforms:length="256"  transforms:maxRange="1048576"  transforms:neg="0"  transforms:width="-1000"  transforms:pos="5.0205999133" >
           <data-type:parameter data-type:name="BL1-A" />
         </transforms:biex>
         <transforms:biex transforms:length="256"  transforms:maxRange="1048576"  transforms:neg="0"  transforms:width="-1000"  transforms:pos="5.0205999133" >
           <data-type:parameter data-type:name="YL2-A" />
         </transforms:biex>
         <transforms:biex transforms:length="256"  transforms:maxRange="1048576"  transforms:neg="0"  transforms:width="-1000"  transforms:pos="5.0205999133" >
           <data-type:parameter data-type:name="VL1-A" />
         </transforms:biex>
         <transforms:log transforms:offset="10000"  transforms:decades="2.0205999133" >
           <data-type:parameter data-type:name="FSC-H" />
         </transforms:log>
         <transforms:linear transforms:minRange="0"  transforms:maxRange="1048576"  gain="1" >
           <data-type:parameter data-type:name="SSC-H" />
         </transforms:linear>
         <transforms:biex transforms:length="256"  transforms:maxRange="1048576"  transforms:neg="0"  transforms:width="-1000"  transforms:pos="5.0205999133" >
           <data-type:parameter data-type:name="BL1-H" />
         </transforms:biex>
         <transforms:log transforms:offset="1"  transforms:decades="6.0205999133" >
           <data-type:parameter data-type:name="YL2-H" />
         </transforms:log>
         <transforms:log transforms:offset="1"  transforms:decades="6.0205999133" >
           <data-type:parameter data-type:name="VL1-H" />
         </transforms:log>
         <transforms:linear transforms:minRange="0"  transforms:maxRange="1048576"  gain="1" >
           <data-type:parameter data-type:name="FSC-W" />
         </transforms:linear>
         <transforms:linear transforms:minRange="0"  transforms:maxRange="1048576"  gain="1" >
           <data-type:parameter data-type:name="SSC-W" />
         </transforms:linear>
         <transforms:biex transforms:length="256"  transforms:maxRange="1048576"  transforms:neg="0"  transforms:width="-1000"  transforms:pos="5.0205999133" >
           <data-type:parameter data-type:name="BL1-W" />
         </transforms:biex>
         <transforms:biex transforms:length="256"  transforms:maxRange="1048576"  transforms:neg="0"  transforms:width="-1000"  transforms:pos="5.0205999133" >
           <data-type:parameter data-type:name="YL2-W" />
         </transforms:biex>
         <transforms:biex transforms:length="256"  transforms:maxRange="1048576"  transforms:neg="0"  transforms:width="-1000"  transforms:pos="5.0205999133" >
           <data-type:parameter data-type:name="VL1-W" />
         </transforms:biex>
       </Transformations>
       <Keywords>
         <Keyword name="FJ_FCS_VERSION"  value="3.1" />
         <Keyword name="$PAR"  value="16" />
         <Keyword name="$TOT"  value="15377" />
         <Keyword name="$MODE"  value="L" />
         <Keyword name="$DATATYPE"  value="F" />
         <Keyword name="$BYTEORD"  value="1,2,3,4" />
         <Keyword name="$P1N"  value="Time" />
         <Keyword name="$P1S"  value="Time" />
         <Keyword name="$P1B"  value="32" />
         <Keyword name="$P1R"  value="67108864" />
         <Keyword name="$P1E"  value="0,0" />
         <Keyword name="$P1F"  value="NA" />
         <Keyword name="$P1L"  value="NA" />
         <Keyword name="$P1V"  value="NA" />
         <Keyword name="$P2N"  value="FSC-A" />
         <Keyword name="$P2S"  value="FSC-A" />
         <Keyword name="$P2B"  value="32" />
         <Keyword name="$P2R"  value="1048576" />
         <Keyword name="$P2E"  value="0,0" />
         <Keyword name="$P2F"  value="NA" />
         <Keyword name="$P2L"  value="488" />
         <Keyword name="$P2V"  value="180" />
         <Keyword name="$P3N"  value="SSC-A" />
         <Keyword name="$P3S"  value="SSC-A" />
         <Keyword name="$P3B"  value="32" />
         <Keyword name="$P3R"  value="1048576" />
         <Keyword name="$P3E"  value="0,0" />
         <Keyword name="$P3F"  value="488_10" />
         <Keyword name="$P3L"  value="488" />
         <Keyword name="$P3V"  value="310" />
         <Keyword name="$P4N"  value="BL1-A" />
         <Keyword name="$P4S"  value="BL1-A" />
         <Keyword name="$P4B"  value="32" />
         <Keyword name="$P4R"  value="1048576" />
         <Keyword name="$P4E"  value="0,0" />
         <Keyword name="$P4F"  value="530_30" />
         <Keyword name="$P4L"  value="488" />
         <Keyword name="$P4V"  value="450" />
         <Keyword name="$P5N"  value="YL2-A" />
         <Keyword name="$P5S"  value="YL2-A" />
         <Keyword name="$P5B"  value="32" />
         <Keyword name="$P5R"  value="1048576" />
         <Keyword name="$P5E"  value="0,0" />
         <Keyword name="$P5F"  value="620_15" />
         <Keyword name="$P5L"  value="561" />
         <Keyword name="$P5V"  value="385" />
         <Keyword name="$P6N"  value="VL1-A" />
         <Keyword name="$P6S"  value="VL1-A" />
         <Keyword name="$P6B"  value="32" />
         <Keyword name="$P6R"  value="1048576" />
         <Keyword name="$P6E"  value="0,0" />
         <Keyword name="$P6F"  value="440_50" />
         <Keyword name="$P6L"  value="405" />
         <Keyword name="$P6V"  value="410" />
         <Keyword name="$P7N"  value="FSC-H" />
         <Keyword name="$P7S"  value="FSC-H" />
         <Keyword name="$P7B"  value="32" />
         <Keyword name="$P7R"  value="1048576" />
         <Keyword name="$P7E"  value="0,0" />
         <Keyword name="$P7F"  value="NA" />
         <Keyword name="$P7L"  value="488" />
         <Keyword name="$P7V"  value="180" />
         <Keyword name="$P8N"  value="SSC-H" />
         <Keyword name="$P8S"  value="SSC-H" />
         <Keyword name="$P8B"  value="32" />
         <Keyword name="$P8R"  value="1048576" />
         <Keyword name="$P8E"  value="0,0" />
         <Keyword name="$P8F"  value="488_10" />
         <Keyword name="$P8L"  value="488" />
         <Keyword name="$P8V"  value="310" />
         <Keyword name="$P9N"  value="BL1-H" />
         <Keyword name="$P9S"  value="BL1-H" />
         <Keyword name="$P9B"  value="32" />
         <Keyword name="$P9R"  value="1048576" />
         <Keyword name="$P9E"  value="0,0" />
         <Keyword name="$P9F"  value="530_30" />
         <Keyword name="$P9L"  value="488" />
         <Keyword name="$P9V"  value="450" />
         <Keyword name="$P10N"  value="YL2-H" />
         <Keyword name="$P10S"  value="YL2-H" />
         <Keyword name="$P10B"  value="32" />
         <Keyword name="$P10R"  value="1048576" />
         <Keyword name="$P10E"  value="0,0" />
         <Keyword name="$P10F"  value="620_15" />
         <Keyword name="$P10L"  value="561" />
         <Keyword name="$P10V"  value="385" />
         <Keyword name="$P11N"  value="VL1-H" />
         <Keyword name="$P11S"  value="VL1-H" />
         <Keyword name="$P11B"  value="32" />
         <Keyword name="$P11R"  value="1048576" />
         <Keyword name="$P11E"  value="0,0" />
         <Keyword name="$P11F"  value="440_50" />
         <Keyword name="$P11L"  value="405" />
         <Keyword name="$P11V"  value="410" />
         <Keyword name="$P12N"  value="FSC-W" />
         <Keyword name="$P12S"  value="FSC-W" />
         <Keyword name="$P12B"  value="32" />
         <Keyword name="$P12R"  value="1024" />
         <Keyword name="$P12E"  value="0,0" />
         <Keyword name="$P12F"  value="NA" />
         <Keyword name="$P12L"  value="488" />
         <Keyword name="$P12V"  value="180" />
         <Keyword name="$P13N"  value="SSC-W" />
         <Keyword name="$P13S"  value="SSC-W" />
         <Keyword name="$P13B"  value="32" />
         <Keyword name="$P13R"  value="1024" />
         <Keyword name="$P13E"  value="0,0" />
         <Keyword name="$P13F"  value="488_10" />
         <Keyword name="$P13L"  value="488" />
         <Keyword name="$P13V"  value="310" />
         <Keyword name="$P14N"  value="BL1-W" />
         <Keyword name="$P14S"  value="BL1-W" />
         <Keyword name="$P14B"  value="32" />
         <Keyword name="$P14R"  value="1024" />
         <Keyword name="$P14E"  value="0,0" />
         <Keyword name="$P14F"  value="530_30" />
         <Keyword name="$P14L"  value="488" />
         <Keyword name="$P14V"  value="450" />
         <Keyword name="$P15N"  value="YL2-W" />
         <Keyword name="$P15S"  value="YL2-W" />
         <Keyword name="$P15B"  value="32" />
         <Keyword name="$P15R"  value="1024" />
         <Keyword name="$P15E"  value="0,0" />
         <Keyword name="$P15F"  value="620_15" />
         <Keyword name="$P15L"  value="561" />
         <Keyword name="$P15V"  value="385" />
         <Keyword name="$P16N"  value="VL1-W" />
         <Keyword name="$P16S"  value="VL1-W" />
         <Keyword name="$P16B"  value="32" />
         <Keyword name="$P16R"  value="1024" />
         <Keyword name="$P16E"  value="0,0" />
         <Keyword name="$P16F"  value="440_50" />
         <Keyword name="$P16L"  value="405" />
         <Keyword name="$P16V"  value="410" />
         <Keyword name="$CYT"  value="4486521 Attune NxT Acoustic Focusing Cytometer (Lasers: BRVY)" />
         <Keyword name="$SYS"  value="OPTIXE2 Microsoft Windows 7 Professional " />
         <Keyword name="$SPILLOVER"  value="9,BL1-A,YL2-A,VL1-A,BL1-H,YL2-H,VL1-H,BL1-W,YL2-W,VL1-W,1.000000,0.000000,0.000000,0.000000,0.000000,0.000000,0.000000,0.000000,0.000000,0.000000,1.000000,0.000000,0.000000,0.000000,0.000000,0.000000,0.000000,0.000000,0.000000,0.000000,1.000000,0.000000,0.000000,0.000000,0.000000,0.000000,0.000000,0.000000,0.000000,0.000000,1.000000,0.000000,0.000000,0.000000,0.000000,0.000000,0.000000,0.000000,0.000000,0.000000,1.000000,0.000000,0.000000,0.000000,0.000000,0.000000,0.000000,0.000000,0.000000,0.000000,1.000000,0.000000,0.000000,0.000000,0.000000,0.000000,0.000000,0.000000,0.000000,0.000000,1.000000,0.000000,0.000000,0.000000,0.000000,0.000000,0.000000,0.000000,0.000000,0.000000,1.000000,0.000000,0.000000,0.000000,0.000000,0.000000,0.000000,0.000000,0.000000,0.000000,1.000000" />
         <Keyword name="$BTIM"  value="08:34:41" />
         <Keyword name="$CELLS"  value="NA" />
         <Keyword name="$COM"  value="NA" />
         <Keyword name="$CYTSN"  value="1AFC203300515" />
         <Keyword name="$DATE"  value="09-Jul-2021" />
         <Keyword name="$ETIM"  value="08:34:45" />
         <Keyword name="$EXP"  value="NA" />
         <Keyword name="$FIL"  value="Batch_uninduced_1.fcs" />
         <Keyword name="$INST"  value="NA" />
         <Keyword name="$ORIGINALITY"  value="Original" />
         <Keyword name="$LOST"  value="0" />
         <Keyword name="$OP"  value="William Shaw" />
         <Keyword name="$PLATEID"  value="NA" />
         <Keyword name="$PLATENAME"  value="NA" />
         <Keyword name="$PROJ"  value="20210706_CRISPRai_7day" />
         <Keyword name="$SMNO"  value="72h" />
         <Keyword name="$SRC"  value="NA" />
         <Keyword name="$TIMESTEP"  value="0.001" />
         <Keyword name="$VOL"  value="14000" />
         <Keyword name="#FLOWRATE"  value="200" />
         <Keyword name="#LASER1ASF"  value="0.92" />
         <Keyword name="#LASER1COLOR"  value="Blue" />
         <Keyword name="#LASER1DELAY"  value="1100" />
         <Keyword name="#LASER2ASF"  value="0.90" />
         <Keyword name="#LASER2COLOR"  value="Red" />
         <Keyword name="#LASER2DELAY"  value="1517" />
         <Keyword name="#LASER3ASF"  value="0.84" />
         <Keyword name="#LASER3COLOR"  value="Violet" />
         <Keyword name="#LASER3DELAY"  value="648" />
         <Keyword name="#LASER4ASF"  value="0.72" />
         <Keyword name="#LASER4COLOR"  value="Yellow" />
         <Keyword name="#LASER4DELAY"  value="180" />
         <Keyword name="#LASERCONFIG"  value="BRVY" />
         <Keyword name="#P1Label"  value="NA" />
         <Keyword name="#P1Target"  value="NA" />
         <Keyword name="#PTDATE"  value="09-Jul-2021" />
         <Keyword name="#PTRESULT"  value="Pass" />
         <Keyword name="#TR1"  value="OR_FSC,10000" />
         <Keyword name="#WIDTHTHRESHOLD"  value="1000" />
         <Keyword name="#WINEXT"  value="0" />
         <Keyword name="$BEGINDATA"  value="000000008192" />
         <Keyword name="$ENDDATA"  value="000000992319" />
         <Keyword name="$NEXTDATA"  value="000000000000" />
         <Keyword name="$BEGINSTEXT"  value="000000000000" />
         <Keyword name="$ENDSTEXT"  value="000000000000" />
         <Keyword name="$BEGINANALYSIS"  value="000000000000" />
         <Keyword name="$ENDANALYSIS"  value="000000000000" />
       </Keywords>
       <SampleNode name="20210706_CRISPRai_7day_72h_Batch_uninduced_1.fcs"  annotation=""  owningGroup=""  expanded="1"  sortPriority="10"  count="15377"  sampleID="89" >
         <Graph smoothing="0"  backColor="#ffffff"  foreColor="#000000"  type="Pseudocolor"  fast="1" >
           <Axis dimension="x"  name="FSC-A"  label=""  auto="auto" />
           <Axis dimension="y"  name="SSC-A"  label=""  auto="auto" />
           <GraphSettings level="5%"  smoothingHighResolution="1"  contourHighResolution="1"  histogramSmoothingCount="0"  graphResolution="256"  showOutliers="0"  drawLargeDots="0"  dotsToDraw="8000"  tint="le.chartfill.tinted.40"  lineWeight="le.lineweight.normal"  lineStyle="le.linestyle.solid" />
           <GraphEnvironment showGrid="0"  showAxes="tnlTNL"  showGates="1"  showFreqOnPlots="1"  showGateNameOnPlots="1"  showMedians="0"  showUncomped="0"  addEventParam="0"  lastYAxisName="" >
             <TextTraits font="SansSerif"  size="11"  name="Labels"  style="plain"  color="#000000"  background="#00ffffff"  just="left" />
             <TextTraits font="SansSerif"  size="11"  name="LayoutGates"  style="plain"  color="#000000"  background="#00ffffff"  just="left" />
             <TextTraits font="SansSerif"  size="9"  name="Numbers"  style="plain"  color="#000000"  background="#00ffffff"  just="left" />
             <TextTraits font="SansSerif"  size="9"  name="Legend"  style="plain"  color="#000000"  background="#00ffffff"  just="left" />
             <WindowPosition x="0"  y="0"  width="0"  height="0"  displayed="0"  panelState="" />
           </GraphEnvironment>
         </Graph>
         <Subpopulations>
           <Population name="Yeast"  annotation=""  owningGroup="All Samples"  expanded="1"  sortPriority="10"  count="12204" >
             <Graph smoothing="13"  backColor="#ffffff"  foreColor="#000000"  heatMapStatParameter="BL1-A"  type="Histogram"  fast="1" >
               <Axis dimension="x"  name="VL1-H"  label=""  auto="auto" />
               <Axis dimension="y"  name=""  label=""  auto="auto" />
               <GraphSettings level="5%"  smoothingHighResolution="1"  contourHighResolution="1"  histogramSmoothingCount="0"  graphResolution="256"  showOutliers="0"  drawLargeDots="0"  dotsToDraw="8000"  tint="le.chartfill.tinted.40"  lineWeight="le.lineweight.normal"  lineStyle="le.linestyle.solid" />
               <GraphEnvironment showGrid="0"  showAxes="tnlTNL"  showGates="1"  showFreqOnPlots="1"  showGateNameOnPlots="1"  showMedians="0"  showUncomped="0"  addEventParam="0"  lastYAxisName="" >
                 <TextTraits font="SansSerif"  size="11"  name="Labels"  style="plain"  color="#000000"  background="#00ffffff"  just="left" />
                 <TextTraits font="SansSerif"  size="11"  name="LayoutGates"  style="plain"  color="#000000"  background="#00ffffff"  just="left" />
                 <TextTraits font="SansSerif"  size="9"  name="Numbers"  style="plain"  color="#000000"  background="#00ffffff"  just="left" />
                 <TextTraits font="SansSerif"  size="9"  name="Legend"  style="plain"  color="#000000"  background="#00ffffff"  just="left" />
                 <WindowPosition x="620"  y="20"  width="390"  height="582"  displayed="0"  panelState="---" />
               </GraphEnvironment>
             </Graph>
             <Gate gating:id="ID961952222" >
               <gating:EllipsoidGate eventsInside="1"  annoOffsetX="0"  annoOffsetY="0"  tint="#000000"  isTinted="0"  lineWeight="Normal"  userDefined="1"  gating:distance="188.9817604161087" >
                 <gating:dimension>
                   <data-type:fcs-dimension data-type:name="FSC-A" />
                 </gating:dimension>
                 <gating:dimension>
                   <data-type:fcs-dimension data-type:name="FSC-H" />
                 </gating:dimension>
                 <gating:foci>
                   <gating:vertex>
                     <gating:coordinate data-type:value="77.9327748181" />
                     <gating:coordinate data-type:value="89.8226555688" />
                   </gating:vertex>
                   <gating:vertex>
                     <gating:coordinate data-type:value="220.0672251819" />
                     <gating:coordinate data-type:value="215.1773444312" />
                   </gating:vertex>
                 </gating:foci>
                 <gating:edge>
                   <gating:vertex>
                     <gating:coordinate data-type:value="221" />
                     <gating:coordinate data-type:value="216" />
                   </gating:vertex>
                   <gating:vertex>
                     <gating:coordinate data-type:value="77" />
                     <gating:coordinate data-type:value="89" />
                   </gating:vertex>
                   <gating:vertex>
                     <gating:coordinate data-type:value="158" />
                     <gating:coordinate data-type:value="140" />
                   </gating:vertex>
                   <gating:vertex>
                     <gating:coordinate data-type:value="140" />
                     <gating:coordinate data-type:value="165" />
                   </gating:vertex>
                 </gating:edge>
               </gating:EllipsoidGate>
             </Gate>
             <Subpopulations>
               <Population name="mScarlet-I"  annotation=""  owningGroup="All Samples"  expanded="1"  sortPriority="10"  count="12204" >
                 <Graph smoothing="13"  backColor="#ffffff"  foreColor="#000000"  heatMapStatParameter="BL1-A"  type="Histogram"  fast="1" >
                   <Axis dimension="x"  name="YL2-H"  label=""  auto="auto" />
                   <Axis dimension="y"  name=""  label=""  auto="auto" />
                   <GraphSettings level="5%"  smoothingHighResolution="1"  contourHighResolution="1"  histogramSmoothingCount="0"  graphResolution="256"  showOutliers="0"  drawLargeDots="0"  dotsToDraw="8000"  tint="le.chartfill.tinted.40"  lineWeight="le.lineweight.normal"  lineStyle="le.linestyle.solid" />
                   <GraphEnvironment showGrid="0"  showAxes="tnlTNL"  showGates="1"  showFreqOnPlots="1"  showGateNameOnPlots="1"  showMedians="0"  showUncomped="0"  addEventParam="0"  lastYAxisName="" >
                     <TextTraits font="SansSerif"  size="11"  name="Labels"  style="plain"  color="#000000"  background="#00ffffff"  just="left" />
                     <TextTraits font="SansSerif"  size="11"  name="LayoutGates"  style="plain"  color="#000000"  background="#00ffffff"  just="left" />
                     <TextTraits font="SansSerif"  size="9"  name="Numbers"  style="plain"  color="#000000"  background="#00ffffff"  just="left" />
                     <TextTraits font="SansSerif"  size="9"  name="Legend"  style="plain"  color="#000000"  background="#00ffffff"  just="left" />
                     <WindowPosition x="620"  y="20"  width="390"  height="713"  displayed="0"  panelState="--+" />
                   </GraphEnvironment>
                 </Graph>
                 <Gate gating:id="ID1863900620"  gating:parent_id="ID961952222" >
                   <gating:RectangleGate eventsInside="1"  annoOffsetX="0"  annoOffsetY="0"  tint="#000000"  isTinted="0"  lineWeight="Normal"  userDefined="1" >
                     <gating:dimension gating:min="10.276980480236118"  gating:max="1048576.0000000007"  yRatio="0.10185185185185186" >
                       <data-type:fcs-dimension data-type:name="YL2-H" />
                     </gating:dimension>
                   </gating:RectangleGate>
                 </Gate>
                 <Subpopulations>
                   <Statistic name="Geometric Mean"  annotation=""  owningGroup="All Samples"  expanded="1"  sortPriority="5"  id="YL2-H"  ancestor=""  correlate=""  value="330.247009277" />
                 </Subpopulations>
               </Population>
               <Population name="mTagBFP2"  annotation=""  owningGroup="All Samples"  expanded="1"  sortPriority="10"  count="12204" >
                 <Graph smoothing="13"  backColor="#ffffff"  foreColor="#000000"  heatMapStatParameter="BL1-A"  type="Histogram"  fast="1" >
                   <Axis dimension="x"  name="VL1-H"  label=""  auto="auto" />
                   <Axis dimension="y"  name=""  label=""  auto="auto" />
                   <GraphSettings level="5%"  smoothingHighResolution="1"  contourHighResolution="1"  histogramSmoothingCount="0"  graphResolution="256"  showOutliers="0"  drawLargeDots="0"  dotsToDraw="8000"  tint="le.chartfill.tinted.40"  lineWeight="le.lineweight.normal"  lineStyle="le.linestyle.solid" />
                   <GraphEnvironment showGrid="0"  showAxes="tnlTNL"  showGates="1"  showFreqOnPlots="1"  showGateNameOnPlots="1"  showMedians="0"  showUncomped="0"  addEventParam="0"  lastYAxisName="" >
                     <TextTraits font="SansSerif"  size="11"  name="Labels"  style="plain"  color="#000000"  background="#00ffffff"  just="left" />
                     <TextTraits font="SansSerif"  size="11"  name="LayoutGates"  style="plain"  color="#000000"  background="#00ffffff"  just="left" />
                     <TextTraits font="SansSerif"  size="9"  name="Numbers"  style="plain"  color="#000000"  background="#00ffffff"  just="left" />
                     <TextTraits font="SansSerif"  size="9"  name="Legend"  style="plain"  color="#000000"  background="#00ffffff"  just="left" />
                     <WindowPosition x="620"  y="20"  width="390"  height="713"  displayed="0"  panelState="--+" />
                   </GraphEnvironment>
                 </Graph>
                 <Gate gating:id="ID2020455559"  gating:parent_id="ID961952222" >
                   <gating:RectangleGate eventsInside="1"  annoOffsetX="0"  annoOffsetY="0"  tint="#000000"  isTinted="0"  lineWeight="Normal"  userDefined="1" >
                     <gating:dimension gating:min="10.893367867273964"  gating:max="1048576.0000000007"  yRatio="0.04166666666666663" >
                       <data-type:fcs-dimension data-type:name="VL1-H" />
                     </gating:dimension>
                   </gating:RectangleGate>
                 </Gate>
                 <Subpopulations>
                   <Statistic name="Geometric Mean"  annotation=""  owningGroup="All Samples"  expanded="1"  sortPriority="5"  id="VL1-H"  ancestor=""  correlate=""  value="16224.372070312" />
                 </Subpopulations>
               </Population>
             </Subpopulations>
           </Population>
         </Subpopulations>
       </SampleNode>
     </Sample>
     <Sample>
       <DataSet uri="file:/Volumes/NO%20NAME/FigS6/CRISPR_7day_continuous/96h/20210706_CRISPRai_7day_96h_Continuous_induced_2.fcs"  sampleID="110" />
       <Transformations>
         <transforms:linear transforms:minRange="0.0009367681"  transforms:maxRange="4"  gain="0.0009367681" >
           <data-type:parameter data-type:name="Time" />
         </transforms:linear>
         <transforms:log transforms:offset="10000"  transforms:decades="2.0205999133" >
           <data-type:parameter data-type:name="FSC-A" />
         </transforms:log>
         <transforms:linear transforms:minRange="0"  transforms:maxRange="1048576"  gain="1" >
           <data-type:parameter data-type:name="SSC-A" />
         </transforms:linear>
         <transforms:biex transforms:length="256"  transforms:maxRange="1048576"  transforms:neg="0"  transforms:width="-1000"  transforms:pos="5.0205999133" >
           <data-type:parameter data-type:name="BL1-A" />
         </transforms:biex>
         <transforms:biex transforms:length="256"  transforms:maxRange="1048576"  transforms:neg="0"  transforms:width="-1000"  transforms:pos="5.0205999133" >
           <data-type:parameter data-type:name="YL2-A" />
         </transforms:biex>
         <transforms:biex transforms:length="256"  transforms:maxRange="1048576"  transforms:neg="0"  transforms:width="-1000"  transforms:pos="5.0205999133" >
           <data-type:parameter data-type:name="VL1-A" />
         </transforms:biex>
         <transforms:log transforms:offset="10000"  transforms:decades="2.0205999133" >
           <data-type:parameter data-type:name="FSC-H" />
         </transforms:log>
         <transforms:linear transforms:minRange="0"  transforms:maxRange="1048576"  gain="1" >
           <data-type:parameter data-type:name="SSC-H" />
         </transforms:linear>
         <transforms:biex transforms:length="256"  transforms:maxRange="1048576"  transforms:neg="0"  transforms:width="-1000"  transforms:pos="5.0205999133" >
           <data-type:parameter data-type:name="BL1-H" />
         </transforms:biex>
         <transforms:log transforms:offset="1"  transforms:decades="6.0205999133" >
           <data-type:parameter data-type:name="YL2-H" />
         </transforms:log>
         <transforms:log transforms:offset="1"  transforms:decades="6.0205999133" >
           <data-type:parameter data-type:name="VL1-H" />
         </transforms:log>
         <transforms:linear transforms:minRange="0"  transforms:maxRange="1048576"  gain="1" >
           <data-type:parameter data-type:name="FSC-W" />
         </transforms:linear>
         <transforms:linear transforms:minRange="0"  transforms:maxRange="1048576"  gain="1" >
           <data-type:parameter data-type:name="SSC-W" />
         </transforms:linear>
         <transforms:biex transforms:length="256"  transforms:maxRange="1048576"  transforms:neg="0"  transforms:width="-1000"  transforms:pos="5.0205999133" >
           <data-type:parameter data-type:name="BL1-W" />
         </transforms:biex>
         <transforms:biex transforms:length="256"  transforms:maxRange="1048576"  transforms:neg="0"  transforms:width="-1000"  transforms:pos="5.0205999133" >
           <data-type:parameter data-type:name="YL2-W" />
         </transforms:biex>
         <transforms:biex transforms:length="256"  transforms:maxRange="1048576"  transforms:neg="0"  transforms:width="-1000"  transforms:pos="5.0205999133" >
           <data-type:parameter data-type:name="VL1-W" />
         </transforms:biex>
       </Transformations>
       <Keywords>
         <Keyword name="FJ_FCS_VERSION"  value="3.1" />
         <Keyword name="$PAR"  value="16" />
         <Keyword name="$TOT"  value="11804" />
         <Keyword name="$MODE"  value="L" />
         <Keyword name="$DATATYPE"  value="F" />
         <Keyword name="$BYTEORD"  value="1,2,3,4" />
         <Keyword name="$P1N"  value="Time" />
         <Keyword name="$P1S"  value="Time" />
         <Keyword name="$P1B"  value="32" />
         <Keyword name="$P1R"  value="67108864" />
         <Keyword name="$P1E"  value="0,0" />
         <Keyword name="$P1F"  value="NA" />
         <Keyword name="$P1L"  value="NA" />
         <Keyword name="$P1V"  value="NA" />
         <Keyword name="$P2N"  value="FSC-A" />
         <Keyword name="$P2S"  value="FSC-A" />
         <Keyword name="$P2B"  value="32" />
         <Keyword name="$P2R"  value="1048576" />
         <Keyword name="$P2E"  value="0,0" />
         <Keyword name="$P2F"  value="NA" />
         <Keyword name="$P2L"  value="488" />
         <Keyword name="$P2V"  value="180" />
         <Keyword name="$P3N"  value="SSC-A" />
         <Keyword name="$P3S"  value="SSC-A" />
         <Keyword name="$P3B"  value="32" />
         <Keyword name="$P3R"  value="1048576" />
         <Keyword name="$P3E"  value="0,0" />
         <Keyword name="$P3F"  value="488_10" />
         <Keyword name="$P3L"  value="488" />
         <Keyword name="$P3V"  value="310" />
         <Keyword name="$P4N"  value="BL1-A" />
         <Keyword name="$P4S"  value="BL1-A" />
         <Keyword name="$P4B"  value="32" />
         <Keyword name="$P4R"  value="1048576" />
         <Keyword name="$P4E"  value="0,0" />
         <Keyword name="$P4F"  value="530_30" />
         <Keyword name="$P4L"  value="488" />
         <Keyword name="$P4V"  value="450" />
         <Keyword name="$P5N"  value="YL2-A" />
         <Keyword name="$P5S"  value="YL2-A" />
         <Keyword name="$P5B"  value="32" />
         <Keyword name="$P5R"  value="1048576" />
         <Keyword name="$P5E"  value="0,0" />
         <Keyword name="$P5F"  value="620_15" />
         <Keyword name="$P5L"  value="561" />
         <Keyword name="$P5V"  value="385" />
         <Keyword name="$P6N"  value="VL1-A" />
         <Keyword name="$P6S"  value="VL1-A" />
         <Keyword name="$P6B"  value="32" />
         <Keyword name="$P6R"  value="1048576" />
         <Keyword name="$P6E"  value="0,0" />
         <Keyword name="$P6F"  value="440_50" />
         <Keyword name="$P6L"  value="405" />
         <Keyword name="$P6V"  value="410" />
         <Keyword name="$P7N"  value="FSC-H" />
         <Keyword name="$P7S"  value="FSC-H" />
         <Keyword name="$P7B"  value="32" />
         <Keyword name="$P7R"  value="1048576" />
         <Keyword name="$P7E"  value="0,0" />
         <Keyword name="$P7F"  value="NA" />
         <Keyword name="$P7L"  value="488" />
         <Keyword name="$P7V"  value="180" />
         <Keyword name="$P8N"  value="SSC-H" />
         <Keyword name="$P8S"  value="SSC-H" />
         <Keyword name="$P8B"  value="32" />
         <Keyword name="$P8R"  value="1048576" />
         <Keyword name="$P8E"  value="0,0" />
         <Keyword name="$P8F"  value="488_10" />
         <Keyword name="$P8L"  value="488" />
         <Keyword name="$P8V"  value="310" />
         <Keyword name="$P9N"  value="BL1-H" />
         <Keyword name="$P9S"  value="BL1-H" />
         <Keyword name="$P9B"  value="32" />
         <Keyword name="$P9R"  value="1048576" />
         <Keyword name="$P9E"  value="0,0" />
         <Keyword name="$P9F"  value="530_30" />
         <Keyword name="$P9L"  value="488" />
         <Keyword name="$P9V"  value="450" />
         <Keyword name="$P10N"  value="YL2-H" />
         <Keyword name="$P10S"  value="YL2-H" />
         <Keyword name="$P10B"  value="32" />
         <Keyword name="$P10R"  value="1048576" />
         <Keyword name="$P10E"  value="0,0" />
         <Keyword name="$P10F"  value="620_15" />
         <Keyword name="$P10L"  value="561" />
         <Keyword name="$P10V"  value="385" />
         <Keyword name="$P11N"  value="VL1-H" />
         <Keyword name="$P11S"  value="VL1-H" />
         <Keyword name="$P11B"  value="32" />
         <Keyword name="$P11R"  value="1048576" />
         <Keyword name="$P11E"  value="0,0" />
         <Keyword name="$P11F"  value="440_50" />
         <Keyword name="$P11L"  value="405" />
         <Keyword name="$P11V"  value="410" />
         <Keyword name="$P12N"  value="FSC-W" />
         <Keyword name="$P12S"  value="FSC-W" />
         <Keyword name="$P12B"  value="32" />
         <Keyword name="$P12R"  value="1024" />
         <Keyword name="$P12E"  value="0,0" />
         <Keyword name="$P12F"  value="NA" />
         <Keyword name="$P12L"  value="488" />
         <Keyword name="$P12V"  value="180" />
         <Keyword name="$P13N"  value="SSC-W" />
         <Keyword name="$P13S"  value="SSC-W" />
         <Keyword name="$P13B"  value="32" />
         <Keyword name="$P13R"  value="1024" />
         <Keyword name="$P13E"  value="0,0" />
         <Keyword name="$P13F"  value="488_10" />
         <Keyword name="$P13L"  value="488" />
         <Keyword name="$P13V"  value="310" />
         <Keyword name="$P14N"  value="BL1-W" />
         <Keyword name="$P14S"  value="BL1-W" />
         <Keyword name="$P14B"  value="32" />
         <Keyword name="$P14R"  value="1024" />
         <Keyword name="$P14E"  value="0,0" />
         <Keyword name="$P14F"  value="530_30" />
         <Keyword name="$P14L"  value="488" />
         <Keyword name="$P14V"  value="450" />
         <Keyword name="$P15N"  value="YL2-W" />
         <Keyword name="$P15S"  value="YL2-W" />
         <Keyword name="$P15B"  value="32" />
         <Keyword name="$P15R"  value="1024" />
         <Keyword name="$P15E"  value="0,0" />
         <Keyword name="$P15F"  value="620_15" />
         <Keyword name="$P15L"  value="561" />
         <Keyword name="$P15V"  value="385" />
         <Keyword name="$P16N"  value="VL1-W" />
         <Keyword name="$P16S"  value="VL1-W" />
         <Keyword name="$P16B"  value="32" />
         <Keyword name="$P16R"  value="1024" />
         <Keyword name="$P16E"  value="0,0" />
         <Keyword name="$P16F"  value="440_50" />
         <Keyword name="$P16L"  value="405" />
         <Keyword name="$P16V"  value="410" />
         <Keyword name="$CYT"  value="4486521 Attune NxT Acoustic Focusing Cytometer (Lasers: BRVY)" />
         <Keyword name="$SYS"  value="OPTIXE2 Microsoft Windows 7 Professional " />
         <Keyword name="$SPILLOVER"  value="9,BL1-A,YL2-A,VL1-A,BL1-H,YL2-H,VL1-H,BL1-W,YL2-W,VL1-W,1.000000,0.000000,0.000000,0.000000,0.000000,0.000000,0.000000,0.000000,0.000000,0.000000,1.000000,0.000000,0.000000,0.000000,0.000000,0.000000,0.000000,0.000000,0.000000,0.000000,1.000000,0.000000,0.000000,0.000000,0.000000,0.000000,0.000000,0.000000,0.000000,0.000000,1.000000,0.000000,0.000000,0.000000,0.000000,0.000000,0.000000,0.000000,0.000000,0.000000,1.000000,0.000000,0.000000,0.000000,0.000000,0.000000,0.000000,0.000000,0.000000,0.000000,1.000000,0.000000,0.000000,0.000000,0.000000,0.000000,0.000000,0.000000,0.000000,0.000000,1.000000,0.000000,0.000000,0.000000,0.000000,0.000000,0.000000,0.000000,0.000000,0.000000,1.000000,0.000000,0.000000,0.000000,0.000000,0.000000,0.000000,0.000000,0.000000,0.000000,1.000000" />
         <Keyword name="$BTIM"  value="08:28:34" />
         <Keyword name="$CELLS"  value="NA" />
         <Keyword name="$COM"  value="NA" />
         <Keyword name="$CYTSN"  value="1AFC203300515" />
         <Keyword name="$DATE"  value="10-Jul-2021" />
         <Keyword name="$ETIM"  value="08:28:38" />
         <Keyword name="$EXP"  value="NA" />
         <Keyword name="$FIL"  value="Continuous_induced_2.fcs" />
         <Keyword name="$INST"  value="NA" />
         <Keyword name="$ORIGINALITY"  value="Original" />
         <Keyword name="$LOST"  value="0" />
         <Keyword name="$OP"  value="William Shaw" />
         <Keyword name="$PLATEID"  value="NA" />
         <Keyword name="$PLATENAME"  value="NA" />
         <Keyword name="$PROJ"  value="20210706_CRISPRai_7day" />
         <Keyword name="$SMNO"  value="96h" />
         <Keyword name="$SRC"  value="NA" />
         <Keyword name="$TIMESTEP"  value="0.001" />
         <Keyword name="$VOL"  value="19000" />
         <Keyword name="#FLOWRATE"  value="200" />
         <Keyword name="#LASER1ASF"  value="1.05" />
         <Keyword name="#LASER1COLOR"  value="Blue" />
         <Keyword name="#LASER1DELAY"  value="1100" />
         <Keyword name="#LASER2ASF"  value="1.02" />
         <Keyword name="#LASER2COLOR"  value="Red" />
         <Keyword name="#LASER2DELAY"  value="1452" />
         <Keyword name="#LASER3ASF"  value="0.90" />
         <Keyword name="#LASER3COLOR"  value="Violet" />
         <Keyword name="#LASER3DELAY"  value="718" />
         <Keyword name="#LASER4ASF"  value="0.83" />
         <Keyword name="#LASER4COLOR"  value="Yellow" />
         <Keyword name="#LASER4DELAY"  value="323" />
         <Keyword name="#LASERCONFIG"  value="BRVY" />
         <Keyword name="#P1Label"  value="NA" />
         <Keyword name="#P1Target"  value="NA" />
         <Keyword name="#PTDATE"  value="10-Jul-2021" />
         <Keyword name="#PTRESULT"  value="Pass" />
         <Keyword name="#TR1"  value="OR_FSC,10000" />
         <Keyword name="#WIDTHTHRESHOLD"  value="1000" />
         <Keyword name="#WINEXT"  value="0" />
         <Keyword name="$BEGINDATA"  value="000000008192" />
         <Keyword name="$ENDDATA"  value="000000763647" />
         <Keyword name="$NEXTDATA"  value="000000000000" />
         <Keyword name="$BEGINSTEXT"  value="000000000000" />
         <Keyword name="$ENDSTEXT"  value="000000000000" />
         <Keyword name="$BEGINANALYSIS"  value="000000000000" />
         <Keyword name="$ENDANALYSIS"  value="000000000000" />
       </Keywords>
       <SampleNode name="20210706_CRISPRai_7day_96h_Continuous_induced_2.fcs"  annotation=""  owningGroup=""  expanded="1"  sortPriority="10"  count="11804"  sampleID="110" >
         <Graph smoothing="0"  backColor="#ffffff"  foreColor="#000000"  type="Pseudocolor"  fast="1" >
           <Axis dimension="x"  name="FSC-A"  label=""  auto="auto" />
           <Axis dimension="y"  name="SSC-A"  label=""  auto="auto" />
           <GraphSettings level="5%"  smoothingHighResolution="1"  contourHighResolution="1"  histogramSmoothingCount="0"  graphResolution="256"  showOutliers="0"  drawLargeDots="0"  dotsToDraw="8000"  tint="le.chartfill.tinted.40"  lineWeight="le.lineweight.normal"  lineStyle="le.linestyle.solid" />
           <GraphEnvironment showGrid="0"  showAxes="tnlTNL"  showGates="1"  showFreqOnPlots="1"  showGateNameOnPlots="1"  showMedians="0"  showUncomped="0"  addEventParam="0"  lastYAxisName="" >
             <TextTraits font="SansSerif"  size="11"  name="Labels"  style="plain"  color="#000000"  background="#00ffffff"  just="left" />
             <TextTraits font="SansSerif"  size="11"  name="LayoutGates"  style="plain"  color="#000000"  background="#00ffffff"  just="left" />
             <TextTraits font="SansSerif"  size="9"  name="Numbers"  style="plain"  color="#000000"  background="#00ffffff"  just="left" />
             <TextTraits font="SansSerif"  size="9"  name="Legend"  style="plain"  color="#000000"  background="#00ffffff"  just="left" />
             <WindowPosition x="0"  y="0"  width="0"  height="0"  displayed="0"  panelState="" />
           </GraphEnvironment>
         </Graph>
         <Subpopulations>
           <Population name="Yeast"  annotation=""  owningGroup="All Samples"  expanded="1"  sortPriority="10"  count="10130" >
             <Graph smoothing="13"  backColor="#ffffff"  foreColor="#000000"  heatMapStatParameter="BL1-A"  type="Histogram"  fast="1" >
               <Axis dimension="x"  name="VL1-H"  label=""  auto="auto" />
               <Axis dimension="y"  name=""  label=""  auto="auto" />
               <GraphSettings level="5%"  smoothingHighResolution="1"  contourHighResolution="1"  histogramSmoothingCount="0"  graphResolution="256"  showOutliers="0"  drawLargeDots="0"  dotsToDraw="8000"  tint="le.chartfill.tinted.40"  lineWeight="le.lineweight.normal"  lineStyle="le.linestyle.solid" />
               <GraphEnvironment showGrid="0"  showAxes="tnlTNL"  showGates="1"  showFreqOnPlots="1"  showGateNameOnPlots="1"  showMedians="0"  showUncomped="0"  addEventParam="0"  lastYAxisName="" >
                 <TextTraits font="SansSerif"  size="11"  name="Labels"  style="plain"  color="#000000"  background="#00ffffff"  just="left" />
                 <TextTraits font="SansSerif"  size="11"  name="LayoutGates"  style="plain"  color="#000000"  background="#00ffffff"  just="left" />
                 <TextTraits font="SansSerif"  size="9"  name="Numbers"  style="plain"  color="#000000"  background="#00ffffff"  just="left" />
                 <TextTraits font="SansSerif"  size="9"  name="Legend"  style="plain"  color="#000000"  background="#00ffffff"  just="left" />
                 <WindowPosition x="620"  y="20"  width="390"  height="582"  displayed="0"  panelState="---" />
               </GraphEnvironment>
             </Graph>
             <Gate gating:id="ID64441555" >
               <gating:EllipsoidGate eventsInside="1"  annoOffsetX="0"  annoOffsetY="0"  tint="#000000"  isTinted="0"  lineWeight="Normal"  userDefined="1"  gating:distance="188.9817604161087" >
                 <gating:dimension>
                   <data-type:fcs-dimension data-type:name="FSC-A" />
                 </gating:dimension>
                 <gating:dimension>
                   <data-type:fcs-dimension data-type:name="FSC-H" />
                 </gating:dimension>
                 <gating:foci>
                   <gating:vertex>
                     <gating:coordinate data-type:value="77.9327748181" />
                     <gating:coordinate data-type:value="89.8226555688" />
                   </gating:vertex>
                   <gating:vertex>
                     <gating:coordinate data-type:value="220.0672251819" />
                     <gating:coordinate data-type:value="215.1773444312" />
                   </gating:vertex>
                 </gating:foci>
                 <gating:edge>
                   <gating:vertex>
                     <gating:coordinate data-type:value="221" />
                     <gating:coordinate data-type:value="216" />
                   </gating:vertex>
                   <gating:vertex>
                     <gating:coordinate data-type:value="77" />
                     <gating:coordinate data-type:value="89" />
                   </gating:vertex>
                   <gating:vertex>
                     <gating:coordinate data-type:value="158" />
                     <gating:coordinate data-type:value="140" />
                   </gating:vertex>
                   <gating:vertex>
                     <gating:coordinate data-type:value="140" />
                     <gating:coordinate data-type:value="165" />
                   </gating:vertex>
                 </gating:edge>
               </gating:EllipsoidGate>
             </Gate>
             <Subpopulations>
               <Population name="mScarlet-I"  annotation=""  owningGroup="All Samples"  expanded="1"  sortPriority="10"  count="10128" >
                 <Graph smoothing="13"  backColor="#ffffff"  foreColor="#000000"  heatMapStatParameter="BL1-A"  type="Histogram"  fast="1" >
                   <Axis dimension="x"  name="YL2-H"  label=""  auto="auto" />
                   <Axis dimension="y"  name=""  label=""  auto="auto" />
                   <GraphSettings level="5%"  smoothingHighResolution="1"  contourHighResolution="1"  histogramSmoothingCount="0"  graphResolution="256"  showOutliers="0"  drawLargeDots="0"  dotsToDraw="8000"  tint="le.chartfill.tinted.40"  lineWeight="le.lineweight.normal"  lineStyle="le.linestyle.solid" />
                   <GraphEnvironment showGrid="0"  showAxes="tnlTNL"  showGates="1"  showFreqOnPlots="1"  showGateNameOnPlots="1"  showMedians="0"  showUncomped="0"  addEventParam="0"  lastYAxisName="" >
                     <TextTraits font="SansSerif"  size="11"  name="Labels"  style="plain"  color="#000000"  background="#00ffffff"  just="left" />
                     <TextTraits font="SansSerif"  size="11"  name="LayoutGates"  style="plain"  color="#000000"  background="#00ffffff"  just="left" />
                     <TextTraits font="SansSerif"  size="9"  name="Numbers"  style="plain"  color="#000000"  background="#00ffffff"  just="left" />
                     <TextTraits font="SansSerif"  size="9"  name="Legend"  style="plain"  color="#000000"  background="#00ffffff"  just="left" />
                     <WindowPosition x="620"  y="20"  width="390"  height="713"  displayed="0"  panelState="--+" />
                   </GraphEnvironment>
                 </Graph>
                 <Gate gating:id="ID813267630"  gating:parent_id="ID64441555" >
                   <gating:RectangleGate eventsInside="1"  annoOffsetX="0"  annoOffsetY="0"  tint="#000000"  isTinted="0"  lineWeight="Normal"  userDefined="1" >
                     <gating:dimension gating:min="10.276980480236118"  gating:max="1048576.0000000007"  yRatio="0.10185185185185186" >
                       <data-type:fcs-dimension data-type:name="YL2-H" />
                     </gating:dimension>
                   </gating:RectangleGate>
                 </Gate>
                 <Subpopulations>
                   <Statistic name="Geometric Mean"  annotation=""  owningGroup="All Samples"  expanded="1"  sortPriority="5"  id="YL2-H"  ancestor=""  correlate=""  value="1252.486572266" />
                 </Subpopulations>
               </Population>
               <Population name="mTagBFP2"  annotation=""  owningGroup="All Samples"  expanded="1"  sortPriority="10"  count="10130" >
                 <Graph smoothing="13"  backColor="#ffffff"  foreColor="#000000"  heatMapStatParameter="BL1-A"  type="Histogram"  fast="1" >
                   <Axis dimension="x"  name="VL1-H"  label=""  auto="auto" />
                   <Axis dimension="y"  name=""  label=""  auto="auto" />
                   <GraphSettings level="5%"  smoothingHighResolution="1"  contourHighResolution="1"  histogramSmoothingCount="0"  graphResolution="256"  showOutliers="0"  drawLargeDots="0"  dotsToDraw="8000"  tint="le.chartfill.tinted.40"  lineWeight="le.lineweight.normal"  lineStyle="le.linestyle.solid" />
                   <GraphEnvironment showGrid="0"  showAxes="tnlTNL"  showGates="1"  showFreqOnPlots="1"  showGateNameOnPlots="1"  showMedians="0"  showUncomped="0"  addEventParam="0"  lastYAxisName="" >
                     <TextTraits font="SansSerif"  size="11"  name="Labels"  style="plain"  color="#000000"  background="#00ffffff"  just="left" />
                     <TextTraits font="SansSerif"  size="11"  name="LayoutGates"  style="plain"  color="#000000"  background="#00ffffff"  just="left" />
                     <TextTraits font="SansSerif"  size="9"  name="Numbers"  style="plain"  color="#000000"  background="#00ffffff"  just="left" />
                     <TextTraits font="SansSerif"  size="9"  name="Legend"  style="plain"  color="#000000"  background="#00ffffff"  just="left" />
                     <WindowPosition x="620"  y="20"  width="390"  height="713"  displayed="0"  panelState="--+" />
                   </GraphEnvironment>
                 </Graph>
                 <Gate gating:id="ID1118236163"  gating:parent_id="ID64441555" >
                   <gating:RectangleGate eventsInside="1"  annoOffsetX="0"  annoOffsetY="0"  tint="#000000"  isTinted="0"  lineWeight="Normal"  userDefined="1" >
                     <gating:dimension gating:min="10.893367867273964"  gating:max="1048576.0000000007"  yRatio="0.04166666666666663" >
                       <data-type:fcs-dimension data-type:name="VL1-H" />
                     </gating:dimension>
                   </gating:RectangleGate>
                 </Gate>
                 <Subpopulations>
                   <Statistic name="Geometric Mean"  annotation=""  owningGroup="All Samples"  expanded="1"  sortPriority="5"  id="VL1-H"  ancestor=""  correlate=""  value="12274.614257812" />
                 </Subpopulations>
               </Population>
             </Subpopulations>
           </Population>
         </Subpopulations>
       </SampleNode>
     </Sample>
     <Sample>
       <DataSet uri="file:/Volumes/NO%20NAME/FigS6/CRISPR_7day_continuous/96h/20210706_CRISPRai_7day_96h_Continuous_induced_3.fcs"  sampleID="111" />
       <Transformations>
         <transforms:linear transforms:minRange="0"  transforms:maxRange="4"  gain="0.0015791552" >
           <data-type:parameter data-type:name="Time" />
         </transforms:linear>
         <transforms:log transforms:offset="10000"  transforms:decades="2.0205999133" >
           <data-type:parameter data-type:name="FSC-A" />
         </transforms:log>
         <transforms:linear transforms:minRange="0"  transforms:maxRange="1048576"  gain="1" >
           <data-type:parameter data-type:name="SSC-A" />
         </transforms:linear>
         <transforms:biex transforms:length="256"  transforms:maxRange="1048576"  transforms:neg="0"  transforms:width="-1000"  transforms:pos="5.0205999133" >
           <data-type:parameter data-type:name="BL1-A" />
         </transforms:biex>
         <transforms:biex transforms:length="256"  transforms:maxRange="1048576"  transforms:neg="0"  transforms:width="-1000"  transforms:pos="5.0205999133" >
           <data-type:parameter data-type:name="YL2-A" />
         </transforms:biex>
         <transforms:biex transforms:length="256"  transforms:maxRange="1048576"  transforms:neg="0"  transforms:width="-1000"  transforms:pos="5.0205999133" >
           <data-type:parameter data-type:name="VL1-A" />
         </transforms:biex>
         <transforms:log transforms:offset="10000"  transforms:decades="2.0205999133" >
           <data-type:parameter data-type:name="FSC-H" />
         </transforms:log>
         <transforms:linear transforms:minRange="0"  transforms:maxRange="1048576"  gain="1" >
           <data-type:parameter data-type:name="SSC-H" />
         </transforms:linear>
         <transforms:biex transforms:length="256"  transforms:maxRange="1048576"  transforms:neg="0"  transforms:width="-1000"  transforms:pos="5.0205999133" >
           <data-type:parameter data-type:name="BL1-H" />
         </transforms:biex>
         <transforms:log transforms:offset="1"  transforms:decades="6.0205999133" >
           <data-type:parameter data-type:name="YL2-H" />
         </transforms:log>
         <transforms:log transforms:offset="1"  transforms:decades="6.0205999133" >
           <data-type:parameter data-type:name="VL1-H" />
         </transforms:log>
         <transforms:linear transforms:minRange="0"  transforms:maxRange="1048576"  gain="1" >
           <data-type:parameter data-type:name="FSC-W" />
         </transforms:linear>
         <transforms:linear transforms:minRange="0"  transforms:maxRange="1048576"  gain="1" >
           <data-type:parameter data-type:name="SSC-W" />
         </transforms:linear>
         <transforms:biex transforms:length="256"  transforms:maxRange="1048576"  transforms:neg="0"  transforms:width="-1000"  transforms:pos="5.0205999133" >
           <data-type:parameter data-type:name="BL1-W" />
         </transforms:biex>
         <transforms:biex transforms:length="256"  transforms:maxRange="1048576"  transforms:neg="0"  transforms:width="-1000"  transforms:pos="5.0205999133" >
           <data-type:parameter data-type:name="YL2-W" />
         </transforms:biex>
         <transforms:biex transforms:length="256"  transforms:maxRange="1048576"  transforms:neg="0"  transforms:width="-1000"  transforms:pos="5.0205999133" >
           <data-type:parameter data-type:name="VL1-W" />
         </transforms:biex>
       </Transformations>
       <Keywords>
         <Keyword name="FJ_FCS_VERSION"  value="3.1" />
         <Keyword name="$PAR"  value="16" />
         <Keyword name="$TOT"  value="12940" />
         <Keyword name="$MODE"  value="L" />
         <Keyword name="$DATATYPE"  value="F" />
         <Keyword name="$BYTEORD"  value="1,2,3,4" />
         <Keyword name="$P1N"  value="Time" />
         <Keyword name="$P1S"  value="Time" />
         <Keyword name="$P1B"  value="32" />
         <Keyword name="$P1R"  value="67108864" />
         <Keyword name="$P1E"  value="0,0" />
         <Keyword name="$P1F"  value="NA" />
         <Keyword name="$P1L"  value="NA" />
         <Keyword name="$P1V"  value="NA" />
         <Keyword name="$P2N"  value="FSC-A" />
         <Keyword name="$P2S"  value="FSC-A" />
         <Keyword name="$P2B"  value="32" />
         <Keyword name="$P2R"  value="1048576" />
         <Keyword name="$P2E"  value="0,0" />
         <Keyword name="$P2F"  value="NA" />
         <Keyword name="$P2L"  value="488" />
         <Keyword name="$P2V"  value="180" />
         <Keyword name="$P3N"  value="SSC-A" />
         <Keyword name="$P3S"  value="SSC-A" />
         <Keyword name="$P3B"  value="32" />
         <Keyword name="$P3R"  value="1048576" />
         <Keyword name="$P3E"  value="0,0" />
         <Keyword name="$P3F"  value="488_10" />
         <Keyword name="$P3L"  value="488" />
         <Keyword name="$P3V"  value="310" />
         <Keyword name="$P4N"  value="BL1-A" />
         <Keyword name="$P4S"  value="BL1-A" />
         <Keyword name="$P4B"  value="32" />
         <Keyword name="$P4R"  value="1048576" />
         <Keyword name="$P4E"  value="0,0" />
         <Keyword name="$P4F"  value="530_30" />
         <Keyword name="$P4L"  value="488" />
         <Keyword name="$P4V"  value="450" />
         <Keyword name="$P5N"  value="YL2-A" />
         <Keyword name="$P5S"  value="YL2-A" />
         <Keyword name="$P5B"  value="32" />
         <Keyword name="$P5R"  value="1048576" />
         <Keyword name="$P5E"  value="0,0" />
         <Keyword name="$P5F"  value="620_15" />
         <Keyword name="$P5L"  value="561" />
         <Keyword name="$P5V"  value="385" />
         <Keyword name="$P6N"  value="VL1-A" />
         <Keyword name="$P6S"  value="VL1-A" />
         <Keyword name="$P6B"  value="32" />
         <Keyword name="$P6R"  value="1048576" />
         <Keyword name="$P6E"  value="0,0" />
         <Keyword name="$P6F"  value="440_50" />
         <Keyword name="$P6L"  value="405" />
         <Keyword name="$P6V"  value="410" />
         <Keyword name="$P7N"  value="FSC-H" />
         <Keyword name="$P7S"  value="FSC-H" />
         <Keyword name="$P7B"  value="32" />
         <Keyword name="$P7R"  value="1048576" />
         <Keyword name="$P7E"  value="0,0" />
         <Keyword name="$P7F"  value="NA" />
         <Keyword name="$P7L"  value="488" />
         <Keyword name="$P7V"  value="180" />
         <Keyword name="$P8N"  value="SSC-H" />
         <Keyword name="$P8S"  value="SSC-H" />
         <Keyword name="$P8B"  value="32" />
         <Keyword name="$P8R"  value="1048576" />
         <Keyword name="$P8E"  value="0,0" />
         <Keyword name="$P8F"  value="488_10" />
         <Keyword name="$P8L"  value="488" />
         <Keyword name="$P8V"  value="310" />
         <Keyword name="$P9N"  value="BL1-H" />
         <Keyword name="$P9S"  value="BL1-H" />
         <Keyword name="$P9B"  value="32" />
         <Keyword name="$P9R"  value="1048576" />
         <Keyword name="$P9E"  value="0,0" />
         <Keyword name="$P9F"  value="530_30" />
         <Keyword name="$P9L"  value="488" />
         <Keyword name="$P9V"  value="450" />
         <Keyword name="$P10N"  value="YL2-H" />
         <Keyword name="$P10S"  value="YL2-H" />
         <Keyword name="$P10B"  value="32" />
         <Keyword name="$P10R"  value="1048576" />
         <Keyword name="$P10E"  value="0,0" />
         <Keyword name="$P10F"  value="620_15" />
         <Keyword name="$P10L"  value="561" />
         <Keyword name="$P10V"  value="385" />
         <Keyword name="$P11N"  value="VL1-H" />
         <Keyword name="$P11S"  value="VL1-H" />
         <Keyword name="$P11B"  value="32" />
         <Keyword name="$P11R"  value="1048576" />
         <Keyword name="$P11E"  value="0,0" />
         <Keyword name="$P11F"  value="440_50" />
         <Keyword name="$P11L"  value="405" />
         <Keyword name="$P11V"  value="410" />
         <Keyword name="$P12N"  value="FSC-W" />
         <Keyword name="$P12S"  value="FSC-W" />
         <Keyword name="$P12B"  value="32" />
         <Keyword name="$P12R"  value="1024" />
         <Keyword name="$P12E"  value="0,0" />
         <Keyword name="$P12F"  value="NA" />
         <Keyword name="$P12L"  value="488" />
         <Keyword name="$P12V"  value="180" />
         <Keyword name="$P13N"  value="SSC-W" />
         <Keyword name="$P13S"  value="SSC-W" />
         <Keyword name="$P13B"  value="32" />
         <Keyword name="$P13R"  value="1024" />
         <Keyword name="$P13E"  value="0,0" />
         <Keyword name="$P13F"  value="488_10" />
         <Keyword name="$P13L"  value="488" />
         <Keyword name="$P13V"  value="310" />
         <Keyword name="$P14N"  value="BL1-W" />
         <Keyword name="$P14S"  value="BL1-W" />
         <Keyword name="$P14B"  value="32" />
         <Keyword name="$P14R"  value="1024" />
         <Keyword name="$P14E"  value="0,0" />
         <Keyword name="$P14F"  value="530_30" />
         <Keyword name="$P14L"  value="488" />
         <Keyword name="$P14V"  value="450" />
         <Keyword name="$P15N"  value="YL2-W" />
         <Keyword name="$P15S"  value="YL2-W" />
         <Keyword name="$P15B"  value="32" />
         <Keyword name="$P15R"  value="1024" />
         <Keyword name="$P15E"  value="0,0" />
         <Keyword name="$P15F"  value="620_15" />
         <Keyword name="$P15L"  value="561" />
         <Keyword name="$P15V"  value="385" />
         <Keyword name="$P16N"  value="VL1-W" />
         <Keyword name="$P16S"  value="VL1-W" />
         <Keyword name="$P16B"  value="32" />
         <Keyword name="$P16R"  value="1024" />
         <Keyword name="$P16E"  value="0,0" />
         <Keyword name="$P16F"  value="440_50" />
         <Keyword name="$P16L"  value="405" />
         <Keyword name="$P16V"  value="410" />
         <Keyword name="$CYT"  value="4486521 Attune NxT Acoustic Focusing Cytometer (Lasers: BRVY)" />
         <Keyword name="$SYS"  value="OPTIXE2 Microsoft Windows 7 Professional " />
         <Keyword name="$SPILLOVER"  value="9,BL1-A,YL2-A,VL1-A,BL1-H,YL2-H,VL1-H,BL1-W,YL2-W,VL1-W,1.000000,0.000000,0.000000,0.000000,0.000000,0.000000,0.000000,0.000000,0.000000,0.000000,1.000000,0.000000,0.000000,0.000000,0.000000,0.000000,0.000000,0.000000,0.000000,0.000000,1.000000,0.000000,0.000000,0.000000,0.000000,0.000000,0.000000,0.000000,0.000000,0.000000,1.000000,0.000000,0.000000,0.000000,0.000000,0.000000,0.000000,0.000000,0.000000,0.000000,1.000000,0.000000,0.000000,0.000000,0.000000,0.000000,0.000000,0.000000,0.000000,0.000000,1.000000,0.000000,0.000000,0.000000,0.000000,0.000000,0.000000,0.000000,0.000000,0.000000,1.000000,0.000000,0.000000,0.000000,0.000000,0.000000,0.000000,0.000000,0.000000,0.000000,1.000000,0.000000,0.000000,0.000000,0.000000,0.000000,0.000000,0.000000,0.000000,0.000000,1.000000" />
         <Keyword name="$BTIM"  value="08:28:59" />
         <Keyword name="$CELLS"  value="NA" />
         <Keyword name="$COM"  value="NA" />
         <Keyword name="$CYTSN"  value="1AFC203300515" />
         <Keyword name="$DATE"  value="10-Jul-2021" />
         <Keyword name="$ETIM"  value="08:29:03" />
         <Keyword name="$EXP"  value="NA" />
         <Keyword name="$FIL"  value="Continuous_induced_3.fcs" />
         <Keyword name="$INST"  value="NA" />
         <Keyword name="$ORIGINALITY"  value="Original" />
         <Keyword name="$LOST"  value="0" />
         <Keyword name="$OP"  value="William Shaw" />
         <Keyword name="$PLATEID"  value="NA" />
         <Keyword name="$PLATENAME"  value="NA" />
         <Keyword name="$PROJ"  value="20210706_CRISPRai_7day" />
         <Keyword name="$SMNO"  value="96h" />
         <Keyword name="$SRC"  value="NA" />
         <Keyword name="$TIMESTEP"  value="0.001" />
         <Keyword name="$VOL"  value="12000" />
         <Keyword name="#FLOWRATE"  value="200" />
         <Keyword name="#LASER1ASF"  value="1.05" />
         <Keyword name="#LASER1COLOR"  value="Blue" />
         <Keyword name="#LASER1DELAY"  value="1100" />
         <Keyword name="#LASER2ASF"  value="1.02" />
         <Keyword name="#LASER2COLOR"  value="Red" />
         <Keyword name="#LASER2DELAY"  value="1452" />
         <Keyword name="#LASER3ASF"  value="0.90" />
         <Keyword name="#LASER3COLOR"  value="Violet" />
         <Keyword name="#LASER3DELAY"  value="718" />
         <Keyword name="#LASER4ASF"  value="0.83" />
         <Keyword name="#LASER4COLOR"  value="Yellow" />
         <Keyword name="#LASER4DELAY"  value="323" />
         <Keyword name="#LASERCONFIG"  value="BRVY" />
         <Keyword name="#P1Label"  value="NA" />
         <Keyword name="#P1Target"  value="NA" />
         <Keyword name="#PTDATE"  value="10-Jul-2021" />
         <Keyword name="#PTRESULT"  value="Pass" />
         <Keyword name="#TR1"  value="OR_FSC,10000" />
         <Keyword name="#WIDTHTHRESHOLD"  value="1000" />
         <Keyword name="#WINEXT"  value="0" />
         <Keyword name="$BEGINDATA"  value="000000008192" />
         <Keyword name="$ENDDATA"  value="000000836351" />
         <Keyword name="$NEXTDATA"  value="000000000000" />
         <Keyword name="$BEGINSTEXT"  value="000000000000" />
         <Keyword name="$ENDSTEXT"  value="000000000000" />
         <Keyword name="$BEGINANALYSIS"  value="000000000000" />
         <Keyword name="$ENDANALYSIS"  value="000000000000" />
       </Keywords>
       <SampleNode name="20210706_CRISPRai_7day_96h_Continuous_induced_3.fcs"  annotation=""  owningGroup=""  expanded="1"  sortPriority="10"  count="12940"  sampleID="111" >
         <Graph smoothing="0"  backColor="#ffffff"  foreColor="#000000"  type="Pseudocolor"  fast="1" >
           <Axis dimension="x"  name="FSC-A"  label=""  auto="auto" />
           <Axis dimension="y"  name="SSC-A"  label=""  auto="auto" />
           <GraphSettings level="5%"  smoothingHighResolution="1"  contourHighResolution="1"  histogramSmoothingCount="0"  graphResolution="256"  showOutliers="0"  drawLargeDots="0"  dotsToDraw="8000"  tint="le.chartfill.tinted.40"  lineWeight="le.lineweight.normal"  lineStyle="le.linestyle.solid" />
           <GraphEnvironment showGrid="0"  showAxes="tnlTNL"  showGates="1"  showFreqOnPlots="1"  showGateNameOnPlots="1"  showMedians="0"  showUncomped="0"  addEventParam="0"  lastYAxisName="" >
             <TextTraits font="SansSerif"  size="11"  name="Labels"  style="plain"  color="#000000"  background="#00ffffff"  just="left" />
             <TextTraits font="SansSerif"  size="11"  name="LayoutGates"  style="plain"  color="#000000"  background="#00ffffff"  just="left" />
             <TextTraits font="SansSerif"  size="9"  name="Numbers"  style="plain"  color="#000000"  background="#00ffffff"  just="left" />
             <TextTraits font="SansSerif"  size="9"  name="Legend"  style="plain"  color="#000000"  background="#00ffffff"  just="left" />
             <WindowPosition x="0"  y="0"  width="0"  height="0"  displayed="0"  panelState="" />
           </GraphEnvironment>
         </Graph>
         <Subpopulations>
           <Population name="Yeast"  annotation=""  owningGroup="All Samples"  expanded="1"  sortPriority="10"  count="11352" >
             <Graph smoothing="13"  backColor="#ffffff"  foreColor="#000000"  heatMapStatParameter="BL1-A"  type="Histogram"  fast="1" >
               <Axis dimension="x"  name="VL1-H"  label=""  auto="auto" />
               <Axis dimension="y"  name=""  label=""  auto="auto" />
               <GraphSettings level="5%"  smoothingHighResolution="1"  contourHighResolution="1"  histogramSmoothingCount="0"  graphResolution="256"  showOutliers="0"  drawLargeDots="0"  dotsToDraw="8000"  tint="le.chartfill.tinted.40"  lineWeight="le.lineweight.normal"  lineStyle="le.linestyle.solid" />
               <GraphEnvironment showGrid="0"  showAxes="tnlTNL"  showGates="1"  showFreqOnPlots="1"  showGateNameOnPlots="1"  showMedians="0"  showUncomped="0"  addEventParam="0"  lastYAxisName="" >
                 <TextTraits font="SansSerif"  size="11"  name="Labels"  style="plain"  color="#000000"  background="#00ffffff"  just="left" />
                 <TextTraits font="SansSerif"  size="11"  name="LayoutGates"  style="plain"  color="#000000"  background="#00ffffff"  just="left" />
                 <TextTraits font="SansSerif"  size="9"  name="Numbers"  style="plain"  color="#000000"  background="#00ffffff"  just="left" />
                 <TextTraits font="SansSerif"  size="9"  name="Legend"  style="plain"  color="#000000"  background="#00ffffff"  just="left" />
                 <WindowPosition x="620"  y="20"  width="390"  height="582"  displayed="0"  panelState="---" />
               </GraphEnvironment>
             </Graph>
             <Gate gating:id="ID1231639014" >
               <gating:EllipsoidGate eventsInside="1"  annoOffsetX="0"  annoOffsetY="0"  tint="#000000"  isTinted="0"  lineWeight="Normal"  userDefined="1"  gating:distance="188.9817604161087" >
                 <gating:dimension>
                   <data-type:fcs-dimension data-type:name="FSC-A" />
                 </gating:dimension>
                 <gating:dimension>
                   <data-type:fcs-dimension data-type:name="FSC-H" />
                 </gating:dimension>
                 <gating:foci>
                   <gating:vertex>
                     <gating:coordinate data-type:value="77.9327748181" />
                     <gating:coordinate data-type:value="89.8226555688" />
                   </gating:vertex>
                   <gating:vertex>
                     <gating:coordinate data-type:value="220.0672251819" />
                     <gating:coordinate data-type:value="215.1773444312" />
                   </gating:vertex>
                 </gating:foci>
                 <gating:edge>
                   <gating:vertex>
                     <gating:coordinate data-type:value="221" />
                     <gating:coordinate data-type:value="216" />
                   </gating:vertex>
                   <gating:vertex>
                     <gating:coordinate data-type:value="77" />
                     <gating:coordinate data-type:value="89" />
                   </gating:vertex>
                   <gating:vertex>
                     <gating:coordinate data-type:value="158" />
                     <gating:coordinate data-type:value="140" />
                   </gating:vertex>
                   <gating:vertex>
                     <gating:coordinate data-type:value="140" />
                     <gating:coordinate data-type:value="165" />
                   </gating:vertex>
                 </gating:edge>
               </gating:EllipsoidGate>
             </Gate>
             <Subpopulations>
               <Population name="mScarlet-I"  annotation=""  owningGroup="All Samples"  expanded="1"  sortPriority="10"  count="11349" >
                 <Graph smoothing="13"  backColor="#ffffff"  foreColor="#000000"  heatMapStatParameter="BL1-A"  type="Histogram"  fast="1" >
                   <Axis dimension="x"  name="YL2-H"  label=""  auto="auto" />
                   <Axis dimension="y"  name=""  label=""  auto="auto" />
                   <GraphSettings level="5%"  smoothingHighResolution="1"  contourHighResolution="1"  histogramSmoothingCount="0"  graphResolution="256"  showOutliers="0"  drawLargeDots="0"  dotsToDraw="8000"  tint="le.chartfill.tinted.40"  lineWeight="le.lineweight.normal"  lineStyle="le.linestyle.solid" />
                   <GraphEnvironment showGrid="0"  showAxes="tnlTNL"  showGates="1"  showFreqOnPlots="1"  showGateNameOnPlots="1"  showMedians="0"  showUncomped="0"  addEventParam="0"  lastYAxisName="" >
                     <TextTraits font="SansSerif"  size="11"  name="Labels"  style="plain"  color="#000000"  background="#00ffffff"  just="left" />
                     <TextTraits font="SansSerif"  size="11"  name="LayoutGates"  style="plain"  color="#000000"  background="#00ffffff"  just="left" />
                     <TextTraits font="SansSerif"  size="9"  name="Numbers"  style="plain"  color="#000000"  background="#00ffffff"  just="left" />
                     <TextTraits font="SansSerif"  size="9"  name="Legend"  style="plain"  color="#000000"  background="#00ffffff"  just="left" />
                     <WindowPosition x="620"  y="20"  width="390"  height="713"  displayed="0"  panelState="--+" />
                   </GraphEnvironment>
                 </Graph>
                 <Gate gating:id="ID283719380"  gating:parent_id="ID1231639014" >
                   <gating:RectangleGate eventsInside="1"  annoOffsetX="0"  annoOffsetY="0"  tint="#000000"  isTinted="0"  lineWeight="Normal"  userDefined="1" >
                     <gating:dimension gating:min="10.276980480236118"  gating:max="1048576.0000000007"  yRatio="0.10185185185185186" >
                       <data-type:fcs-dimension data-type:name="YL2-H" />
                     </gating:dimension>
                   </gating:RectangleGate>
                 </Gate>
                 <Subpopulations>
                   <Statistic name="Geometric Mean"  annotation=""  owningGroup="All Samples"  expanded="1"  sortPriority="5"  id="YL2-H"  ancestor=""  correlate=""  value="796.169433594" />
                 </Subpopulations>
               </Population>
               <Population name="mTagBFP2"  annotation=""  owningGroup="All Samples"  expanded="1"  sortPriority="10"  count="11352" >
                 <Graph smoothing="13"  backColor="#ffffff"  foreColor="#000000"  heatMapStatParameter="BL1-A"  type="Histogram"  fast="1" >
                   <Axis dimension="x"  name="VL1-H"  label=""  auto="auto" />
                   <Axis dimension="y"  name=""  label=""  auto="auto" />
                   <GraphSettings level="5%"  smoothingHighResolution="1"  contourHighResolution="1"  histogramSmoothingCount="0"  graphResolution="256"  showOutliers="0"  drawLargeDots="0"  dotsToDraw="8000"  tint="le.chartfill.tinted.40"  lineWeight="le.lineweight.normal"  lineStyle="le.linestyle.solid" />
                   <GraphEnvironment showGrid="0"  showAxes="tnlTNL"  showGates="1"  showFreqOnPlots="1"  showGateNameOnPlots="1"  showMedians="0"  showUncomped="0"  addEventParam="0"  lastYAxisName="" >
                     <TextTraits font="SansSerif"  size="11"  name="Labels"  style="plain"  color="#000000"  background="#00ffffff"  just="left" />
                     <TextTraits font="SansSerif"  size="11"  name="LayoutGates"  style="plain"  color="#000000"  background="#00ffffff"  just="left" />
                     <TextTraits font="SansSerif"  size="9"  name="Numbers"  style="plain"  color="#000000"  background="#00ffffff"  just="left" />
                     <TextTraits font="SansSerif"  size="9"  name="Legend"  style="plain"  color="#000000"  background="#00ffffff"  just="left" />
                     <WindowPosition x="620"  y="20"  width="390"  height="713"  displayed="0"  panelState="--+" />
                   </GraphEnvironment>
                 </Graph>
                 <Gate gating:id="ID699623671"  gating:parent_id="ID1231639014" >
                   <gating:RectangleGate eventsInside="1"  annoOffsetX="0"  annoOffsetY="0"  tint="#000000"  isTinted="0"  lineWeight="Normal"  userDefined="1" >
                     <gating:dimension gating:min="10.893367867273964"  gating:max="1048576.0000000007"  yRatio="0.04166666666666663" >
                       <data-type:fcs-dimension data-type:name="VL1-H" />
                     </gating:dimension>
                   </gating:RectangleGate>
                 </Gate>
                 <Subpopulations>
                   <Statistic name="Geometric Mean"  annotation=""  owningGroup="All Samples"  expanded="1"  sortPriority="5"  id="VL1-H"  ancestor=""  correlate=""  value="2157.113769531" />
                 </Subpopulations>
               </Population>
             </Subpopulations>
           </Population>
         </Subpopulations>
       </SampleNode>
     </Sample>
     <Sample>
       <DataSet uri="file:/Volumes/NO%20NAME/FigS6/CRISPR_7day_continuous/96h/20210706_CRISPRai_7day_96h_Continuous_induced_4.fcs"  sampleID="112" />
       <Transformations>
         <transforms:linear transforms:minRange="0"  transforms:maxRange="7"  gain="0.0012755102" >
           <data-type:parameter data-type:name="Time" />
         </transforms:linear>
         <transforms:log transforms:offset="10000"  transforms:decades="2.0205999133" >
           <data-type:parameter data-type:name="FSC-A" />
         </transforms:log>
         <transforms:linear transforms:minRange="0"  transforms:maxRange="1048576"  gain="1" >
           <data-type:parameter data-type:name="SSC-A" />
         </transforms:linear>
         <transforms:biex transforms:length="256"  transforms:maxRange="1048576"  transforms:neg="0"  transforms:width="-1000"  transforms:pos="5.0205999133" >
           <data-type:parameter data-type:name="BL1-A" />
         </transforms:biex>
         <transforms:biex transforms:length="256"  transforms:maxRange="1048576"  transforms:neg="0"  transforms:width="-1000"  transforms:pos="5.0205999133" >
           <data-type:parameter data-type:name="YL2-A" />
         </transforms:biex>
         <transforms:biex transforms:length="256"  transforms:maxRange="1048576"  transforms:neg="0"  transforms:width="-1000"  transforms:pos="5.0205999133" >
           <data-type:parameter data-type:name="VL1-A" />
         </transforms:biex>
         <transforms:log transforms:offset="10000"  transforms:decades="2.0205999133" >
           <data-type:parameter data-type:name="FSC-H" />
         </transforms:log>
         <transforms:linear transforms:minRange="0"  transforms:maxRange="1048576"  gain="1" >
           <data-type:parameter data-type:name="SSC-H" />
         </transforms:linear>
         <transforms:biex transforms:length="256"  transforms:maxRange="1048576"  transforms:neg="0"  transforms:width="-1000"  transforms:pos="5.0205999133" >
           <data-type:parameter data-type:name="BL1-H" />
         </transforms:biex>
         <transforms:log transforms:offset="1"  transforms:decades="6.0205999133" >
           <data-type:parameter data-type:name="YL2-H" />
         </transforms:log>
         <transforms:log transforms:offset="1"  transforms:decades="6.0205999133" >
           <data-type:parameter data-type:name="VL1-H" />
         </transforms:log>
         <transforms:linear transforms:minRange="0"  transforms:maxRange="1048576"  gain="1" >
           <data-type:parameter data-type:name="FSC-W" />
         </transforms:linear>
         <transforms:linear transforms:minRange="0"  transforms:maxRange="1048576"  gain="1" >
           <data-type:parameter data-type:name="SSC-W" />
         </transforms:linear>
         <transforms:biex transforms:length="256"  transforms:maxRange="1048576"  transforms:neg="0"  transforms:width="-1000"  transforms:pos="5.0205999133" >
           <data-type:parameter data-type:name="BL1-W" />
         </transforms:biex>
         <transforms:biex transforms:length="256"  transforms:maxRange="1048576"  transforms:neg="0"  transforms:width="-1000"  transforms:pos="5.0205999133" >
           <data-type:parameter data-type:name="YL2-W" />
         </transforms:biex>
         <transforms:biex transforms:length="256"  transforms:maxRange="1048576"  transforms:neg="0"  transforms:width="-1000"  transforms:pos="5.0205999133" >
           <data-type:parameter data-type:name="VL1-W" />
         </transforms:biex>
       </Transformations>
       <Keywords>
         <Keyword name="FJ_FCS_VERSION"  value="3.1" />
         <Keyword name="$PAR"  value="16" />
         <Keyword name="$TOT"  value="11488" />
         <Keyword name="$MODE"  value="L" />
         <Keyword name="$DATATYPE"  value="F" />
         <Keyword name="$BYTEORD"  value="1,2,3,4" />
         <Keyword name="$P1N"  value="Time" />
         <Keyword name="$P1S"  value="Time" />
         <Keyword name="$P1B"  value="32" />
         <Keyword name="$P1R"  value="67108864" />
         <Keyword name="$P1E"  value="0,0" />
         <Keyword name="$P1F"  value="NA" />
         <Keyword name="$P1L"  value="NA" />
         <Keyword name="$P1V"  value="NA" />
         <Keyword name="$P2N"  value="FSC-A" />
         <Keyword name="$P2S"  value="FSC-A" />
         <Keyword name="$P2B"  value="32" />
         <Keyword name="$P2R"  value="1048576" />
         <Keyword name="$P2E"  value="0,0" />
         <Keyword name="$P2F"  value="NA" />
         <Keyword name="$P2L"  value="488" />
         <Keyword name="$P2V"  value="180" />
         <Keyword name="$P3N"  value="SSC-A" />
         <Keyword name="$P3S"  value="SSC-A" />
         <Keyword name="$P3B"  value="32" />
         <Keyword name="$P3R"  value="1048576" />
         <Keyword name="$P3E"  value="0,0" />
         <Keyword name="$P3F"  value="488_10" />
         <Keyword name="$P3L"  value="488" />
         <Keyword name="$P3V"  value="310" />
         <Keyword name="$P4N"  value="BL1-A" />
         <Keyword name="$P4S"  value="BL1-A" />
         <Keyword name="$P4B"  value="32" />
         <Keyword name="$P4R"  value="1048576" />
         <Keyword name="$P4E"  value="0,0" />
         <Keyword name="$P4F"  value="530_30" />
         <Keyword name="$P4L"  value="488" />
         <Keyword name="$P4V"  value="450" />
         <Keyword name="$P5N"  value="YL2-A" />
         <Keyword name="$P5S"  value="YL2-A" />
         <Keyword name="$P5B"  value="32" />
         <Keyword name="$P5R"  value="1048576" />
         <Keyword name="$P5E"  value="0,0" />
         <Keyword name="$P5F"  value="620_15" />
         <Keyword name="$P5L"  value="561" />
         <Keyword name="$P5V"  value="385" />
         <Keyword name="$P6N"  value="VL1-A" />
         <Keyword name="$P6S"  value="VL1-A" />
         <Keyword name="$P6B"  value="32" />
         <Keyword name="$P6R"  value="1048576" />
         <Keyword name="$P6E"  value="0,0" />
         <Keyword name="$P6F"  value="440_50" />
         <Keyword name="$P6L"  value="405" />
         <Keyword name="$P6V"  value="410" />
         <Keyword name="$P7N"  value="FSC-H" />
         <Keyword name="$P7S"  value="FSC-H" />
         <Keyword name="$P7B"  value="32" />
         <Keyword name="$P7R"  value="1048576" />
         <Keyword name="$P7E"  value="0,0" />
         <Keyword name="$P7F"  value="NA" />
         <Keyword name="$P7L"  value="488" />
         <Keyword name="$P7V"  value="180" />
         <Keyword name="$P8N"  value="SSC-H" />
         <Keyword name="$P8S"  value="SSC-H" />
         <Keyword name="$P8B"  value="32" />
         <Keyword name="$P8R"  value="1048576" />
         <Keyword name="$P8E"  value="0,0" />
         <Keyword name="$P8F"  value="488_10" />
         <Keyword name="$P8L"  value="488" />
         <Keyword name="$P8V"  value="310" />
         <Keyword name="$P9N"  value="BL1-H" />
         <Keyword name="$P9S"  value="BL1-H" />
         <Keyword name="$P9B"  value="32" />
         <Keyword name="$P9R"  value="1048576" />
         <Keyword name="$P9E"  value="0,0" />
         <Keyword name="$P9F"  value="530_30" />
         <Keyword name="$P9L"  value="488" />
         <Keyword name="$P9V"  value="450" />
         <Keyword name="$P10N"  value="YL2-H" />
         <Keyword name="$P10S"  value="YL2-H" />
         <Keyword name="$P10B"  value="32" />
         <Keyword name="$P10R"  value="1048576" />
         <Keyword name="$P10E"  value="0,0" />
         <Keyword name="$P10F"  value="620_15" />
         <Keyword name="$P10L"  value="561" />
         <Keyword name="$P10V"  value="385" />
         <Keyword name="$P11N"  value="VL1-H" />
         <Keyword name="$P11S"  value="VL1-H" />
         <Keyword name="$P11B"  value="32" />
         <Keyword name="$P11R"  value="1048576" />
         <Keyword name="$P11E"  value="0,0" />
         <Keyword name="$P11F"  value="440_50" />
         <Keyword name="$P11L"  value="405" />
         <Keyword name="$P11V"  value="410" />
         <Keyword name="$P12N"  value="FSC-W" />
         <Keyword name="$P12S"  value="FSC-W" />
         <Keyword name="$P12B"  value="32" />
         <Keyword name="$P12R"  value="1024" />
         <Keyword name="$P12E"  value="0,0" />
         <Keyword name="$P12F"  value="NA" />
         <Keyword name="$P12L"  value="488" />
         <Keyword name="$P12V"  value="180" />
         <Keyword name="$P13N"  value="SSC-W" />
         <Keyword name="$P13S"  value="SSC-W" />
         <Keyword name="$P13B"  value="32" />
         <Keyword name="$P13R"  value="1024" />
         <Keyword name="$P13E"  value="0,0" />
         <Keyword name="$P13F"  value="488_10" />
         <Keyword name="$P13L"  value="488" />
         <Keyword name="$P13V"  value="310" />
         <Keyword name="$P14N"  value="BL1-W" />
         <Keyword name="$P14S"  value="BL1-W" />
         <Keyword name="$P14B"  value="32" />
         <Keyword name="$P14R"  value="1024" />
         <Keyword name="$P14E"  value="0,0" />
         <Keyword name="$P14F"  value="530_30" />
         <Keyword name="$P14L"  value="488" />
         <Keyword name="$P14V"  value="450" />
         <Keyword name="$P15N"  value="YL2-W" />
         <Keyword name="$P15S"  value="YL2-W" />
         <Keyword name="$P15B"  value="32" />
         <Keyword name="$P15R"  value="1024" />
         <Keyword name="$P15E"  value="0,0" />
         <Keyword name="$P15F"  value="620_15" />
         <Keyword name="$P15L"  value="561" />
         <Keyword name="$P15V"  value="385" />
         <Keyword name="$P16N"  value="VL1-W" />
         <Keyword name="$P16S"  value="VL1-W" />
         <Keyword name="$P16B"  value="32" />
         <Keyword name="$P16R"  value="1024" />
         <Keyword name="$P16E"  value="0,0" />
         <Keyword name="$P16F"  value="440_50" />
         <Keyword name="$P16L"  value="405" />
         <Keyword name="$P16V"  value="410" />
         <Keyword name="$CYT"  value="4486521 Attune NxT Acoustic Focusing Cytometer (Lasers: BRVY)" />
         <Keyword name="$SYS"  value="OPTIXE2 Microsoft Windows 7 Professional " />
         <Keyword name="$SPILLOVER"  value="9,BL1-A,YL2-A,VL1-A,BL1-H,YL2-H,VL1-H,BL1-W,YL2-W,VL1-W,1.000000,0.000000,0.000000,0.000000,0.000000,0.000000,0.000000,0.000000,0.000000,0.000000,1.000000,0.000000,0.000000,0.000000,0.000000,0.000000,0.000000,0.000000,0.000000,0.000000,1.000000,0.000000,0.000000,0.000000,0.000000,0.000000,0.000000,0.000000,0.000000,0.000000,1.000000,0.000000,0.000000,0.000000,0.000000,0.000000,0.000000,0.000000,0.000000,0.000000,1.000000,0.000000,0.000000,0.000000,0.000000,0.000000,0.000000,0.000000,0.000000,0.000000,1.000000,0.000000,0.000000,0.000000,0.000000,0.000000,0.000000,0.000000,0.000000,0.000000,1.000000,0.000000,0.000000,0.000000,0.000000,0.000000,0.000000,0.000000,0.000000,0.000000,1.000000,0.000000,0.000000,0.000000,0.000000,0.000000,0.000000,0.000000,0.000000,0.000000,1.000000" />
         <Keyword name="$BTIM"  value="08:29:42" />
         <Keyword name="$CELLS"  value="NA" />
         <Keyword name="$COM"  value="NA" />
         <Keyword name="$CYTSN"  value="1AFC203300515" />
         <Keyword name="$DATE"  value="10-Jul-2021" />
         <Keyword name="$ETIM"  value="08:29:49" />
         <Keyword name="$EXP"  value="NA" />
         <Keyword name="$FIL"  value="Continuous_induced_4.fcs" />
         <Keyword name="$INST"  value="NA" />
         <Keyword name="$ORIGINALITY"  value="Original" />
         <Keyword name="$LOST"  value="0" />
         <Keyword name="$OP"  value="William Shaw" />
         <Keyword name="$PLATEID"  value="NA" />
         <Keyword name="$PLATENAME"  value="NA" />
         <Keyword name="$PROJ"  value="20210706_CRISPRai_7day" />
         <Keyword name="$SMNO"  value="96h" />
         <Keyword name="$SRC"  value="NA" />
         <Keyword name="$TIMESTEP"  value="0.001" />
         <Keyword name="$VOL"  value="24000" />
         <Keyword name="#FLOWRATE"  value="200" />
         <Keyword name="#LASER1ASF"  value="1.05" />
         <Keyword name="#LASER1COLOR"  value="Blue" />
         <Keyword name="#LASER1DELAY"  value="1100" />
         <Keyword name="#LASER2ASF"  value="1.02" />
         <Keyword name="#LASER2COLOR"  value="Red" />
         <Keyword name="#LASER2DELAY"  value="1452" />
         <Keyword name="#LASER3ASF"  value="0.90" />
         <Keyword name="#LASER3COLOR"  value="Violet" />
         <Keyword name="#LASER3DELAY"  value="718" />
         <Keyword name="#LASER4ASF"  value="0.83" />
         <Keyword name="#LASER4COLOR"  value="Yellow" />
         <Keyword name="#LASER4DELAY"  value="323" />
         <Keyword name="#LASERCONFIG"  value="BRVY" />
         <Keyword name="#P1Label"  value="NA" />
         <Keyword name="#P1Target"  value="NA" />
         <Keyword name="#PTDATE"  value="10-Jul-2021" />
         <Keyword name="#PTRESULT"  value="Pass" />
         <Keyword name="#TR1"  value="OR_FSC,10000" />
         <Keyword name="#WIDTHTHRESHOLD"  value="1000" />
         <Keyword name="#WINEXT"  value="0" />
         <Keyword name="$BEGINDATA"  value="000000008192" />
         <Keyword name="$ENDDATA"  value="000000743423" />
         <Keyword name="$NEXTDATA"  value="000000000000" />
         <Keyword name="$BEGINSTEXT"  value="000000000000" />
         <Keyword name="$ENDSTEXT"  value="000000000000" />
         <Keyword name="$BEGINANALYSIS"  value="000000000000" />
         <Keyword name="$ENDANALYSIS"  value="000000000000" />
       </Keywords>
       <SampleNode name="20210706_CRISPRai_7day_96h_Continuous_induced_4.fcs"  annotation=""  owningGroup=""  expanded="1"  sortPriority="10"  count="11488"  sampleID="112" >
         <Graph smoothing="0"  backColor="#ffffff"  foreColor="#000000"  type="Pseudocolor"  fast="1" >
           <Axis dimension="x"  name="FSC-A"  label=""  auto="auto" />
           <Axis dimension="y"  name="SSC-A"  label=""  auto="auto" />
           <GraphSettings level="5%"  smoothingHighResolution="1"  contourHighResolution="1"  histogramSmoothingCount="0"  graphResolution="256"  showOutliers="0"  drawLargeDots="0"  dotsToDraw="8000"  tint="le.chartfill.tinted.40"  lineWeight="le.lineweight.normal"  lineStyle="le.linestyle.solid" />
           <GraphEnvironment showGrid="0"  showAxes="tnlTNL"  showGates="1"  showFreqOnPlots="1"  showGateNameOnPlots="1"  showMedians="0"  showUncomped="0"  addEventParam="0"  lastYAxisName="" >
             <TextTraits font="SansSerif"  size="11"  name="Labels"  style="plain"  color="#000000"  background="#00ffffff"  just="left" />
             <TextTraits font="SansSerif"  size="11"  name="LayoutGates"  style="plain"  color="#000000"  background="#00ffffff"  just="left" />
             <TextTraits font="SansSerif"  size="9"  name="Numbers"  style="plain"  color="#000000"  background="#00ffffff"  just="left" />
             <TextTraits font="SansSerif"  size="9"  name="Legend"  style="plain"  color="#000000"  background="#00ffffff"  just="left" />
             <WindowPosition x="0"  y="0"  width="0"  height="0"  displayed="0"  panelState="" />
           </GraphEnvironment>
         </Graph>
         <Subpopulations>
           <Population name="Yeast"  annotation=""  owningGroup="All Samples"  expanded="1"  sortPriority="10"  count="10144" >
             <Graph smoothing="13"  backColor="#ffffff"  foreColor="#000000"  heatMapStatParameter="BL1-A"  type="Histogram"  fast="1" >
               <Axis dimension="x"  name="VL1-H"  label=""  auto="auto" />
               <Axis dimension="y"  name=""  label=""  auto="auto" />
               <GraphSettings level="5%"  smoothingHighResolution="1"  contourHighResolution="1"  histogramSmoothingCount="0"  graphResolution="256"  showOutliers="0"  drawLargeDots="0"  dotsToDraw="8000"  tint="le.chartfill.tinted.40"  lineWeight="le.lineweight.normal"  lineStyle="le.linestyle.solid" />
               <GraphEnvironment showGrid="0"  showAxes="tnlTNL"  showGates="1"  showFreqOnPlots="1"  showGateNameOnPlots="1"  showMedians="0"  showUncomped="0"  addEventParam="0"  lastYAxisName="" >
                 <TextTraits font="SansSerif"  size="11"  name="Labels"  style="plain"  color="#000000"  background="#00ffffff"  just="left" />
                 <TextTraits font="SansSerif"  size="11"  name="LayoutGates"  style="plain"  color="#000000"  background="#00ffffff"  just="left" />
                 <TextTraits font="SansSerif"  size="9"  name="Numbers"  style="plain"  color="#000000"  background="#00ffffff"  just="left" />
                 <TextTraits font="SansSerif"  size="9"  name="Legend"  style="plain"  color="#000000"  background="#00ffffff"  just="left" />
                 <WindowPosition x="620"  y="20"  width="390"  height="582"  displayed="0"  panelState="---" />
               </GraphEnvironment>
             </Graph>
             <Gate gating:id="ID1768319701" >
               <gating:EllipsoidGate eventsInside="1"  annoOffsetX="0"  annoOffsetY="0"  tint="#000000"  isTinted="0"  lineWeight="Normal"  userDefined="1"  gating:distance="188.9817604161087" >
                 <gating:dimension>
                   <data-type:fcs-dimension data-type:name="FSC-A" />
                 </gating:dimension>
                 <gating:dimension>
                   <data-type:fcs-dimension data-type:name="FSC-H" />
                 </gating:dimension>
                 <gating:foci>
                   <gating:vertex>
                     <gating:coordinate data-type:value="77.9327748181" />
                     <gating:coordinate data-type:value="89.8226555688" />
                   </gating:vertex>
                   <gating:vertex>
                     <gating:coordinate data-type:value="220.0672251819" />
                     <gating:coordinate data-type:value="215.1773444312" />
                   </gating:vertex>
                 </gating:foci>
                 <gating:edge>
                   <gating:vertex>
                     <gating:coordinate data-type:value="221" />
                     <gating:coordinate data-type:value="216" />
                   </gating:vertex>
                   <gating:vertex>
                     <gating:coordinate data-type:value="77" />
                     <gating:coordinate data-type:value="89" />
                   </gating:vertex>
                   <gating:vertex>
                     <gating:coordinate data-type:value="158" />
                     <gating:coordinate data-type:value="140" />
                   </gating:vertex>
                   <gating:vertex>
                     <gating:coordinate data-type:value="140" />
                     <gating:coordinate data-type:value="165" />
                   </gating:vertex>
                 </gating:edge>
               </gating:EllipsoidGate>
             </Gate>
             <Subpopulations>
               <Population name="mScarlet-I"  annotation=""  owningGroup="All Samples"  expanded="1"  sortPriority="10"  count="10142" >
                 <Graph smoothing="13"  backColor="#ffffff"  foreColor="#000000"  heatMapStatParameter="BL1-A"  type="Histogram"  fast="1" >
                   <Axis dimension="x"  name="YL2-H"  label=""  auto="auto" />
                   <Axis dimension="y"  name=""  label=""  auto="auto" />
                   <GraphSettings level="5%"  smoothingHighResolution="1"  contourHighResolution="1"  histogramSmoothingCount="0"  graphResolution="256"  showOutliers="0"  drawLargeDots="0"  dotsToDraw="8000"  tint="le.chartfill.tinted.40"  lineWeight="le.lineweight.normal"  lineStyle="le.linestyle.solid" />
                   <GraphEnvironment showGrid="0"  showAxes="tnlTNL"  showGates="1"  showFreqOnPlots="1"  showGateNameOnPlots="1"  showMedians="0"  showUncomped="0"  addEventParam="0"  lastYAxisName="" >
                     <TextTraits font="SansSerif"  size="11"  name="Labels"  style="plain"  color="#000000"  background="#00ffffff"  just="left" />
                     <TextTraits font="SansSerif"  size="11"  name="LayoutGates"  style="plain"  color="#000000"  background="#00ffffff"  just="left" />
                     <TextTraits font="SansSerif"  size="9"  name="Numbers"  style="plain"  color="#000000"  background="#00ffffff"  just="left" />
                     <TextTraits font="SansSerif"  size="9"  name="Legend"  style="plain"  color="#000000"  background="#00ffffff"  just="left" />
                     <WindowPosition x="620"  y="20"  width="390"  height="713"  displayed="0"  panelState="--+" />
                   </GraphEnvironment>
                 </Graph>
                 <Gate gating:id="ID120335949"  gating:parent_id="ID1768319701" >
                   <gating:RectangleGate eventsInside="1"  annoOffsetX="0"  annoOffsetY="0"  tint="#000000"  isTinted="0"  lineWeight="Normal"  userDefined="1" >
                     <gating:dimension gating:min="10.276980480236118"  gating:max="1048576.0000000007"  yRatio="0.10185185185185186" >
                       <data-type:fcs-dimension data-type:name="YL2-H" />
                     </gating:dimension>
                   </gating:RectangleGate>
                 </Gate>
                 <Subpopulations>
                   <Statistic name="Geometric Mean"  annotation=""  owningGroup="All Samples"  expanded="1"  sortPriority="5"  id="YL2-H"  ancestor=""  correlate=""  value="2290.400634766" />
                 </Subpopulations>
               </Population>
               <Population name="mTagBFP2"  annotation=""  owningGroup="All Samples"  expanded="1"  sortPriority="10"  count="10144" >
                 <Graph smoothing="13"  backColor="#ffffff"  foreColor="#000000"  heatMapStatParameter="BL1-A"  type="Histogram"  fast="1" >
                   <Axis dimension="x"  name="VL1-H"  label=""  auto="auto" />
                   <Axis dimension="y"  name=""  label=""  auto="auto" />
                   <GraphSettings level="5%"  smoothingHighResolution="1"  contourHighResolution="1"  histogramSmoothingCount="0"  graphResolution="256"  showOutliers="0"  drawLargeDots="0"  dotsToDraw="8000"  tint="le.chartfill.tinted.40"  lineWeight="le.lineweight.normal"  lineStyle="le.linestyle.solid" />
                   <GraphEnvironment showGrid="0"  showAxes="tnlTNL"  showGates="1"  showFreqOnPlots="1"  showGateNameOnPlots="1"  showMedians="0"  showUncomped="0"  addEventParam="0"  lastYAxisName="" >
                     <TextTraits font="SansSerif"  size="11"  name="Labels"  style="plain"  color="#000000"  background="#00ffffff"  just="left" />
                     <TextTraits font="SansSerif"  size="11"  name="LayoutGates"  style="plain"  color="#000000"  background="#00ffffff"  just="left" />
                     <TextTraits font="SansSerif"  size="9"  name="Numbers"  style="plain"  color="#000000"  background="#00ffffff"  just="left" />
                     <TextTraits font="SansSerif"  size="9"  name="Legend"  style="plain"  color="#000000"  background="#00ffffff"  just="left" />
                     <WindowPosition x="620"  y="20"  width="390"  height="713"  displayed="0"  panelState="--+" />
                   </GraphEnvironment>
                 </Graph>
                 <Gate gating:id="ID401722341"  gating:parent_id="ID1768319701" >
                   <gating:RectangleGate eventsInside="1"  annoOffsetX="0"  annoOffsetY="0"  tint="#000000"  isTinted="0"  lineWeight="Normal"  userDefined="1" >
                     <gating:dimension gating:min="10.893367867273964"  gating:max="1048576.0000000007"  yRatio="0.04166666666666663" >
                       <data-type:fcs-dimension data-type:name="VL1-H" />
                     </gating:dimension>
                   </gating:RectangleGate>
                 </Gate>
                 <Subpopulations>
                   <Statistic name="Geometric Mean"  annotation=""  owningGroup="All Samples"  expanded="1"  sortPriority="5"  id="VL1-H"  ancestor=""  correlate=""  value="4578.46484375" />
                 </Subpopulations>
               </Population>
             </Subpopulations>
           </Population>
         </Subpopulations>
       </SampleNode>
     </Sample>
     <Sample>
       <DataSet uri="file:/Volumes/NO%20NAME/FigS6/CRISPR_7day_continuous/96h/20210706_CRISPRai_7day_96h_Continuous_uninduced_1.fcs"  sampleID="113" />
       <Transformations>
         <transforms:linear transforms:minRange="0"  transforms:maxRange="3"  gain="0.0020562029" >
           <data-type:parameter data-type:name="Time" />
         </transforms:linear>
         <transforms:log transforms:offset="10000"  transforms:decades="2.0205999133" >
           <data-type:parameter data-type:name="FSC-A" />
         </transforms:log>
         <transforms:linear transforms:minRange="0"  transforms:maxRange="1048576"  gain="1" >
           <data-type:parameter data-type:name="SSC-A" />
         </transforms:linear>
         <transforms:biex transforms:length="256"  transforms:maxRange="1048576"  transforms:neg="0"  transforms:width="-1000"  transforms:pos="5.0205999133" >
           <data-type:parameter data-type:name="BL1-A" />
         </transforms:biex>
         <transforms:biex transforms:length="256"  transforms:maxRange="1048576"  transforms:neg="0"  transforms:width="-1000"  transforms:pos="5.0205999133" >
           <data-type:parameter data-type:name="YL2-A" />
         </transforms:biex>
         <transforms:biex transforms:length="256"  transforms:maxRange="1048576"  transforms:neg="0"  transforms:width="-1000"  transforms:pos="5.0205999133" >
           <data-type:parameter data-type:name="VL1-A" />
         </transforms:biex>
         <transforms:log transforms:offset="10000"  transforms:decades="2.0205999133" >
           <data-type:parameter data-type:name="FSC-H" />
         </transforms:log>
         <transforms:linear transforms:minRange="0"  transforms:maxRange="1048576"  gain="1" >
           <data-type:parameter data-type:name="SSC-H" />
         </transforms:linear>
         <transforms:biex transforms:length="256"  transforms:maxRange="1048576"  transforms:neg="0"  transforms:width="-1000"  transforms:pos="5.0205999133" >
           <data-type:parameter data-type:name="BL1-H" />
         </transforms:biex>
         <transforms:log transforms:offset="1"  transforms:decades="6.0205999133" >
           <data-type:parameter data-type:name="YL2-H" />
         </transforms:log>
         <transforms:log transforms:offset="1"  transforms:decades="6.0205999133" >
           <data-type:parameter data-type:name="VL1-H" />
         </transforms:log>
         <transforms:linear transforms:minRange="0"  transforms:maxRange="1048576"  gain="1" >
           <data-type:parameter data-type:name="FSC-W" />
         </transforms:linear>
         <transforms:linear transforms:minRange="0"  transforms:maxRange="1048576"  gain="1" >
           <data-type:parameter data-type:name="SSC-W" />
         </transforms:linear>
         <transforms:biex transforms:length="256"  transforms:maxRange="1048576"  transforms:neg="0"  transforms:width="-1000"  transforms:pos="5.0205999133" >
           <data-type:parameter data-type:name="BL1-W" />
         </transforms:biex>
         <transforms:biex transforms:length="256"  transforms:maxRange="1048576"  transforms:neg="0"  transforms:width="-1000"  transforms:pos="5.0205999133" >
           <data-type:parameter data-type:name="YL2-W" />
         </transforms:biex>
         <transforms:biex transforms:length="256"  transforms:maxRange="1048576"  transforms:neg="0"  transforms:width="-1000"  transforms:pos="5.0205999133" >
           <data-type:parameter data-type:name="VL1-W" />
         </transforms:biex>
       </Transformations>
       <Keywords>
         <Keyword name="FJ_FCS_VERSION"  value="3.1" />
         <Keyword name="$PAR"  value="16" />
         <Keyword name="$TOT"  value="13476" />
         <Keyword name="$MODE"  value="L" />
         <Keyword name="$DATATYPE"  value="F" />
         <Keyword name="$BYTEORD"  value="1,2,3,4" />
         <Keyword name="$P1N"  value="Time" />
         <Keyword name="$P1S"  value="Time" />
         <Keyword name="$P1B"  value="32" />
         <Keyword name="$P1R"  value="67108864" />
         <Keyword name="$P1E"  value="0,0" />
         <Keyword name="$P1F"  value="NA" />
         <Keyword name="$P1L"  value="NA" />
         <Keyword name="$P1V"  value="NA" />
         <Keyword name="$P2N"  value="FSC-A" />
         <Keyword name="$P2S"  value="FSC-A" />
         <Keyword name="$P2B"  value="32" />
         <Keyword name="$P2R"  value="1048576" />
         <Keyword name="$P2E"  value="0,0" />
         <Keyword name="$P2F"  value="NA" />
         <Keyword name="$P2L"  value="488" />
         <Keyword name="$P2V"  value="180" />
         <Keyword name="$P3N"  value="SSC-A" />
         <Keyword name="$P3S"  value="SSC-A" />
         <Keyword name="$P3B"  value="32" />
         <Keyword name="$P3R"  value="1048576" />
         <Keyword name="$P3E"  value="0,0" />
         <Keyword name="$P3F"  value="488_10" />
         <Keyword name="$P3L"  value="488" />
         <Keyword name="$P3V"  value="310" />
         <Keyword name="$P4N"  value="BL1-A" />
         <Keyword name="$P4S"  value="BL1-A" />
         <Keyword name="$P4B"  value="32" />
         <Keyword name="$P4R"  value="1048576" />
         <Keyword name="$P4E"  value="0,0" />
         <Keyword name="$P4F"  value="530_30" />
         <Keyword name="$P4L"  value="488" />
         <Keyword name="$P4V"  value="450" />
         <Keyword name="$P5N"  value="YL2-A" />
         <Keyword name="$P5S"  value="YL2-A" />
         <Keyword name="$P5B"  value="32" />
         <Keyword name="$P5R"  value="1048576" />
         <Keyword name="$P5E"  value="0,0" />
         <Keyword name="$P5F"  value="620_15" />
         <Keyword name="$P5L"  value="561" />
         <Keyword name="$P5V"  value="385" />
         <Keyword name="$P6N"  value="VL1-A" />
         <Keyword name="$P6S"  value="VL1-A" />
         <Keyword name="$P6B"  value="32" />
         <Keyword name="$P6R"  value="1048576" />
         <Keyword name="$P6E"  value="0,0" />
         <Keyword name="$P6F"  value="440_50" />
         <Keyword name="$P6L"  value="405" />
         <Keyword name="$P6V"  value="410" />
         <Keyword name="$P7N"  value="FSC-H" />
         <Keyword name="$P7S"  value="FSC-H" />
         <Keyword name="$P7B"  value="32" />
         <Keyword name="$P7R"  value="1048576" />
         <Keyword name="$P7E"  value="0,0" />
         <Keyword name="$P7F"  value="NA" />
         <Keyword name="$P7L"  value="488" />
         <Keyword name="$P7V"  value="180" />
         <Keyword name="$P8N"  value="SSC-H" />
         <Keyword name="$P8S"  value="SSC-H" />
         <Keyword name="$P8B"  value="32" />
         <Keyword name="$P8R"  value="1048576" />
         <Keyword name="$P8E"  value="0,0" />
         <Keyword name="$P8F"  value="488_10" />
         <Keyword name="$P8L"  value="488" />
         <Keyword name="$P8V"  value="310" />
         <Keyword name="$P9N"  value="BL1-H" />
         <Keyword name="$P9S"  value="BL1-H" />
         <Keyword name="$P9B"  value="32" />
         <Keyword name="$P9R"  value="1048576" />
         <Keyword name="$P9E"  value="0,0" />
         <Keyword name="$P9F"  value="530_30" />
         <Keyword name="$P9L"  value="488" />
         <Keyword name="$P9V"  value="450" />
         <Keyword name="$P10N"  value="YL2-H" />
         <Keyword name="$P10S"  value="YL2-H" />
         <Keyword name="$P10B"  value="32" />
         <Keyword name="$P10R"  value="1048576" />
         <Keyword name="$P10E"  value="0,0" />
         <Keyword name="$P10F"  value="620_15" />
         <Keyword name="$P10L"  value="561" />
         <Keyword name="$P10V"  value="385" />
         <Keyword name="$P11N"  value="VL1-H" />
         <Keyword name="$P11S"  value="VL1-H" />
         <Keyword name="$P11B"  value="32" />
         <Keyword name="$P11R"  value="1048576" />
         <Keyword name="$P11E"  value="0,0" />
         <Keyword name="$P11F"  value="440_50" />
         <Keyword name="$P11L"  value="405" />
         <Keyword name="$P11V"  value="410" />
         <Keyword name="$P12N"  value="FSC-W" />
         <Keyword name="$P12S"  value="FSC-W" />
         <Keyword name="$P12B"  value="32" />
         <Keyword name="$P12R"  value="1024" />
         <Keyword name="$P12E"  value="0,0" />
         <Keyword name="$P12F"  value="NA" />
         <Keyword name="$P12L"  value="488" />
         <Keyword name="$P12V"  value="180" />
         <Keyword name="$P13N"  value="SSC-W" />
         <Keyword name="$P13S"  value="SSC-W" />
         <Keyword name="$P13B"  value="32" />
         <Keyword name="$P13R"  value="1024" />
         <Keyword name="$P13E"  value="0,0" />
         <Keyword name="$P13F"  value="488_10" />
         <Keyword name="$P13L"  value="488" />
         <Keyword name="$P13V"  value="310" />
         <Keyword name="$P14N"  value="BL1-W" />
         <Keyword name="$P14S"  value="BL1-W" />
         <Keyword name="$P14B"  value="32" />
         <Keyword name="$P14R"  value="1024" />
         <Keyword name="$P14E"  value="0,0" />
         <Keyword name="$P14F"  value="530_30" />
         <Keyword name="$P14L"  value="488" />
         <Keyword name="$P14V"  value="450" />
         <Keyword name="$P15N"  value="YL2-W" />
         <Keyword name="$P15S"  value="YL2-W" />
         <Keyword name="$P15B"  value="32" />
         <Keyword name="$P15R"  value="1024" />
         <Keyword name="$P15E"  value="0,0" />
         <Keyword name="$P15F"  value="620_15" />
         <Keyword name="$P15L"  value="561" />
         <Keyword name="$P15V"  value="385" />
         <Keyword name="$P16N"  value="VL1-W" />
         <Keyword name="$P16S"  value="VL1-W" />
         <Keyword name="$P16B"  value="32" />
         <Keyword name="$P16R"  value="1024" />
         <Keyword name="$P16E"  value="0,0" />
         <Keyword name="$P16F"  value="440_50" />
         <Keyword name="$P16L"  value="405" />
         <Keyword name="$P16V"  value="410" />
         <Keyword name="$CYT"  value="4486521 Attune NxT Acoustic Focusing Cytometer (Lasers: BRVY)" />
         <Keyword name="$SYS"  value="OPTIXE2 Microsoft Windows 7 Professional " />
         <Keyword name="$SPILLOVER"  value="9,BL1-A,YL2-A,VL1-A,BL1-H,YL2-H,VL1-H,BL1-W,YL2-W,VL1-W,1.000000,0.000000,0.000000,0.000000,0.000000,0.000000,0.000000,0.000000,0.000000,0.000000,1.000000,0.000000,0.000000,0.000000,0.000000,0.000000,0.000000,0.000000,0.000000,0.000000,1.000000,0.000000,0.000000,0.000000,0.000000,0.000000,0.000000,0.000000,0.000000,0.000000,1.000000,0.000000,0.000000,0.000000,0.000000,0.000000,0.000000,0.000000,0.000000,0.000000,1.000000,0.000000,0.000000,0.000000,0.000000,0.000000,0.000000,0.000000,0.000000,0.000000,1.000000,0.000000,0.000000,0.000000,0.000000,0.000000,0.000000,0.000000,0.000000,0.000000,1.000000,0.000000,0.000000,0.000000,0.000000,0.000000,0.000000,0.000000,0.000000,0.000000,1.000000,0.000000,0.000000,0.000000,0.000000,0.000000,0.000000,0.000000,0.000000,0.000000,1.000000" />
         <Keyword name="$BTIM"  value="08:23:41" />
         <Keyword name="$CELLS"  value="NA" />
         <Keyword name="$COM"  value="NA" />
         <Keyword name="$CYTSN"  value="1AFC203300515" />
         <Keyword name="$DATE"  value="10-Jul-2021" />
         <Keyword name="$ETIM"  value="08:23:44" />
         <Keyword name="$EXP"  value="NA" />
         <Keyword name="$FIL"  value="Continuous_uninduced_1.fcs" />
         <Keyword name="$INST"  value="NA" />
         <Keyword name="$ORIGINALITY"  value="Original" />
         <Keyword name="$LOST"  value="0" />
         <Keyword name="$OP"  value="William Shaw" />
         <Keyword name="$PLATEID"  value="NA" />
         <Keyword name="$PLATENAME"  value="NA" />
         <Keyword name="$PROJ"  value="20210706_CRISPRai_7day" />
         <Keyword name="$SMNO"  value="96h" />
         <Keyword name="$SRC"  value="NA" />
         <Keyword name="$TIMESTEP"  value="0.001" />
         <Keyword name="$VOL"  value="9000" />
         <Keyword name="#FLOWRATE"  value="200" />
         <Keyword name="#LASER1ASF"  value="1.05" />
         <Keyword name="#LASER1COLOR"  value="Blue" />
         <Keyword name="#LASER1DELAY"  value="1100" />
         <Keyword name="#LASER2ASF"  value="1.02" />
         <Keyword name="#LASER2COLOR"  value="Red" />
         <Keyword name="#LASER2DELAY"  value="1452" />
         <Keyword name="#LASER3ASF"  value="0.90" />
         <Keyword name="#LASER3COLOR"  value="Violet" />
         <Keyword name="#LASER3DELAY"  value="718" />
         <Keyword name="#LASER4ASF"  value="0.83" />
         <Keyword name="#LASER4COLOR"  value="Yellow" />
         <Keyword name="#LASER4DELAY"  value="323" />
         <Keyword name="#LASERCONFIG"  value="BRVY" />
         <Keyword name="#P1Label"  value="NA" />
         <Keyword name="#P1Target"  value="NA" />
         <Keyword name="#PTDATE"  value="10-Jul-2021" />
         <Keyword name="#PTRESULT"  value="Pass" />
         <Keyword name="#TR1"  value="OR_FSC,10000" />
         <Keyword name="#WIDTHTHRESHOLD"  value="1000" />
         <Keyword name="#WINEXT"  value="0" />
         <Keyword name="$BEGINDATA"  value="000000008192" />
         <Keyword name="$ENDDATA"  value="000000870655" />
         <Keyword name="$NEXTDATA"  value="000000000000" />
         <Keyword name="$BEGINSTEXT"  value="000000000000" />
         <Keyword name="$ENDSTEXT"  value="000000000000" />
         <Keyword name="$BEGINANALYSIS"  value="000000000000" />
         <Keyword name="$ENDANALYSIS"  value="000000000000" />
       </Keywords>
       <SampleNode name="20210706_CRISPRai_7day_96h_Continuous_uninduced_1.fcs"  annotation=""  owningGroup=""  expanded="1"  sortPriority="10"  count="13476"  sampleID="113" >
         <Graph smoothing="0"  backColor="#ffffff"  foreColor="#000000"  type="Pseudocolor"  fast="1" >
           <Axis dimension="x"  name="FSC-A"  label=""  auto="auto" />
           <Axis dimension="y"  name="SSC-A"  label=""  auto="auto" />
           <GraphSettings level="5%"  smoothingHighResolution="1"  contourHighResolution="1"  histogramSmoothingCount="0"  graphResolution="256"  showOutliers="0"  drawLargeDots="0"  dotsToDraw="8000"  tint="le.chartfill.tinted.40"  lineWeight="le.lineweight.normal"  lineStyle="le.linestyle.solid" />
           <GraphEnvironment showGrid="0"  showAxes="tnlTNL"  showGates="1"  showFreqOnPlots="1"  showGateNameOnPlots="1"  showMedians="0"  showUncomped="0"  addEventParam="0"  lastYAxisName="" >
             <TextTraits font="SansSerif"  size="11"  name="Labels"  style="plain"  color="#000000"  background="#00ffffff"  just="left" />
             <TextTraits font="SansSerif"  size="11"  name="LayoutGates"  style="plain"  color="#000000"  background="#00ffffff"  just="left" />
             <TextTraits font="SansSerif"  size="9"  name="Numbers"  style="plain"  color="#000000"  background="#00ffffff"  just="left" />
             <TextTraits font="SansSerif"  size="9"  name="Legend"  style="plain"  color="#000000"  background="#00ffffff"  just="left" />
             <WindowPosition x="0"  y="0"  width="0"  height="0"  displayed="0"  panelState="" />
           </GraphEnvironment>
         </Graph>
         <Subpopulations>
           <Population name="Yeast"  annotation=""  owningGroup="All Samples"  expanded="1"  sortPriority="10"  count="11054" >
             <Graph smoothing="13"  backColor="#ffffff"  foreColor="#000000"  heatMapStatParameter="BL1-A"  type="Histogram"  fast="1" >
               <Axis dimension="x"  name="VL1-H"  label=""  auto="auto" />
               <Axis dimension="y"  name=""  label=""  auto="auto" />
               <GraphSettings level="5%"  smoothingHighResolution="1"  contourHighResolution="1"  histogramSmoothingCount="0"  graphResolution="256"  showOutliers="0"  drawLargeDots="0"  dotsToDraw="8000"  tint="le.chartfill.tinted.40"  lineWeight="le.lineweight.normal"  lineStyle="le.linestyle.solid" />
               <GraphEnvironment showGrid="0"  showAxes="tnlTNL"  showGates="1"  showFreqOnPlots="1"  showGateNameOnPlots="1"  showMedians="0"  showUncomped="0"  addEventParam="0"  lastYAxisName="" >
                 <TextTraits font="SansSerif"  size="11"  name="Labels"  style="plain"  color="#000000"  background="#00ffffff"  just="left" />
                 <TextTraits font="SansSerif"  size="11"  name="LayoutGates"  style="plain"  color="#000000"  background="#00ffffff"  just="left" />
                 <TextTraits font="SansSerif"  size="9"  name="Numbers"  style="plain"  color="#000000"  background="#00ffffff"  just="left" />
                 <TextTraits font="SansSerif"  size="9"  name="Legend"  style="plain"  color="#000000"  background="#00ffffff"  just="left" />
                 <WindowPosition x="620"  y="20"  width="390"  height="582"  displayed="0"  panelState="---" />
               </GraphEnvironment>
             </Graph>
             <Gate gating:id="ID1391317628" >
               <gating:EllipsoidGate eventsInside="1"  annoOffsetX="0"  annoOffsetY="0"  tint="#000000"  isTinted="0"  lineWeight="Normal"  userDefined="1"  gating:distance="188.9817604161087" >
                 <gating:dimension>
                   <data-type:fcs-dimension data-type:name="FSC-A" />
                 </gating:dimension>
                 <gating:dimension>
                   <data-type:fcs-dimension data-type:name="FSC-H" />
                 </gating:dimension>
                 <gating:foci>
                   <gating:vertex>
                     <gating:coordinate data-type:value="77.9327748181" />
                     <gating:coordinate data-type:value="89.8226555688" />
                   </gating:vertex>
                   <gating:vertex>
                     <gating:coordinate data-type:value="220.0672251819" />
                     <gating:coordinate data-type:value="215.1773444312" />
                   </gating:vertex>
                 </gating:foci>
                 <gating:edge>
                   <gating:vertex>
                     <gating:coordinate data-type:value="221" />
                     <gating:coordinate data-type:value="216" />
                   </gating:vertex>
                   <gating:vertex>
                     <gating:coordinate data-type:value="77" />
                     <gating:coordinate data-type:value="89" />
                   </gating:vertex>
                   <gating:vertex>
                     <gating:coordinate data-type:value="158" />
                     <gating:coordinate data-type:value="140" />
                   </gating:vertex>
                   <gating:vertex>
                     <gating:coordinate data-type:value="140" />
                     <gating:coordinate data-type:value="165" />
                   </gating:vertex>
                 </gating:edge>
               </gating:EllipsoidGate>
             </Gate>
             <Subpopulations>
               <Population name="mScarlet-I"  annotation=""  owningGroup="All Samples"  expanded="1"  sortPriority="10"  count="11054" >
                 <Graph smoothing="13"  backColor="#ffffff"  foreColor="#000000"  heatMapStatParameter="BL1-A"  type="Histogram"  fast="1" >
                   <Axis dimension="x"  name="YL2-H"  label=""  auto="auto" />
                   <Axis dimension="y"  name=""  label=""  auto="auto" />
                   <GraphSettings level="5%"  smoothingHighResolution="1"  contourHighResolution="1"  histogramSmoothingCount="0"  graphResolution="256"  showOutliers="0"  drawLargeDots="0"  dotsToDraw="8000"  tint="le.chartfill.tinted.40"  lineWeight="le.lineweight.normal"  lineStyle="le.linestyle.solid" />
                   <GraphEnvironment showGrid="0"  showAxes="tnlTNL"  showGates="1"  showFreqOnPlots="1"  showGateNameOnPlots="1"  showMedians="0"  showUncomped="0"  addEventParam="0"  lastYAxisName="" >
                     <TextTraits font="SansSerif"  size="11"  name="Labels"  style="plain"  color="#000000"  background="#00ffffff"  just="left" />
                     <TextTraits font="SansSerif"  size="11"  name="LayoutGates"  style="plain"  color="#000000"  background="#00ffffff"  just="left" />
                     <TextTraits font="SansSerif"  size="9"  name="Numbers"  style="plain"  color="#000000"  background="#00ffffff"  just="left" />
                     <TextTraits font="SansSerif"  size="9"  name="Legend"  style="plain"  color="#000000"  background="#00ffffff"  just="left" />
                     <WindowPosition x="620"  y="20"  width="390"  height="713"  displayed="0"  panelState="--+" />
                   </GraphEnvironment>
                 </Graph>
                 <Gate gating:id="ID1834611489"  gating:parent_id="ID1391317628" >
                   <gating:RectangleGate eventsInside="1"  annoOffsetX="0"  annoOffsetY="0"  tint="#000000"  isTinted="0"  lineWeight="Normal"  userDefined="1" >
                     <gating:dimension gating:min="10.276980480236118"  gating:max="1048576.0000000007"  yRatio="0.10185185185185186" >
                       <data-type:fcs-dimension data-type:name="YL2-H" />
                     </gating:dimension>
                   </gating:RectangleGate>
                 </Gate>
                 <Subpopulations>
                   <Statistic name="Geometric Mean"  annotation=""  owningGroup="All Samples"  expanded="1"  sortPriority="5"  id="YL2-H"  ancestor=""  correlate=""  value="544.869934082" />
                 </Subpopulations>
               </Population>
               <Population name="mTagBFP2"  annotation=""  owningGroup="All Samples"  expanded="1"  sortPriority="10"  count="11053" >
                 <Graph smoothing="13"  backColor="#ffffff"  foreColor="#000000"  heatMapStatParameter="BL1-A"  type="Histogram"  fast="1" >
                   <Axis dimension="x"  name="VL1-H"  label=""  auto="auto" />
                   <Axis dimension="y"  name=""  label=""  auto="auto" />
                   <GraphSettings level="5%"  smoothingHighResolution="1"  contourHighResolution="1"  histogramSmoothingCount="0"  graphResolution="256"  showOutliers="0"  drawLargeDots="0"  dotsToDraw="8000"  tint="le.chartfill.tinted.40"  lineWeight="le.lineweight.normal"  lineStyle="le.linestyle.solid" />
                   <GraphEnvironment showGrid="0"  showAxes="tnlTNL"  showGates="1"  showFreqOnPlots="1"  showGateNameOnPlots="1"  showMedians="0"  showUncomped="0"  addEventParam="0"  lastYAxisName="" >
                     <TextTraits font="SansSerif"  size="11"  name="Labels"  style="plain"  color="#000000"  background="#00ffffff"  just="left" />
                     <TextTraits font="SansSerif"  size="11"  name="LayoutGates"  style="plain"  color="#000000"  background="#00ffffff"  just="left" />
                     <TextTraits font="SansSerif"  size="9"  name="Numbers"  style="plain"  color="#000000"  background="#00ffffff"  just="left" />
                     <TextTraits font="SansSerif"  size="9"  name="Legend"  style="plain"  color="#000000"  background="#00ffffff"  just="left" />
                     <WindowPosition x="620"  y="20"  width="390"  height="713"  displayed="0"  panelState="--+" />
                   </GraphEnvironment>
                 </Graph>
                 <Gate gating:id="ID677077230"  gating:parent_id="ID1391317628" >
                   <gating:RectangleGate eventsInside="1"  annoOffsetX="0"  annoOffsetY="0"  tint="#000000"  isTinted="0"  lineWeight="Normal"  userDefined="1" >
                     <gating:dimension gating:min="10.893367867273964"  gating:max="1048576.0000000007"  yRatio="0.04166666666666663" >
                       <data-type:fcs-dimension data-type:name="VL1-H" />
                     </gating:dimension>
                   </gating:RectangleGate>
                 </Gate>
                 <Subpopulations>
                   <Statistic name="Geometric Mean"  annotation=""  owningGroup="All Samples"  expanded="1"  sortPriority="5"  id="VL1-H"  ancestor=""  correlate=""  value="22391.115234375" />
                 </Subpopulations>
               </Population>
             </Subpopulations>
           </Population>
         </Subpopulations>
       </SampleNode>
     </Sample>
     <Sample>
       <DataSet uri="file:/Volumes/NO%20NAME/FigS6/CRISPR_7day_continuous/96h/20210706_CRISPRai_7day_96h_Continuous_uninduced_2.fcs"  sampleID="114" />
       <Transformations>
         <transforms:linear transforms:minRange="0"  transforms:maxRange="2"  gain="0.0012698413" >
           <data-type:parameter data-type:name="Time" />
         </transforms:linear>
         <transforms:log transforms:offset="10000"  transforms:decades="2.0205999133" >
           <data-type:parameter data-type:name="FSC-A" />
         </transforms:log>
         <transforms:linear transforms:minRange="0"  transforms:maxRange="1048576"  gain="1" >
           <data-type:parameter data-type:name="SSC-A" />
         </transforms:linear>
         <transforms:biex transforms:length="256"  transforms:maxRange="1048576"  transforms:neg="0"  transforms:width="-1000"  transforms:pos="5.0205999133" >
           <data-type:parameter data-type:name="BL1-A" />
         </transforms:biex>
         <transforms:biex transforms:length="256"  transforms:maxRange="1048576"  transforms:neg="0"  transforms:width="-1000"  transforms:pos="5.0205999133" >
           <data-type:parameter data-type:name="YL2-A" />
         </transforms:biex>
         <transforms:biex transforms:length="256"  transforms:maxRange="1048576"  transforms:neg="0"  transforms:width="-1000"  transforms:pos="5.0205999133" >
           <data-type:parameter data-type:name="VL1-A" />
         </transforms:biex>
         <transforms:log transforms:offset="10000"  transforms:decades="2.0205999133" >
           <data-type:parameter data-type:name="FSC-H" />
         </transforms:log>
         <transforms:linear transforms:minRange="0"  transforms:maxRange="1048576"  gain="1" >
           <data-type:parameter data-type:name="SSC-H" />
         </transforms:linear>
         <transforms:biex transforms:length="256"  transforms:maxRange="1048576"  transforms:neg="0"  transforms:width="-1000"  transforms:pos="5.0205999133" >
           <data-type:parameter data-type:name="BL1-H" />
         </transforms:biex>
         <transforms:log transforms:offset="1"  transforms:decades="6.0205999133" >
           <data-type:parameter data-type:name="YL2-H" />
         </transforms:log>
         <transforms:log transforms:offset="1"  transforms:decades="6.0205999133" >
           <data-type:parameter data-type:name="VL1-H" />
         </transforms:log>
         <transforms:linear transforms:minRange="0"  transforms:maxRange="1048576"  gain="1" >
           <data-type:parameter data-type:name="FSC-W" />
         </transforms:linear>
         <transforms:linear transforms:minRange="0"  transforms:maxRange="1048576"  gain="1" >
           <data-type:parameter data-type:name="SSC-W" />
         </transforms:linear>
         <transforms:biex transforms:length="256"  transforms:maxRange="1048576"  transforms:neg="0"  transforms:width="-1000"  transforms:pos="5.0205999133" >
           <data-type:parameter data-type:name="BL1-W" />
         </transforms:biex>
         <transforms:biex transforms:length="256"  transforms:maxRange="1048576"  transforms:neg="0"  transforms:width="-1000"  transforms:pos="5.0205999133" >
           <data-type:parameter data-type:name="YL2-W" />
         </transforms:biex>
         <transforms:biex transforms:length="256"  transforms:maxRange="1048576"  transforms:neg="0"  transforms:width="-1000"  transforms:pos="5.0205999133" >
           <data-type:parameter data-type:name="VL1-W" />
         </transforms:biex>
       </Transformations>
       <Keywords>
         <Keyword name="FJ_FCS_VERSION"  value="3.1" />
         <Keyword name="$PAR"  value="16" />
         <Keyword name="$TOT"  value="16215" />
         <Keyword name="$MODE"  value="L" />
         <Keyword name="$DATATYPE"  value="F" />
         <Keyword name="$BYTEORD"  value="1,2,3,4" />
         <Keyword name="$P1N"  value="Time" />
         <Keyword name="$P1S"  value="Time" />
         <Keyword name="$P1B"  value="32" />
         <Keyword name="$P1R"  value="67108864" />
         <Keyword name="$P1E"  value="0,0" />
         <Keyword name="$P1F"  value="NA" />
         <Keyword name="$P1L"  value="NA" />
         <Keyword name="$P1V"  value="NA" />
         <Keyword name="$P2N"  value="FSC-A" />
         <Keyword name="$P2S"  value="FSC-A" />
         <Keyword name="$P2B"  value="32" />
         <Keyword name="$P2R"  value="1048576" />
         <Keyword name="$P2E"  value="0,0" />
         <Keyword name="$P2F"  value="NA" />
         <Keyword name="$P2L"  value="488" />
         <Keyword name="$P2V"  value="180" />
         <Keyword name="$P3N"  value="SSC-A" />
         <Keyword name="$P3S"  value="SSC-A" />
         <Keyword name="$P3B"  value="32" />
         <Keyword name="$P3R"  value="1048576" />
         <Keyword name="$P3E"  value="0,0" />
         <Keyword name="$P3F"  value="488_10" />
         <Keyword name="$P3L"  value="488" />
         <Keyword name="$P3V"  value="310" />
         <Keyword name="$P4N"  value="BL1-A" />
         <Keyword name="$P4S"  value="BL1-A" />
         <Keyword name="$P4B"  value="32" />
         <Keyword name="$P4R"  value="1048576" />
         <Keyword name="$P4E"  value="0,0" />
         <Keyword name="$P4F"  value="530_30" />
         <Keyword name="$P4L"  value="488" />
         <Keyword name="$P4V"  value="450" />
         <Keyword name="$P5N"  value="YL2-A" />
         <Keyword name="$P5S"  value="YL2-A" />
         <Keyword name="$P5B"  value="32" />
         <Keyword name="$P5R"  value="1048576" />
         <Keyword name="$P5E"  value="0,0" />
         <Keyword name="$P5F"  value="620_15" />
         <Keyword name="$P5L"  value="561" />
         <Keyword name="$P5V"  value="385" />
         <Keyword name="$P6N"  value="VL1-A" />
         <Keyword name="$P6S"  value="VL1-A" />
         <Keyword name="$P6B"  value="32" />
         <Keyword name="$P6R"  value="1048576" />
         <Keyword name="$P6E"  value="0,0" />
         <Keyword name="$P6F"  value="440_50" />
         <Keyword name="$P6L"  value="405" />
         <Keyword name="$P6V"  value="410" />
         <Keyword name="$P7N"  value="FSC-H" />
         <Keyword name="$P7S"  value="FSC-H" />
         <Keyword name="$P7B"  value="32" />
         <Keyword name="$P7R"  value="1048576" />
         <Keyword name="$P7E"  value="0,0" />
         <Keyword name="$P7F"  value="NA" />
         <Keyword name="$P7L"  value="488" />
         <Keyword name="$P7V"  value="180" />
         <Keyword name="$P8N"  value="SSC-H" />
         <Keyword name="$P8S"  value="SSC-H" />
         <Keyword name="$P8B"  value="32" />
         <Keyword name="$P8R"  value="1048576" />
         <Keyword name="$P8E"  value="0,0" />
         <Keyword name="$P8F"  value="488_10" />
         <Keyword name="$P8L"  value="488" />
         <Keyword name="$P8V"  value="310" />
         <Keyword name="$P9N"  value="BL1-H" />
         <Keyword name="$P9S"  value="BL1-H" />
         <Keyword name="$P9B"  value="32" />
         <Keyword name="$P9R"  value="1048576" />
         <Keyword name="$P9E"  value="0,0" />
         <Keyword name="$P9F"  value="530_30" />
         <Keyword name="$P9L"  value="488" />
         <Keyword name="$P9V"  value="450" />
         <Keyword name="$P10N"  value="YL2-H" />
         <Keyword name="$P10S"  value="YL2-H" />
         <Keyword name="$P10B"  value="32" />
         <Keyword name="$P10R"  value="1048576" />
         <Keyword name="$P10E"  value="0,0" />
         <Keyword name="$P10F"  value="620_15" />
         <Keyword name="$P10L"  value="561" />
         <Keyword name="$P10V"  value="385" />
         <Keyword name="$P11N"  value="VL1-H" />
         <Keyword name="$P11S"  value="VL1-H" />
         <Keyword name="$P11B"  value="32" />
         <Keyword name="$P11R"  value="1048576" />
         <Keyword name="$P11E"  value="0,0" />
         <Keyword name="$P11F"  value="440_50" />
         <Keyword name="$P11L"  value="405" />
         <Keyword name="$P11V"  value="410" />
         <Keyword name="$P12N"  value="FSC-W" />
         <Keyword name="$P12S"  value="FSC-W" />
         <Keyword name="$P12B"  value="32" />
         <Keyword name="$P12R"  value="1024" />
         <Keyword name="$P12E"  value="0,0" />
         <Keyword name="$P12F"  value="NA" />
         <Keyword name="$P12L"  value="488" />
         <Keyword name="$P12V"  value="180" />
         <Keyword name="$P13N"  value="SSC-W" />
         <Keyword name="$P13S"  value="SSC-W" />
         <Keyword name="$P13B"  value="32" />
         <Keyword name="$P13R"  value="1024" />
         <Keyword name="$P13E"  value="0,0" />
         <Keyword name="$P13F"  value="488_10" />
         <Keyword name="$P13L"  value="488" />
         <Keyword name="$P13V"  value="310" />
         <Keyword name="$P14N"  value="BL1-W" />
         <Keyword name="$P14S"  value="BL1-W" />
         <Keyword name="$P14B"  value="32" />
         <Keyword name="$P14R"  value="1024" />
         <Keyword name="$P14E"  value="0,0" />
         <Keyword name="$P14F"  value="530_30" />
         <Keyword name="$P14L"  value="488" />
         <Keyword name="$P14V"  value="450" />
         <Keyword name="$P15N"  value="YL2-W" />
         <Keyword name="$P15S"  value="YL2-W" />
         <Keyword name="$P15B"  value="32" />
         <Keyword name="$P15R"  value="1024" />
         <Keyword name="$P15E"  value="0,0" />
         <Keyword name="$P15F"  value="620_15" />
         <Keyword name="$P15L"  value="561" />
         <Keyword name="$P15V"  value="385" />
         <Keyword name="$P16N"  value="VL1-W" />
         <Keyword name="$P16S"  value="VL1-W" />
         <Keyword name="$P16B"  value="32" />
         <Keyword name="$P16R"  value="1024" />
         <Keyword name="$P16E"  value="0,0" />
         <Keyword name="$P16F"  value="440_50" />
         <Keyword name="$P16L"  value="405" />
         <Keyword name="$P16V"  value="410" />
         <Keyword name="$CYT"  value="4486521 Attune NxT Acoustic Focusing Cytometer (Lasers: BRVY)" />
         <Keyword name="$SYS"  value="OPTIXE2 Microsoft Windows 7 Professional " />
         <Keyword name="$SPILLOVER"  value="9,BL1-A,YL2-A,VL1-A,BL1-H,YL2-H,VL1-H,BL1-W,YL2-W,VL1-W,1.000000,0.000000,0.000000,0.000000,0.000000,0.000000,0.000000,0.000000,0.000000,0.000000,1.000000,0.000000,0.000000,0.000000,0.000000,0.000000,0.000000,0.000000,0.000000,0.000000,1.000000,0.000000,0.000000,0.000000,0.000000,0.000000,0.000000,0.000000,0.000000,0.000000,1.000000,0.000000,0.000000,0.000000,0.000000,0.000000,0.000000,0.000000,0.000000,0.000000,1.000000,0.000000,0.000000,0.000000,0.000000,0.000000,0.000000,0.000000,0.000000,0.000000,1.000000,0.000000,0.000000,0.000000,0.000000,0.000000,0.000000,0.000000,0.000000,0.000000,1.000000,0.000000,0.000000,0.000000,0.000000,0.000000,0.000000,0.000000,0.000000,0.000000,1.000000,0.000000,0.000000,0.000000,0.000000,0.000000,0.000000,0.000000,0.000000,0.000000,1.000000" />
         <Keyword name="$BTIM"  value="08:24:18" />
         <Keyword name="$CELLS"  value="NA" />
         <Keyword name="$COM"  value="NA" />
         <Keyword name="$CYTSN"  value="1AFC203300515" />
         <Keyword name="$DATE"  value="10-Jul-2021" />
         <Keyword name="$ETIM"  value="08:24:20" />
         <Keyword name="$EXP"  value="NA" />
         <Keyword name="$FIL"  value="Continuous_uninduced_2.fcs" />
         <Keyword name="$INST"  value="NA" />
         <Keyword name="$ORIGINALITY"  value="Original" />
         <Keyword name="$LOST"  value="0" />
         <Keyword name="$OP"  value="William Shaw" />
         <Keyword name="$PLATEID"  value="NA" />
         <Keyword name="$PLATENAME"  value="NA" />
         <Keyword name="$PROJ"  value="20210706_CRISPRai_7day" />
         <Keyword name="$SMNO"  value="96h" />
         <Keyword name="$SRC"  value="NA" />
         <Keyword name="$TIMESTEP"  value="0.001" />
         <Keyword name="$VOL"  value="9000" />
         <Keyword name="#FLOWRATE"  value="200" />
         <Keyword name="#LASER1ASF"  value="1.05" />
         <Keyword name="#LASER1COLOR"  value="Blue" />
         <Keyword name="#LASER1DELAY"  value="1100" />
         <Keyword name="#LASER2ASF"  value="1.02" />
         <Keyword name="#LASER2COLOR"  value="Red" />
         <Keyword name="#LASER2DELAY"  value="1452" />
         <Keyword name="#LASER3ASF"  value="0.90" />
         <Keyword name="#LASER3COLOR"  value="Violet" />
         <Keyword name="#LASER3DELAY"  value="718" />
         <Keyword name="#LASER4ASF"  value="0.83" />
         <Keyword name="#LASER4COLOR"  value="Yellow" />
         <Keyword name="#LASER4DELAY"  value="323" />
         <Keyword name="#LASERCONFIG"  value="BRVY" />
         <Keyword name="#P1Label"  value="NA" />
         <Keyword name="#P1Target"  value="NA" />
         <Keyword name="#PTDATE"  value="10-Jul-2021" />
         <Keyword name="#PTRESULT"  value="Pass" />
         <Keyword name="#TR1"  value="OR_FSC,10000" />
         <Keyword name="#WIDTHTHRESHOLD"  value="1000" />
         <Keyword name="#WINEXT"  value="0" />
         <Keyword name="$BEGINDATA"  value="000000008192" />
         <Keyword name="$ENDDATA"  value="000001045951" />
         <Keyword name="$NEXTDATA"  value="000000000000" />
         <Keyword name="$BEGINSTEXT"  value="000000000000" />
         <Keyword name="$ENDSTEXT"  value="000000000000" />
         <Keyword name="$BEGINANALYSIS"  value="000000000000" />
         <Keyword name="$ENDANALYSIS"  value="000000000000" />
       </Keywords>
       <SampleNode name="20210706_CRISPRai_7day_96h_Continuous_uninduced_2.fcs"  annotation=""  owningGroup=""  expanded="1"  sortPriority="10"  count="16215"  sampleID="114" >
         <Graph smoothing="0"  backColor="#ffffff"  foreColor="#000000"  type="Pseudocolor"  fast="1" >
           <Axis dimension="x"  name="FSC-A"  label=""  auto="auto" />
           <Axis dimension="y"  name="SSC-A"  label=""  auto="auto" />
           <GraphSettings level="5%"  smoothingHighResolution="1"  contourHighResolution="1"  histogramSmoothingCount="0"  graphResolution="256"  showOutliers="0"  drawLargeDots="0"  dotsToDraw="8000"  tint="le.chartfill.tinted.40"  lineWeight="le.lineweight.normal"  lineStyle="le.linestyle.solid" />
           <GraphEnvironment showGrid="0"  showAxes="tnlTNL"  showGates="1"  showFreqOnPlots="1"  showGateNameOnPlots="1"  showMedians="0"  showUncomped="0"  addEventParam="0"  lastYAxisName="" >
             <TextTraits font="SansSerif"  size="11"  name="Labels"  style="plain"  color="#000000"  background="#00ffffff"  just="left" />
             <TextTraits font="SansSerif"  size="11"  name="LayoutGates"  style="plain"  color="#000000"  background="#00ffffff"  just="left" />
             <TextTraits font="SansSerif"  size="9"  name="Numbers"  style="plain"  color="#000000"  background="#00ffffff"  just="left" />
             <TextTraits font="SansSerif"  size="9"  name="Legend"  style="plain"  color="#000000"  background="#00ffffff"  just="left" />
             <WindowPosition x="0"  y="0"  width="0"  height="0"  displayed="0"  panelState="" />
           </GraphEnvironment>
         </Graph>
         <Subpopulations>
           <Population name="Yeast"  annotation=""  owningGroup="All Samples"  expanded="1"  sortPriority="10"  count="12925" >
             <Graph smoothing="13"  backColor="#ffffff"  foreColor="#000000"  heatMapStatParameter="BL1-A"  type="Histogram"  fast="1" >
               <Axis dimension="x"  name="VL1-H"  label=""  auto="auto" />
               <Axis dimension="y"  name=""  label=""  auto="auto" />
               <GraphSettings level="5%"  smoothingHighResolution="1"  contourHighResolution="1"  histogramSmoothingCount="0"  graphResolution="256"  showOutliers="0"  drawLargeDots="0"  dotsToDraw="8000"  tint="le.chartfill.tinted.40"  lineWeight="le.lineweight.normal"  lineStyle="le.linestyle.solid" />
               <GraphEnvironment showGrid="0"  showAxes="tnlTNL"  showGates="1"  showFreqOnPlots="1"  showGateNameOnPlots="1"  showMedians="0"  showUncomped="0"  addEventParam="0"  lastYAxisName="" >
                 <TextTraits font="SansSerif"  size="11"  name="Labels"  style="plain"  color="#000000"  background="#00ffffff"  just="left" />
                 <TextTraits font="SansSerif"  size="11"  name="LayoutGates"  style="plain"  color="#000000"  background="#00ffffff"  just="left" />
                 <TextTraits font="SansSerif"  size="9"  name="Numbers"  style="plain"  color="#000000"  background="#00ffffff"  just="left" />
                 <TextTraits font="SansSerif"  size="9"  name="Legend"  style="plain"  color="#000000"  background="#00ffffff"  just="left" />
                 <WindowPosition x="620"  y="20"  width="390"  height="582"  displayed="0"  panelState="---" />
               </GraphEnvironment>
             </Graph>
             <Gate gating:id="ID1352632799" >
               <gating:EllipsoidGate eventsInside="1"  annoOffsetX="0"  annoOffsetY="0"  tint="#000000"  isTinted="0"  lineWeight="Normal"  userDefined="1"  gating:distance="188.9817604161087" >
                 <gating:dimension>
                   <data-type:fcs-dimension data-type:name="FSC-A" />
                 </gating:dimension>
                 <gating:dimension>
                   <data-type:fcs-dimension data-type:name="FSC-H" />
                 </gating:dimension>
                 <gating:foci>
                   <gating:vertex>
                     <gating:coordinate data-type:value="77.9327748181" />
                     <gating:coordinate data-type:value="89.8226555688" />
                   </gating:vertex>
                   <gating:vertex>
                     <gating:coordinate data-type:value="220.0672251819" />
                     <gating:coordinate data-type:value="215.1773444312" />
                   </gating:vertex>
                 </gating:foci>
                 <gating:edge>
                   <gating:vertex>
                     <gating:coordinate data-type:value="221" />
                     <gating:coordinate data-type:value="216" />
                   </gating:vertex>
                   <gating:vertex>
                     <gating:coordinate data-type:value="77" />
                     <gating:coordinate data-type:value="89" />
                   </gating:vertex>
                   <gating:vertex>
                     <gating:coordinate data-type:value="158" />
                     <gating:coordinate data-type:value="140" />
                   </gating:vertex>
                   <gating:vertex>
                     <gating:coordinate data-type:value="140" />
                     <gating:coordinate data-type:value="165" />
                   </gating:vertex>
                 </gating:edge>
               </gating:EllipsoidGate>
             </Gate>
             <Subpopulations>
               <Population name="mScarlet-I"  annotation=""  owningGroup="All Samples"  expanded="1"  sortPriority="10"  count="12924" >
                 <Graph smoothing="13"  backColor="#ffffff"  foreColor="#000000"  heatMapStatParameter="BL1-A"  type="Histogram"  fast="1" >
                   <Axis dimension="x"  name="YL2-H"  label=""  auto="auto" />
                   <Axis dimension="y"  name=""  label=""  auto="auto" />
                   <GraphSettings level="5%"  smoothingHighResolution="1"  contourHighResolution="1"  histogramSmoothingCount="0"  graphResolution="256"  showOutliers="0"  drawLargeDots="0"  dotsToDraw="8000"  tint="le.chartfill.tinted.40"  lineWeight="le.lineweight.normal"  lineStyle="le.linestyle.solid" />
                   <GraphEnvironment showGrid="0"  showAxes="tnlTNL"  showGates="1"  showFreqOnPlots="1"  showGateNameOnPlots="1"  showMedians="0"  showUncomped="0"  addEventParam="0"  lastYAxisName="" >
                     <TextTraits font="SansSerif"  size="11"  name="Labels"  style="plain"  color="#000000"  background="#00ffffff"  just="left" />
                     <TextTraits font="SansSerif"  size="11"  name="LayoutGates"  style="plain"  color="#000000"  background="#00ffffff"  just="left" />
                     <TextTraits font="SansSerif"  size="9"  name="Numbers"  style="plain"  color="#000000"  background="#00ffffff"  just="left" />
                     <TextTraits font="SansSerif"  size="9"  name="Legend"  style="plain"  color="#000000"  background="#00ffffff"  just="left" />
                     <WindowPosition x="620"  y="20"  width="390"  height="713"  displayed="0"  panelState="--+" />
                   </GraphEnvironment>
                 </Graph>
                 <Gate gating:id="ID1724160422"  gating:parent_id="ID1352632799" >
                   <gating:RectangleGate eventsInside="1"  annoOffsetX="0"  annoOffsetY="0"  tint="#000000"  isTinted="0"  lineWeight="Normal"  userDefined="1" >
                     <gating:dimension gating:min="10.276980480236118"  gating:max="1048576.0000000007"  yRatio="0.10185185185185186" >
                       <data-type:fcs-dimension data-type:name="YL2-H" />
                     </gating:dimension>
                   </gating:RectangleGate>
                 </Gate>
                 <Subpopulations>
                   <Statistic name="Geometric Mean"  annotation=""  owningGroup="All Samples"  expanded="1"  sortPriority="5"  id="YL2-H"  ancestor=""  correlate=""  value="435.128234863" />
                 </Subpopulations>
               </Population>
               <Population name="mTagBFP2"  annotation=""  owningGroup="All Samples"  expanded="1"  sortPriority="10"  count="12925" >
                 <Graph smoothing="13"  backColor="#ffffff"  foreColor="#000000"  heatMapStatParameter="BL1-A"  type="Histogram"  fast="1" >
                   <Axis dimension="x"  name="VL1-H"  label=""  auto="auto" />
                   <Axis dimension="y"  name=""  label=""  auto="auto" />
                   <GraphSettings level="5%"  smoothingHighResolution="1"  contourHighResolution="1"  histogramSmoothingCount="0"  graphResolution="256"  showOutliers="0"  drawLargeDots="0"  dotsToDraw="8000"  tint="le.chartfill.tinted.40"  lineWeight="le.lineweight.normal"  lineStyle="le.linestyle.solid" />
                   <GraphEnvironment showGrid="0"  showAxes="tnlTNL"  showGates="1"  showFreqOnPlots="1"  showGateNameOnPlots="1"  showMedians="0"  showUncomped="0"  addEventParam="0"  lastYAxisName="" >
                     <TextTraits font="SansSerif"  size="11"  name="Labels"  style="plain"  color="#000000"  background="#00ffffff"  just="left" />
                     <TextTraits font="SansSerif"  size="11"  name="LayoutGates"  style="plain"  color="#000000"  background="#00ffffff"  just="left" />
                     <TextTraits font="SansSerif"  size="9"  name="Numbers"  style="plain"  color="#000000"  background="#00ffffff"  just="left" />
                     <TextTraits font="SansSerif"  size="9"  name="Legend"  style="plain"  color="#000000"  background="#00ffffff"  just="left" />
                     <WindowPosition x="620"  y="20"  width="390"  height="713"  displayed="0"  panelState="--+" />
                   </GraphEnvironment>
                 </Graph>
                 <Gate gating:id="ID416539953"  gating:parent_id="ID1352632799" >
                   <gating:RectangleGate eventsInside="1"  annoOffsetX="0"  annoOffsetY="0"  tint="#000000"  isTinted="0"  lineWeight="Normal"  userDefined="1" >
                     <gating:dimension gating:min="10.893367867273964"  gating:max="1048576.0000000007"  yRatio="0.04166666666666663" >
                       <data-type:fcs-dimension data-type:name="VL1-H" />
                     </gating:dimension>
                   </gating:RectangleGate>
                 </Gate>
                 <Subpopulations>
                   <Statistic name="Geometric Mean"  annotation=""  owningGroup="All Samples"  expanded="1"  sortPriority="5"  id="VL1-H"  ancestor=""  correlate=""  value="18055.119140625" />
                 </Subpopulations>
               </Population>
             </Subpopulations>
           </Population>
         </Subpopulations>
       </SampleNode>
     </Sample>
     <Sample>
       <DataSet uri="file:/Volumes/NO%20NAME/FigS6/CRISPR_7day_continuous/96h/20210706_CRISPRai_7day_96h_Continuous_uninduced_3.fcs"  sampleID="115" />
       <Transformations>
         <transforms:linear transforms:minRange="0"  transforms:maxRange="3"  gain="0.0014829461" >
           <data-type:parameter data-type:name="Time" />
         </transforms:linear>
         <transforms:log transforms:offset="10000"  transforms:decades="2.0205999133" >
           <data-type:parameter data-type:name="FSC-A" />
         </transforms:log>
         <transforms:linear transforms:minRange="0"  transforms:maxRange="1048576"  gain="1" >
           <data-type:parameter data-type:name="SSC-A" />
         </transforms:linear>
         <transforms:biex transforms:length="256"  transforms:maxRange="1048576"  transforms:neg="0"  transforms:width="-1000"  transforms:pos="5.0205999133" >
           <data-type:parameter data-type:name="BL1-A" />
         </transforms:biex>
         <transforms:biex transforms:length="256"  transforms:maxRange="1048576"  transforms:neg="0"  transforms:width="-1000"  transforms:pos="5.0205999133" >
           <data-type:parameter data-type:name="YL2-A" />
         </transforms:biex>
         <transforms:biex transforms:length="256"  transforms:maxRange="1048576"  transforms:neg="0"  transforms:width="-1000"  transforms:pos="5.0205999133" >
           <data-type:parameter data-type:name="VL1-A" />
         </transforms:biex>
         <transforms:log transforms:offset="10000"  transforms:decades="2.0205999133" >
           <data-type:parameter data-type:name="FSC-H" />
         </transforms:log>
         <transforms:linear transforms:minRange="0"  transforms:maxRange="1048576"  gain="1" >
           <data-type:parameter data-type:name="SSC-H" />
         </transforms:linear>
         <transforms:biex transforms:length="256"  transforms:maxRange="1048576"  transforms:neg="0"  transforms:width="-1000"  transforms:pos="5.0205999133" >
           <data-type:parameter data-type:name="BL1-H" />
         </transforms:biex>
         <transforms:log transforms:offset="1"  transforms:decades="6.0205999133" >
           <data-type:parameter data-type:name="YL2-H" />
         </transforms:log>
         <transforms:log transforms:offset="1"  transforms:decades="6.0205999133" >
           <data-type:parameter data-type:name="VL1-H" />
         </transforms:log>
         <transforms:linear transforms:minRange="0"  transforms:maxRange="1048576"  gain="1" >
           <data-type:parameter data-type:name="FSC-W" />
         </transforms:linear>
         <transforms:linear transforms:minRange="0"  transforms:maxRange="1048576"  gain="1" >
           <data-type:parameter data-type:name="SSC-W" />
         </transforms:linear>
         <transforms:biex transforms:length="256"  transforms:maxRange="1048576"  transforms:neg="0"  transforms:width="-1000"  transforms:pos="5.0205999133" >
           <data-type:parameter data-type:name="BL1-W" />
         </transforms:biex>
         <transforms:biex transforms:length="256"  transforms:maxRange="1048576"  transforms:neg="0"  transforms:width="-1000"  transforms:pos="5.0205999133" >
           <data-type:parameter data-type:name="YL2-W" />
         </transforms:biex>
         <transforms:biex transforms:length="256"  transforms:maxRange="1048576"  transforms:neg="0"  transforms:width="-1000"  transforms:pos="5.0205999133" >
           <data-type:parameter data-type:name="VL1-W" />
         </transforms:biex>
       </Transformations>
       <Keywords>
         <Keyword name="FJ_FCS_VERSION"  value="3.1" />
         <Keyword name="$PAR"  value="16" />
         <Keyword name="$TOT"  value="16690" />
         <Keyword name="$MODE"  value="L" />
         <Keyword name="$DATATYPE"  value="F" />
         <Keyword name="$BYTEORD"  value="1,2,3,4" />
         <Keyword name="$P1N"  value="Time" />
         <Keyword name="$P1S"  value="Time" />
         <Keyword name="$P1B"  value="32" />
         <Keyword name="$P1R"  value="67108864" />
         <Keyword name="$P1E"  value="0,0" />
         <Keyword name="$P1F"  value="NA" />
         <Keyword name="$P1L"  value="NA" />
         <Keyword name="$P1V"  value="NA" />
         <Keyword name="$P2N"  value="FSC-A" />
         <Keyword name="$P2S"  value="FSC-A" />
         <Keyword name="$P2B"  value="32" />
         <Keyword name="$P2R"  value="1048576" />
         <Keyword name="$P2E"  value="0,0" />
         <Keyword name="$P2F"  value="NA" />
         <Keyword name="$P2L"  value="488" />
         <Keyword name="$P2V"  value="180" />
         <Keyword name="$P3N"  value="SSC-A" />
         <Keyword name="$P3S"  value="SSC-A" />
         <Keyword name="$P3B"  value="32" />
         <Keyword name="$P3R"  value="1048576" />
         <Keyword name="$P3E"  value="0,0" />
         <Keyword name="$P3F"  value="488_10" />
         <Keyword name="$P3L"  value="488" />
         <Keyword name="$P3V"  value="310" />
         <Keyword name="$P4N"  value="BL1-A" />
         <Keyword name="$P4S"  value="BL1-A" />
         <Keyword name="$P4B"  value="32" />
         <Keyword name="$P4R"  value="1048576" />
         <Keyword name="$P4E"  value="0,0" />
         <Keyword name="$P4F"  value="530_30" />
         <Keyword name="$P4L"  value="488" />
         <Keyword name="$P4V"  value="450" />
         <Keyword name="$P5N"  value="YL2-A" />
         <Keyword name="$P5S"  value="YL2-A" />
         <Keyword name="$P5B"  value="32" />
         <Keyword name="$P5R"  value="1048576" />
         <Keyword name="$P5E"  value="0,0" />
         <Keyword name="$P5F"  value="620_15" />
         <Keyword name="$P5L"  value="561" />
         <Keyword name="$P5V"  value="385" />
         <Keyword name="$P6N"  value="VL1-A" />
         <Keyword name="$P6S"  value="VL1-A" />
         <Keyword name="$P6B"  value="32" />
         <Keyword name="$P6R"  value="1048576" />
         <Keyword name="$P6E"  value="0,0" />
         <Keyword name="$P6F"  value="440_50" />
         <Keyword name="$P6L"  value="405" />
         <Keyword name="$P6V"  value="410" />
         <Keyword name="$P7N"  value="FSC-H" />
         <Keyword name="$P7S"  value="FSC-H" />
         <Keyword name="$P7B"  value="32" />
         <Keyword name="$P7R"  value="1048576" />
         <Keyword name="$P7E"  value="0,0" />
         <Keyword name="$P7F"  value="NA" />
         <Keyword name="$P7L"  value="488" />
         <Keyword name="$P7V"  value="180" />
         <Keyword name="$P8N"  value="SSC-H" />
         <Keyword name="$P8S"  value="SSC-H" />
         <Keyword name="$P8B"  value="32" />
         <Keyword name="$P8R"  value="1048576" />
         <Keyword name="$P8E"  value="0,0" />
         <Keyword name="$P8F"  value="488_10" />
         <Keyword name="$P8L"  value="488" />
         <Keyword name="$P8V"  value="310" />
         <Keyword name="$P9N"  value="BL1-H" />
         <Keyword name="$P9S"  value="BL1-H" />
         <Keyword name="$P9B"  value="32" />
         <Keyword name="$P9R"  value="1048576" />
         <Keyword name="$P9E"  value="0,0" />
         <Keyword name="$P9F"  value="530_30" />
         <Keyword name="$P9L"  value="488" />
         <Keyword name="$P9V"  value="450" />
         <Keyword name="$P10N"  value="YL2-H" />
         <Keyword name="$P10S"  value="YL2-H" />
         <Keyword name="$P10B"  value="32" />
         <Keyword name="$P10R"  value="1048576" />
         <Keyword name="$P10E"  value="0,0" />
         <Keyword name="$P10F"  value="620_15" />
         <Keyword name="$P10L"  value="561" />
         <Keyword name="$P10V"  value="385" />
         <Keyword name="$P11N"  value="VL1-H" />
         <Keyword name="$P11S"  value="VL1-H" />
         <Keyword name="$P11B"  value="32" />
         <Keyword name="$P11R"  value="1048576" />
         <Keyword name="$P11E"  value="0,0" />
         <Keyword name="$P11F"  value="440_50" />
         <Keyword name="$P11L"  value="405" />
         <Keyword name="$P11V"  value="410" />
         <Keyword name="$P12N"  value="FSC-W" />
         <Keyword name="$P12S"  value="FSC-W" />
         <Keyword name="$P12B"  value="32" />
         <Keyword name="$P12R"  value="1024" />
         <Keyword name="$P12E"  value="0,0" />
         <Keyword name="$P12F"  value="NA" />
         <Keyword name="$P12L"  value="488" />
         <Keyword name="$P12V"  value="180" />
         <Keyword name="$P13N"  value="SSC-W" />
         <Keyword name="$P13S"  value="SSC-W" />
         <Keyword name="$P13B"  value="32" />
         <Keyword name="$P13R"  value="1024" />
         <Keyword name="$P13E"  value="0,0" />
         <Keyword name="$P13F"  value="488_10" />
         <Keyword name="$P13L"  value="488" />
         <Keyword name="$P13V"  value="310" />
         <Keyword name="$P14N"  value="BL1-W" />
         <Keyword name="$P14S"  value="BL1-W" />
         <Keyword name="$P14B"  value="32" />
         <Keyword name="$P14R"  value="1024" />
         <Keyword name="$P14E"  value="0,0" />
         <Keyword name="$P14F"  value="530_30" />
         <Keyword name="$P14L"  value="488" />
         <Keyword name="$P14V"  value="450" />
         <Keyword name="$P15N"  value="YL2-W" />
         <Keyword name="$P15S"  value="YL2-W" />
         <Keyword name="$P15B"  value="32" />
         <Keyword name="$P15R"  value="1024" />
         <Keyword name="$P15E"  value="0,0" />
         <Keyword name="$P15F"  value="620_15" />
         <Keyword name="$P15L"  value="561" />
         <Keyword name="$P15V"  value="385" />
         <Keyword name="$P16N"  value="VL1-W" />
         <Keyword name="$P16S"  value="VL1-W" />
         <Keyword name="$P16B"  value="32" />
         <Keyword name="$P16R"  value="1024" />
         <Keyword name="$P16E"  value="0,0" />
         <Keyword name="$P16F"  value="440_50" />
         <Keyword name="$P16L"  value="405" />
         <Keyword name="$P16V"  value="410" />
         <Keyword name="$CYT"  value="4486521 Attune NxT Acoustic Focusing Cytometer (Lasers: BRVY)" />
         <Keyword name="$SYS"  value="OPTIXE2 Microsoft Windows 7 Professional " />
         <Keyword name="$SPILLOVER"  value="9,BL1-A,YL2-A,VL1-A,BL1-H,YL2-H,VL1-H,BL1-W,YL2-W,VL1-W,1.000000,0.000000,0.000000,0.000000,0.000000,0.000000,0.000000,0.000000,0.000000,0.000000,1.000000,0.000000,0.000000,0.000000,0.000000,0.000000,0.000000,0.000000,0.000000,0.000000,1.000000,0.000000,0.000000,0.000000,0.000000,0.000000,0.000000,0.000000,0.000000,0.000000,1.000000,0.000000,0.000000,0.000000,0.000000,0.000000,0.000000,0.000000,0.000000,0.000000,1.000000,0.000000,0.000000,0.000000,0.000000,0.000000,0.000000,0.000000,0.000000,0.000000,1.000000,0.000000,0.000000,0.000000,0.000000,0.000000,0.000000,0.000000,0.000000,0.000000,1.000000,0.000000,0.000000,0.000000,0.000000,0.000000,0.000000,0.000000,0.000000,0.000000,1.000000,0.000000,0.000000,0.000000,0.000000,0.000000,0.000000,0.000000,0.000000,0.000000,1.000000" />
         <Keyword name="$BTIM"  value="08:24:43" />
         <Keyword name="$CELLS"  value="NA" />
         <Keyword name="$COM"  value="NA" />
         <Keyword name="$CYTSN"  value="1AFC203300515" />
         <Keyword name="$DATE"  value="10-Jul-2021" />
         <Keyword name="$ETIM"  value="08:24:46" />
         <Keyword name="$EXP"  value="NA" />
         <Keyword name="$FIL"  value="Continuous_uninduced_3.fcs" />
         <Keyword name="$INST"  value="NA" />
         <Keyword name="$ORIGINALITY"  value="Original" />
         <Keyword name="$LOST"  value="0" />
         <Keyword name="$OP"  value="William Shaw" />
         <Keyword name="$PLATEID"  value="NA" />
         <Keyword name="$PLATENAME"  value="NA" />
         <Keyword name="$PROJ"  value="20210706_CRISPRai_7day" />
         <Keyword name="$SMNO"  value="96h" />
         <Keyword name="$SRC"  value="NA" />
         <Keyword name="$TIMESTEP"  value="0.001" />
         <Keyword name="$VOL"  value="11000" />
         <Keyword name="#FLOWRATE"  value="200" />
         <Keyword name="#LASER1ASF"  value="1.05" />
         <Keyword name="#LASER1COLOR"  value="Blue" />
         <Keyword name="#LASER1DELAY"  value="1100" />
         <Keyword name="#LASER2ASF"  value="1.02" />
         <Keyword name="#LASER2COLOR"  value="Red" />
         <Keyword name="#LASER2DELAY"  value="1452" />
         <Keyword name="#LASER3ASF"  value="0.90" />
         <Keyword name="#LASER3COLOR"  value="Violet" />
         <Keyword name="#LASER3DELAY"  value="718" />
         <Keyword name="#LASER4ASF"  value="0.83" />
         <Keyword name="#LASER4COLOR"  value="Yellow" />
         <Keyword name="#LASER4DELAY"  value="323" />
         <Keyword name="#LASERCONFIG"  value="BRVY" />
         <Keyword name="#P1Label"  value="NA" />
         <Keyword name="#P1Target"  value="NA" />
         <Keyword name="#PTDATE"  value="10-Jul-2021" />
         <Keyword name="#PTRESULT"  value="Pass" />
         <Keyword name="#TR1"  value="OR_FSC,10000" />
         <Keyword name="#WIDTHTHRESHOLD"  value="1000" />
         <Keyword name="#WINEXT"  value="0" />
         <Keyword name="$BEGINDATA"  value="000000008192" />
         <Keyword name="$ENDDATA"  value="000001076351" />
         <Keyword name="$NEXTDATA"  value="000000000000" />
         <Keyword name="$BEGINSTEXT"  value="000000000000" />
         <Keyword name="$ENDSTEXT"  value="000000000000" />
         <Keyword name="$BEGINANALYSIS"  value="000000000000" />
         <Keyword name="$ENDANALYSIS"  value="000000000000" />
       </Keywords>
       <SampleNode name="20210706_CRISPRai_7day_96h_Continuous_uninduced_3.fcs"  annotation=""  owningGroup=""  expanded="1"  sortPriority="10"  count="16690"  sampleID="115" >
         <Graph smoothing="0"  backColor="#ffffff"  foreColor="#000000"  type="Pseudocolor"  fast="1" >
           <Axis dimension="x"  name="FSC-A"  label=""  auto="auto" />
           <Axis dimension="y"  name="SSC-A"  label=""  auto="auto" />
           <GraphSettings level="5%"  smoothingHighResolution="1"  contourHighResolution="1"  histogramSmoothingCount="0"  graphResolution="256"  showOutliers="0"  drawLargeDots="0"  dotsToDraw="8000"  tint="le.chartfill.tinted.40"  lineWeight="le.lineweight.normal"  lineStyle="le.linestyle.solid" />
           <GraphEnvironment showGrid="0"  showAxes="tnlTNL"  showGates="1"  showFreqOnPlots="1"  showGateNameOnPlots="1"  showMedians="0"  showUncomped="0"  addEventParam="0"  lastYAxisName="" >
             <TextTraits font="SansSerif"  size="11"  name="Labels"  style="plain"  color="#000000"  background="#00ffffff"  just="left" />
             <TextTraits font="SansSerif"  size="11"  name="LayoutGates"  style="plain"  color="#000000"  background="#00ffffff"  just="left" />
             <TextTraits font="SansSerif"  size="9"  name="Numbers"  style="plain"  color="#000000"  background="#00ffffff"  just="left" />
             <TextTraits font="SansSerif"  size="9"  name="Legend"  style="plain"  color="#000000"  background="#00ffffff"  just="left" />
             <WindowPosition x="0"  y="0"  width="0"  height="0"  displayed="0"  panelState="" />
           </GraphEnvironment>
         </Graph>
         <Subpopulations>
           <Population name="Yeast"  annotation=""  owningGroup="All Samples"  expanded="1"  sortPriority="10"  count="13619" >
             <Graph smoothing="13"  backColor="#ffffff"  foreColor="#000000"  heatMapStatParameter="BL1-A"  type="Histogram"  fast="1" >
               <Axis dimension="x"  name="VL1-H"  label=""  auto="auto" />
               <Axis dimension="y"  name=""  label=""  auto="auto" />
               <GraphSettings level="5%"  smoothingHighResolution="1"  contourHighResolution="1"  histogramSmoothingCount="0"  graphResolution="256"  showOutliers="0"  drawLargeDots="0"  dotsToDraw="8000"  tint="le.chartfill.tinted.40"  lineWeight="le.lineweight.normal"  lineStyle="le.linestyle.solid" />
               <GraphEnvironment showGrid="0"  showAxes="tnlTNL"  showGates="1"  showFreqOnPlots="1"  showGateNameOnPlots="1"  showMedians="0"  showUncomped="0"  addEventParam="0"  lastYAxisName="" >
                 <TextTraits font="SansSerif"  size="11"  name="Labels"  style="plain"  color="#000000"  background="#00ffffff"  just="left" />
                 <TextTraits font="SansSerif"  size="11"  name="LayoutGates"  style="plain"  color="#000000"  background="#00ffffff"  just="left" />
                 <TextTraits font="SansSerif"  size="9"  name="Numbers"  style="plain"  color="#000000"  background="#00ffffff"  just="left" />
                 <TextTraits font="SansSerif"  size="9"  name="Legend"  style="plain"  color="#000000"  background="#00ffffff"  just="left" />
                 <WindowPosition x="620"  y="20"  width="390"  height="582"  displayed="0"  panelState="---" />
               </GraphEnvironment>
             </Graph>
             <Gate gating:id="ID844320648" >
               <gating:EllipsoidGate eventsInside="1"  annoOffsetX="0"  annoOffsetY="0"  tint="#000000"  isTinted="0"  lineWeight="Normal"  userDefined="1"  gating:distance="188.9817604161087" >
                 <gating:dimension>
                   <data-type:fcs-dimension data-type:name="FSC-A" />
                 </gating:dimension>
                 <gating:dimension>
                   <data-type:fcs-dimension data-type:name="FSC-H" />
                 </gating:dimension>
                 <gating:foci>
                   <gating:vertex>
                     <gating:coordinate data-type:value="77.9327748181" />
                     <gating:coordinate data-type:value="89.8226555688" />
                   </gating:vertex>
                   <gating:vertex>
                     <gating:coordinate data-type:value="220.0672251819" />
                     <gating:coordinate data-type:value="215.1773444312" />
                   </gating:vertex>
                 </gating:foci>
                 <gating:edge>
                   <gating:vertex>
                     <gating:coordinate data-type:value="221" />
                     <gating:coordinate data-type:value="216" />
                   </gating:vertex>
                   <gating:vertex>
                     <gating:coordinate data-type:value="77" />
                     <gating:coordinate data-type:value="89" />
                   </gating:vertex>
                   <gating:vertex>
                     <gating:coordinate data-type:value="158" />
                     <gating:coordinate data-type:value="140" />
                   </gating:vertex>
                   <gating:vertex>
                     <gating:coordinate data-type:value="140" />
                     <gating:coordinate data-type:value="165" />
                   </gating:vertex>
                 </gating:edge>
               </gating:EllipsoidGate>
             </Gate>
             <Subpopulations>
               <Population name="mScarlet-I"  annotation=""  owningGroup="All Samples"  expanded="1"  sortPriority="10"  count="13618" >
                 <Graph smoothing="13"  backColor="#ffffff"  foreColor="#000000"  heatMapStatParameter="BL1-A"  type="Histogram"  fast="1" >
                   <Axis dimension="x"  name="YL2-H"  label=""  auto="auto" />
                   <Axis dimension="y"  name=""  label=""  auto="auto" />
                   <GraphSettings level="5%"  smoothingHighResolution="1"  contourHighResolution="1"  histogramSmoothingCount="0"  graphResolution="256"  showOutliers="0"  drawLargeDots="0"  dotsToDraw="8000"  tint="le.chartfill.tinted.40"  lineWeight="le.lineweight.normal"  lineStyle="le.linestyle.solid" />
                   <GraphEnvironment showGrid="0"  showAxes="tnlTNL"  showGates="1"  showFreqOnPlots="1"  showGateNameOnPlots="1"  showMedians="0"  showUncomped="0"  addEventParam="0"  lastYAxisName="" >
                     <TextTraits font="SansSerif"  size="11"  name="Labels"  style="plain"  color="#000000"  background="#00ffffff"  just="left" />
                     <TextTraits font="SansSerif"  size="11"  name="LayoutGates"  style="plain"  color="#000000"  background="#00ffffff"  just="left" />
                     <TextTraits font="SansSerif"  size="9"  name="Numbers"  style="plain"  color="#000000"  background="#00ffffff"  just="left" />
                     <TextTraits font="SansSerif"  size="9"  name="Legend"  style="plain"  color="#000000"  background="#00ffffff"  just="left" />
                     <WindowPosition x="620"  y="20"  width="390"  height="713"  displayed="0"  panelState="--+" />
                   </GraphEnvironment>
                 </Graph>
                 <Gate gating:id="ID559649821"  gating:parent_id="ID844320648" >
                   <gating:RectangleGate eventsInside="1"  annoOffsetX="0"  annoOffsetY="0"  tint="#000000"  isTinted="0"  lineWeight="Normal"  userDefined="1" >
                     <gating:dimension gating:min="10.276980480236118"  gating:max="1048576.0000000007"  yRatio="0.10185185185185186" >
                       <data-type:fcs-dimension data-type:name="YL2-H" />
                     </gating:dimension>
                   </gating:RectangleGate>
                 </Gate>
                 <Subpopulations>
                   <Statistic name="Geometric Mean"  annotation=""  owningGroup="All Samples"  expanded="1"  sortPriority="5"  id="YL2-H"  ancestor=""  correlate=""  value="430.472320557" />
                 </Subpopulations>
               </Population>
               <Population name="mTagBFP2"  annotation=""  owningGroup="All Samples"  expanded="1"  sortPriority="10"  count="13619" >
                 <Graph smoothing="13"  backColor="#ffffff"  foreColor="#000000"  heatMapStatParameter="BL1-A"  type="Histogram"  fast="1" >
                   <Axis dimension="x"  name="VL1-H"  label=""  auto="auto" />
                   <Axis dimension="y"  name=""  label=""  auto="auto" />
                   <GraphSettings level="5%"  smoothingHighResolution="1"  contourHighResolution="1"  histogramSmoothingCount="0"  graphResolution="256"  showOutliers="0"  drawLargeDots="0"  dotsToDraw="8000"  tint="le.chartfill.tinted.40"  lineWeight="le.lineweight.normal"  lineStyle="le.linestyle.solid" />
                   <GraphEnvironment showGrid="0"  showAxes="tnlTNL"  showGates="1"  showFreqOnPlots="1"  showGateNameOnPlots="1"  showMedians="0"  showUncomped="0"  addEventParam="0"  lastYAxisName="" >
                     <TextTraits font="SansSerif"  size="11"  name="Labels"  style="plain"  color="#000000"  background="#00ffffff"  just="left" />
                     <TextTraits font="SansSerif"  size="11"  name="LayoutGates"  style="plain"  color="#000000"  background="#00ffffff"  just="left" />
                     <TextTraits font="SansSerif"  size="9"  name="Numbers"  style="plain"  color="#000000"  background="#00ffffff"  just="left" />
                     <TextTraits font="SansSerif"  size="9"  name="Legend"  style="plain"  color="#000000"  background="#00ffffff"  just="left" />
                     <WindowPosition x="620"  y="20"  width="390"  height="713"  displayed="0"  panelState="--+" />
                   </GraphEnvironment>
                 </Graph>
                 <Gate gating:id="ID1228957818"  gating:parent_id="ID844320648" >
                   <gating:RectangleGate eventsInside="1"  annoOffsetX="0"  annoOffsetY="0"  tint="#000000"  isTinted="0"  lineWeight="Normal"  userDefined="1" >
                     <gating:dimension gating:min="10.893367867273964"  gating:max="1048576.0000000007"  yRatio="0.04166666666666663" >
                       <data-type:fcs-dimension data-type:name="VL1-H" />
                     </gating:dimension>
                   </gating:RectangleGate>
                 </Gate>
                 <Subpopulations>
                   <Statistic name="Geometric Mean"  annotation=""  owningGroup="All Samples"  expanded="1"  sortPriority="5"  id="VL1-H"  ancestor=""  correlate=""  value="17791.9921875" />
                 </Subpopulations>
               </Population>
             </Subpopulations>
           </Population>
         </Subpopulations>
       </SampleNode>
     </Sample>
     <Sample>
       <DataSet uri="file:/Volumes/NO%20NAME/FigS6/CRISPR_7day_continuous/96h/20210706_CRISPRai_7day_96h_Continuous_uninduced_4.fcs"  sampleID="116" />
       <Transformations>
         <transforms:linear transforms:minRange="0"  transforms:maxRange="3"  gain="0.0015090543" >
           <data-type:parameter data-type:name="Time" />
         </transforms:linear>
         <transforms:log transforms:offset="10000"  transforms:decades="2.0205999133" >
           <data-type:parameter data-type:name="FSC-A" />
         </transforms:log>
         <transforms:linear transforms:minRange="0"  transforms:maxRange="1048576"  gain="1" >
           <data-type:parameter data-type:name="SSC-A" />
         </transforms:linear>
         <transforms:biex transforms:length="256"  transforms:maxRange="1048576"  transforms:neg="0"  transforms:width="-1000"  transforms:pos="5.0205999133" >
           <data-type:parameter data-type:name="BL1-A" />
         </transforms:biex>
         <transforms:biex transforms:length="256"  transforms:maxRange="1048576"  transforms:neg="0"  transforms:width="-1000"  transforms:pos="5.0205999133" >
           <data-type:parameter data-type:name="YL2-A" />
         </transforms:biex>
         <transforms:biex transforms:length="256"  transforms:maxRange="1048576"  transforms:neg="0"  transforms:width="-1000"  transforms:pos="5.0205999133" >
           <data-type:parameter data-type:name="VL1-A" />
         </transforms:biex>
         <transforms:log transforms:offset="10000"  transforms:decades="2.0205999133" >
           <data-type:parameter data-type:name="FSC-H" />
         </transforms:log>
         <transforms:linear transforms:minRange="0"  transforms:maxRange="1048576"  gain="1" >
           <data-type:parameter data-type:name="SSC-H" />
         </transforms:linear>
         <transforms:biex transforms:length="256"  transforms:maxRange="1048576"  transforms:neg="0"  transforms:width="-1000"  transforms:pos="5.0205999133" >
           <data-type:parameter data-type:name="BL1-H" />
         </transforms:biex>
         <transforms:log transforms:offset="1"  transforms:decades="6.0205999133" >
           <data-type:parameter data-type:name="YL2-H" />
         </transforms:log>
         <transforms:log transforms:offset="1"  transforms:decades="6.0205999133" >
           <data-type:parameter data-type:name="VL1-H" />
         </transforms:log>
         <transforms:linear transforms:minRange="0"  transforms:maxRange="1048576"  gain="1" >
           <data-type:parameter data-type:name="FSC-W" />
         </transforms:linear>
         <transforms:linear transforms:minRange="0"  transforms:maxRange="1048576"  gain="1" >
           <data-type:parameter data-type:name="SSC-W" />
         </transforms:linear>
         <transforms:biex transforms:length="256"  transforms:maxRange="1048576"  transforms:neg="0"  transforms:width="-1000"  transforms:pos="5.0205999133" >
           <data-type:parameter data-type:name="BL1-W" />
         </transforms:biex>
         <transforms:biex transforms:length="256"  transforms:maxRange="1048576"  transforms:neg="0"  transforms:width="-1000"  transforms:pos="5.0205999133" >
           <data-type:parameter data-type:name="YL2-W" />
         </transforms:biex>
         <transforms:biex transforms:length="256"  transforms:maxRange="1048576"  transforms:neg="0"  transforms:width="-1000"  transforms:pos="5.0205999133" >
           <data-type:parameter data-type:name="VL1-W" />
         </transforms:biex>
       </Transformations>
       <Keywords>
         <Keyword name="FJ_FCS_VERSION"  value="3.1" />
         <Keyword name="$PAR"  value="16" />
         <Keyword name="$TOT"  value="16588" />
         <Keyword name="$MODE"  value="L" />
         <Keyword name="$DATATYPE"  value="F" />
         <Keyword name="$BYTEORD"  value="1,2,3,4" />
         <Keyword name="$P1N"  value="Time" />
         <Keyword name="$P1S"  value="Time" />
         <Keyword name="$P1B"  value="32" />
         <Keyword name="$P1R"  value="67108864" />
         <Keyword name="$P1E"  value="0,0" />
         <Keyword name="$P1F"  value="NA" />
         <Keyword name="$P1L"  value="NA" />
         <Keyword name="$P1V"  value="NA" />
         <Keyword name="$P2N"  value="FSC-A" />
         <Keyword name="$P2S"  value="FSC-A" />
         <Keyword name="$P2B"  value="32" />
         <Keyword name="$P2R"  value="1048576" />
         <Keyword name="$P2E"  value="0,0" />
         <Keyword name="$P2F"  value="NA" />
         <Keyword name="$P2L"  value="488" />
         <Keyword name="$P2V"  value="180" />
         <Keyword name="$P3N"  value="SSC-A" />
         <Keyword name="$P3S"  value="SSC-A" />
         <Keyword name="$P3B"  value="32" />
         <Keyword name="$P3R"  value="1048576" />
         <Keyword name="$P3E"  value="0,0" />
         <Keyword name="$P3F"  value="488_10" />
         <Keyword name="$P3L"  value="488" />
         <Keyword name="$P3V"  value="310" />
         <Keyword name="$P4N"  value="BL1-A" />
         <Keyword name="$P4S"  value="BL1-A" />
         <Keyword name="$P4B"  value="32" />
         <Keyword name="$P4R"  value="1048576" />
         <Keyword name="$P4E"  value="0,0" />
         <Keyword name="$P4F"  value="530_30" />
         <Keyword name="$P4L"  value="488" />
         <Keyword name="$P4V"  value="450" />
         <Keyword name="$P5N"  value="YL2-A" />
         <Keyword name="$P5S"  value="YL2-A" />
         <Keyword name="$P5B"  value="32" />
         <Keyword name="$P5R"  value="1048576" />
         <Keyword name="$P5E"  value="0,0" />
         <Keyword name="$P5F"  value="620_15" />
         <Keyword name="$P5L"  value="561" />
         <Keyword name="$P5V"  value="385" />
         <Keyword name="$P6N"  value="VL1-A" />
         <Keyword name="$P6S"  value="VL1-A" />
         <Keyword name="$P6B"  value="32" />
         <Keyword name="$P6R"  value="1048576" />
         <Keyword name="$P6E"  value="0,0" />
         <Keyword name="$P6F"  value="440_50" />
         <Keyword name="$P6L"  value="405" />
         <Keyword name="$P6V"  value="410" />
         <Keyword name="$P7N"  value="FSC-H" />
         <Keyword name="$P7S"  value="FSC-H" />
         <Keyword name="$P7B"  value="32" />
         <Keyword name="$P7R"  value="1048576" />
         <Keyword name="$P7E"  value="0,0" />
         <Keyword name="$P7F"  value="NA" />
         <Keyword name="$P7L"  value="488" />
         <Keyword name="$P7V"  value="180" />
         <Keyword name="$P8N"  value="SSC-H" />
         <Keyword name="$P8S"  value="SSC-H" />
         <Keyword name="$P8B"  value="32" />
         <Keyword name="$P8R"  value="1048576" />
         <Keyword name="$P8E"  value="0,0" />
         <Keyword name="$P8F"  value="488_10" />
         <Keyword name="$P8L"  value="488" />
         <Keyword name="$P8V"  value="310" />
         <Keyword name="$P9N"  value="BL1-H" />
         <Keyword name="$P9S"  value="BL1-H" />
         <Keyword name="$P9B"  value="32" />
         <Keyword name="$P9R"  value="1048576" />
         <Keyword name="$P9E"  value="0,0" />
         <Keyword name="$P9F"  value="530_30" />
         <Keyword name="$P9L"  value="488" />
         <Keyword name="$P9V"  value="450" />
         <Keyword name="$P10N"  value="YL2-H" />
         <Keyword name="$P10S"  value="YL2-H" />
         <Keyword name="$P10B"  value="32" />
         <Keyword name="$P10R"  value="1048576" />
         <Keyword name="$P10E"  value="0,0" />
         <Keyword name="$P10F"  value="620_15" />
         <Keyword name="$P10L"  value="561" />
         <Keyword name="$P10V"  value="385" />
         <Keyword name="$P11N"  value="VL1-H" />
         <Keyword name="$P11S"  value="VL1-H" />
         <Keyword name="$P11B"  value="32" />
         <Keyword name="$P11R"  value="1048576" />
         <Keyword name="$P11E"  value="0,0" />
         <Keyword name="$P11F"  value="440_50" />
         <Keyword name="$P11L"  value="405" />
         <Keyword name="$P11V"  value="410" />
         <Keyword name="$P12N"  value="FSC-W" />
         <Keyword name="$P12S"  value="FSC-W" />
         <Keyword name="$P12B"  value="32" />
         <Keyword name="$P12R"  value="1024" />
         <Keyword name="$P12E"  value="0,0" />
         <Keyword name="$P12F"  value="NA" />
         <Keyword name="$P12L"  value="488" />
         <Keyword name="$P12V"  value="180" />
         <Keyword name="$P13N"  value="SSC-W" />
         <Keyword name="$P13S"  value="SSC-W" />
         <Keyword name="$P13B"  value="32" />
         <Keyword name="$P13R"  value="1024" />
         <Keyword name="$P13E"  value="0,0" />
         <Keyword name="$P13F"  value="488_10" />
         <Keyword name="$P13L"  value="488" />
         <Keyword name="$P13V"  value="310" />
         <Keyword name="$P14N"  value="BL1-W" />
         <Keyword name="$P14S"  value="BL1-W" />
         <Keyword name="$P14B"  value="32" />
         <Keyword name="$P14R"  value="1024" />
         <Keyword name="$P14E"  value="0,0" />
         <Keyword name="$P14F"  value="530_30" />
         <Keyword name="$P14L"  value="488" />
         <Keyword name="$P14V"  value="450" />
         <Keyword name="$P15N"  value="YL2-W" />
         <Keyword name="$P15S"  value="YL2-W" />
         <Keyword name="$P15B"  value="32" />
         <Keyword name="$P15R"  value="1024" />
         <Keyword name="$P15E"  value="0,0" />
         <Keyword name="$P15F"  value="620_15" />
         <Keyword name="$P15L"  value="561" />
         <Keyword name="$P15V"  value="385" />
         <Keyword name="$P16N"  value="VL1-W" />
         <Keyword name="$P16S"  value="VL1-W" />
         <Keyword name="$P16B"  value="32" />
         <Keyword name="$P16R"  value="1024" />
         <Keyword name="$P16E"  value="0,0" />
         <Keyword name="$P16F"  value="440_50" />
         <Keyword name="$P16L"  value="405" />
         <Keyword name="$P16V"  value="410" />
         <Keyword name="$CYT"  value="4486521 Attune NxT Acoustic Focusing Cytometer (Lasers: BRVY)" />
         <Keyword name="$SYS"  value="OPTIXE2 Microsoft Windows 7 Professional " />
         <Keyword name="$SPILLOVER"  value="9,BL1-A,YL2-A,VL1-A,BL1-H,YL2-H,VL1-H,BL1-W,YL2-W,VL1-W,1.000000,0.000000,0.000000,0.000000,0.000000,0.000000,0.000000,0.000000,0.000000,0.000000,1.000000,0.000000,0.000000,0.000000,0.000000,0.000000,0.000000,0.000000,0.000000,0.000000,1.000000,0.000000,0.000000,0.000000,0.000000,0.000000,0.000000,0.000000,0.000000,0.000000,1.000000,0.000000,0.000000,0.000000,0.000000,0.000000,0.000000,0.000000,0.000000,0.000000,1.000000,0.000000,0.000000,0.000000,0.000000,0.000000,0.000000,0.000000,0.000000,0.000000,1.000000,0.000000,0.000000,0.000000,0.000000,0.000000,0.000000,0.000000,0.000000,0.000000,1.000000,0.000000,0.000000,0.000000,0.000000,0.000000,0.000000,0.000000,0.000000,0.000000,1.000000,0.000000,0.000000,0.000000,0.000000,0.000000,0.000000,0.000000,0.000000,0.000000,1.000000" />
         <Keyword name="$BTIM"  value="08:25:09" />
         <Keyword name="$CELLS"  value="NA" />
         <Keyword name="$COM"  value="NA" />
         <Keyword name="$CYTSN"  value="1AFC203300515" />
         <Keyword name="$DATE"  value="10-Jul-2021" />
         <Keyword name="$ETIM"  value="08:25:12" />
         <Keyword name="$EXP"  value="NA" />
         <Keyword name="$FIL"  value="Continuous_uninduced_4.fcs" />
         <Keyword name="$INST"  value="NA" />
         <Keyword name="$ORIGINALITY"  value="Original" />
         <Keyword name="$LOST"  value="0" />
         <Keyword name="$OP"  value="William Shaw" />
         <Keyword name="$PLATEID"  value="NA" />
         <Keyword name="$PLATENAME"  value="NA" />
         <Keyword name="$PROJ"  value="20210706_CRISPRai_7day" />
         <Keyword name="$SMNO"  value="96h" />
         <Keyword name="$SRC"  value="NA" />
         <Keyword name="$TIMESTEP"  value="0.001" />
         <Keyword name="$VOL"  value="12000" />
         <Keyword name="#FLOWRATE"  value="200" />
         <Keyword name="#LASER1ASF"  value="1.05" />
         <Keyword name="#LASER1COLOR"  value="Blue" />
         <Keyword name="#LASER1DELAY"  value="1100" />
         <Keyword name="#LASER2ASF"  value="1.02" />
         <Keyword name="#LASER2COLOR"  value="Red" />
         <Keyword name="#LASER2DELAY"  value="1452" />
         <Keyword name="#LASER3ASF"  value="0.90" />
         <Keyword name="#LASER3COLOR"  value="Violet" />
         <Keyword name="#LASER3DELAY"  value="718" />
         <Keyword name="#LASER4ASF"  value="0.83" />
         <Keyword name="#LASER4COLOR"  value="Yellow" />
         <Keyword name="#LASER4DELAY"  value="323" />
         <Keyword name="#LASERCONFIG"  value="BRVY" />
         <Keyword name="#P1Label"  value="NA" />
         <Keyword name="#P1Target"  value="NA" />
         <Keyword name="#PTDATE"  value="10-Jul-2021" />
         <Keyword name="#PTRESULT"  value="Pass" />
         <Keyword name="#TR1"  value="OR_FSC,10000" />
         <Keyword name="#WIDTHTHRESHOLD"  value="1000" />
         <Keyword name="#WINEXT"  value="0" />
         <Keyword name="$BEGINDATA"  value="000000008192" />
         <Keyword name="$ENDDATA"  value="000001069823" />
         <Keyword name="$NEXTDATA"  value="000000000000" />
         <Keyword name="$BEGINSTEXT"  value="000000000000" />
         <Keyword name="$ENDSTEXT"  value="000000000000" />
         <Keyword name="$BEGINANALYSIS"  value="000000000000" />
         <Keyword name="$ENDANALYSIS"  value="000000000000" />
       </Keywords>
       <SampleNode name="20210706_CRISPRai_7day_96h_Continuous_uninduced_4.fcs"  annotation=""  owningGroup=""  expanded="1"  sortPriority="10"  count="16588"  sampleID="116" >
         <Graph smoothing="0"  backColor="#ffffff"  foreColor="#000000"  type="Pseudocolor"  fast="1" >
           <Axis dimension="x"  name="FSC-A"  label=""  auto="auto" />
           <Axis dimension="y"  name="SSC-A"  label=""  auto="auto" />
           <GraphSettings level="5%"  smoothingHighResolution="1"  contourHighResolution="1"  histogramSmoothingCount="0"  graphResolution="256"  showOutliers="0"  drawLargeDots="0"  dotsToDraw="8000"  tint="le.chartfill.tinted.40"  lineWeight="le.lineweight.normal"  lineStyle="le.linestyle.solid" />
           <GraphEnvironment showGrid="0"  showAxes="tnlTNL"  showGates="1"  showFreqOnPlots="1"  showGateNameOnPlots="1"  showMedians="0"  showUncomped="0"  addEventParam="0"  lastYAxisName="" >
             <TextTraits font="SansSerif"  size="11"  name="Labels"  style="plain"  color="#000000"  background="#00ffffff"  just="left" />
             <TextTraits font="SansSerif"  size="11"  name="LayoutGates"  style="plain"  color="#000000"  background="#00ffffff"  just="left" />
             <TextTraits font="SansSerif"  size="9"  name="Numbers"  style="plain"  color="#000000"  background="#00ffffff"  just="left" />
             <TextTraits font="SansSerif"  size="9"  name="Legend"  style="plain"  color="#000000"  background="#00ffffff"  just="left" />
             <WindowPosition x="0"  y="0"  width="0"  height="0"  displayed="0"  panelState="" />
           </GraphEnvironment>
         </Graph>
         <Subpopulations>
           <Population name="Yeast"  annotation=""  owningGroup="All Samples"  expanded="1"  sortPriority="10"  count="13589" >
             <Graph smoothing="13"  backColor="#ffffff"  foreColor="#000000"  heatMapStatParameter="BL1-A"  type="Histogram"  fast="1" >
               <Axis dimension="x"  name="VL1-H"  label=""  auto="auto" />
               <Axis dimension="y"  name=""  label=""  auto="auto" />
               <GraphSettings level="5%"  smoothingHighResolution="1"  contourHighResolution="1"  histogramSmoothingCount="0"  graphResolution="256"  showOutliers="0"  drawLargeDots="0"  dotsToDraw="8000"  tint="le.chartfill.tinted.40"  lineWeight="le.lineweight.normal"  lineStyle="le.linestyle.solid" />
               <GraphEnvironment showGrid="0"  showAxes="tnlTNL"  showGates="1"  showFreqOnPlots="1"  showGateNameOnPlots="1"  showMedians="0"  showUncomped="0"  addEventParam="0"  lastYAxisName="" >
                 <TextTraits font="SansSerif"  size="11"  name="Labels"  style="plain"  color="#000000"  background="#00ffffff"  just="left" />
                 <TextTraits font="SansSerif"  size="11"  name="LayoutGates"  style="plain"  color="#000000"  background="#00ffffff"  just="left" />
                 <TextTraits font="SansSerif"  size="9"  name="Numbers"  style="plain"  color="#000000"  background="#00ffffff"  just="left" />
                 <TextTraits font="SansSerif"  size="9"  name="Legend"  style="plain"  color="#000000"  background="#00ffffff"  just="left" />
                 <WindowPosition x="620"  y="20"  width="390"  height="582"  displayed="0"  panelState="---" />
               </GraphEnvironment>
             </Graph>
             <Gate gating:id="ID1228920503" >
               <gating:EllipsoidGate eventsInside="1"  annoOffsetX="0"  annoOffsetY="0"  tint="#000000"  isTinted="0"  lineWeight="Normal"  userDefined="1"  gating:distance="188.9817604161087" >
                 <gating:dimension>
                   <data-type:fcs-dimension data-type:name="FSC-A" />
                 </gating:dimension>
                 <gating:dimension>
                   <data-type:fcs-dimension data-type:name="FSC-H" />
                 </gating:dimension>
                 <gating:foci>
                   <gating:vertex>
                     <gating:coordinate data-type:value="77.9327748181" />
                     <gating:coordinate data-type:value="89.8226555688" />
                   </gating:vertex>
                   <gating:vertex>
                     <gating:coordinate data-type:value="220.0672251819" />
                     <gating:coordinate data-type:value="215.1773444312" />
                   </gating:vertex>
                 </gating:foci>
                 <gating:edge>
                   <gating:vertex>
                     <gating:coordinate data-type:value="221" />
                     <gating:coordinate data-type:value="216" />
                   </gating:vertex>
                   <gating:vertex>
                     <gating:coordinate data-type:value="77" />
                     <gating:coordinate data-type:value="89" />
                   </gating:vertex>
                   <gating:vertex>
                     <gating:coordinate data-type:value="158" />
                     <gating:coordinate data-type:value="140" />
                   </gating:vertex>
                   <gating:vertex>
                     <gating:coordinate data-type:value="140" />
                     <gating:coordinate data-type:value="165" />
                   </gating:vertex>
                 </gating:edge>
               </gating:EllipsoidGate>
             </Gate>
             <Subpopulations>
               <Population name="mScarlet-I"  annotation=""  owningGroup="All Samples"  expanded="1"  sortPriority="10"  count="13588" >
                 <Graph smoothing="13"  backColor="#ffffff"  foreColor="#000000"  heatMapStatParameter="BL1-A"  type="Histogram"  fast="1" >
                   <Axis dimension="x"  name="YL2-H"  label=""  auto="auto" />
                   <Axis dimension="y"  name=""  label=""  auto="auto" />
                   <GraphSettings level="5%"  smoothingHighResolution="1"  contourHighResolution="1"  histogramSmoothingCount="0"  graphResolution="256"  showOutliers="0"  drawLargeDots="0"  dotsToDraw="8000"  tint="le.chartfill.tinted.40"  lineWeight="le.lineweight.normal"  lineStyle="le.linestyle.solid" />
                   <GraphEnvironment showGrid="0"  showAxes="tnlTNL"  showGates="1"  showFreqOnPlots="1"  showGateNameOnPlots="1"  showMedians="0"  showUncomped="0"  addEventParam="0"  lastYAxisName="" >
                     <TextTraits font="SansSerif"  size="11"  name="Labels"  style="plain"  color="#000000"  background="#00ffffff"  just="left" />
                     <TextTraits font="SansSerif"  size="11"  name="LayoutGates"  style="plain"  color="#000000"  background="#00ffffff"  just="left" />
                     <TextTraits font="SansSerif"  size="9"  name="Numbers"  style="plain"  color="#000000"  background="#00ffffff"  just="left" />
                     <TextTraits font="SansSerif"  size="9"  name="Legend"  style="plain"  color="#000000"  background="#00ffffff"  just="left" />
                     <WindowPosition x="620"  y="20"  width="390"  height="713"  displayed="0"  panelState="--+" />
                   </GraphEnvironment>
                 </Graph>
                 <Gate gating:id="ID2134151176"  gating:parent_id="ID1228920503" >
                   <gating:RectangleGate eventsInside="1"  annoOffsetX="0"  annoOffsetY="0"  tint="#000000"  isTinted="0"  lineWeight="Normal"  userDefined="1" >
                     <gating:dimension gating:min="10.276980480236118"  gating:max="1048576.0000000007"  yRatio="0.10185185185185186" >
                       <data-type:fcs-dimension data-type:name="YL2-H" />
                     </gating:dimension>
                   </gating:RectangleGate>
                 </Gate>
                 <Subpopulations>
                   <Statistic name="Geometric Mean"  annotation=""  owningGroup="All Samples"  expanded="1"  sortPriority="5"  id="YL2-H"  ancestor=""  correlate=""  value="431.794189453" />
                 </Subpopulations>
               </Population>
               <Population name="mTagBFP2"  annotation=""  owningGroup="All Samples"  expanded="1"  sortPriority="10"  count="13589" >
                 <Graph smoothing="13"  backColor="#ffffff"  foreColor="#000000"  heatMapStatParameter="BL1-A"  type="Histogram"  fast="1" >
                   <Axis dimension="x"  name="VL1-H"  label=""  auto="auto" />
                   <Axis dimension="y"  name=""  label=""  auto="auto" />
                   <GraphSettings level="5%"  smoothingHighResolution="1"  contourHighResolution="1"  histogramSmoothingCount="0"  graphResolution="256"  showOutliers="0"  drawLargeDots="0"  dotsToDraw="8000"  tint="le.chartfill.tinted.40"  lineWeight="le.lineweight.normal"  lineStyle="le.linestyle.solid" />
                   <GraphEnvironment showGrid="0"  showAxes="tnlTNL"  showGates="1"  showFreqOnPlots="1"  showGateNameOnPlots="1"  showMedians="0"  showUncomped="0"  addEventParam="0"  lastYAxisName="" >
                     <TextTraits font="SansSerif"  size="11"  name="Labels"  style="plain"  color="#000000"  background="#00ffffff"  just="left" />
                     <TextTraits font="SansSerif"  size="11"  name="LayoutGates"  style="plain"  color="#000000"  background="#00ffffff"  just="left" />
                     <TextTraits font="SansSerif"  size="9"  name="Numbers"  style="plain"  color="#000000"  background="#00ffffff"  just="left" />
                     <TextTraits font="SansSerif"  size="9"  name="Legend"  style="plain"  color="#000000"  background="#00ffffff"  just="left" />
                     <WindowPosition x="620"  y="20"  width="390"  height="713"  displayed="0"  panelState="--+" />
                   </GraphEnvironment>
                 </Graph>
                 <Gate gating:id="ID1750934534"  gating:parent_id="ID1228920503" >
                   <gating:RectangleGate eventsInside="1"  annoOffsetX="0"  annoOffsetY="0"  tint="#000000"  isTinted="0"  lineWeight="Normal"  userDefined="1" >
                     <gating:dimension gating:min="10.893367867273964"  gating:max="1048576.0000000007"  yRatio="0.04166666666666663" >
                       <data-type:fcs-dimension data-type:name="VL1-H" />
                     </gating:dimension>
                   </gating:RectangleGate>
                 </Gate>
                 <Subpopulations>
                   <Statistic name="Geometric Mean"  annotation=""  owningGroup="All Samples"  expanded="1"  sortPriority="5"  id="VL1-H"  ancestor=""  correlate=""  value="17946.576171875" />
                 </Subpopulations>
               </Population>
             </Subpopulations>
           </Population>
         </Subpopulations>
       </SampleNode>
     </Sample>
     <Sample>
       <DataSet uri="file:/Volumes/NO%20NAME/FigS6/CRISPR_7day_continuous/72h/20210706_CRISPRai_7day_72h_Batch_uninduced_2.fcs"  sampleID="90" />
       <Transformations>
         <transforms:linear transforms:minRange="0"  transforms:maxRange="3"  gain="0.0015159171" >
           <data-type:parameter data-type:name="Time" />
         </transforms:linear>
         <transforms:log transforms:offset="10000"  transforms:decades="2.0205999133" >
           <data-type:parameter data-type:name="FSC-A" />
         </transforms:log>
         <transforms:linear transforms:minRange="0"  transforms:maxRange="1048576"  gain="1" >
           <data-type:parameter data-type:name="SSC-A" />
         </transforms:linear>
         <transforms:biex transforms:length="256"  transforms:maxRange="1048576"  transforms:neg="0"  transforms:width="-1000"  transforms:pos="5.0205999133" >
           <data-type:parameter data-type:name="BL1-A" />
         </transforms:biex>
         <transforms:biex transforms:length="256"  transforms:maxRange="1048576"  transforms:neg="0"  transforms:width="-1000"  transforms:pos="5.0205999133" >
           <data-type:parameter data-type:name="YL2-A" />
         </transforms:biex>
         <transforms:biex transforms:length="256"  transforms:maxRange="1048576"  transforms:neg="0"  transforms:width="-1000"  transforms:pos="5.0205999133" >
           <data-type:parameter data-type:name="VL1-A" />
         </transforms:biex>
         <transforms:log transforms:offset="10000"  transforms:decades="2.0205999133" >
           <data-type:parameter data-type:name="FSC-H" />
         </transforms:log>
         <transforms:linear transforms:minRange="0"  transforms:maxRange="1048576"  gain="1" >
           <data-type:parameter data-type:name="SSC-H" />
         </transforms:linear>
         <transforms:biex transforms:length="256"  transforms:maxRange="1048576"  transforms:neg="0"  transforms:width="-1000"  transforms:pos="5.0205999133" >
           <data-type:parameter data-type:name="BL1-H" />
         </transforms:biex>
         <transforms:log transforms:offset="1"  transforms:decades="6.0205999133" >
           <data-type:parameter data-type:name="YL2-H" />
         </transforms:log>
         <transforms:log transforms:offset="1"  transforms:decades="6.0205999133" >
           <data-type:parameter data-type:name="VL1-H" />
         </transforms:log>
         <transforms:linear transforms:minRange="0"  transforms:maxRange="1048576"  gain="1" >
           <data-type:parameter data-type:name="FSC-W" />
         </transforms:linear>
         <transforms:linear transforms:minRange="0"  transforms:maxRange="1048576"  gain="1" >
           <data-type:parameter data-type:name="SSC-W" />
         </transforms:linear>
         <transforms:biex transforms:length="256"  transforms:maxRange="1048576"  transforms:neg="0"  transforms:width="-1000"  transforms:pos="5.0205999133" >
           <data-type:parameter data-type:name="BL1-W" />
         </transforms:biex>
         <transforms:biex transforms:length="256"  transforms:maxRange="1048576"  transforms:neg="0"  transforms:width="-1000"  transforms:pos="5.0205999133" >
           <data-type:parameter data-type:name="YL2-W" />
         </transforms:biex>
         <transforms:biex transforms:length="256"  transforms:maxRange="1048576"  transforms:neg="0"  transforms:width="-1000"  transforms:pos="5.0205999133" >
           <data-type:parameter data-type:name="VL1-W" />
         </transforms:biex>
       </Transformations>
       <Keywords>
         <Keyword name="FJ_FCS_VERSION"  value="3.1" />
         <Keyword name="$PAR"  value="16" />
         <Keyword name="$TOT"  value="15969" />
         <Keyword name="$MODE"  value="L" />
         <Keyword name="$DATATYPE"  value="F" />
         <Keyword name="$BYTEORD"  value="1,2,3,4" />
         <Keyword name="$P1N"  value="Time" />
         <Keyword name="$P1S"  value="Time" />
         <Keyword name="$P1B"  value="32" />
         <Keyword name="$P1R"  value="67108864" />
         <Keyword name="$P1E"  value="0,0" />
         <Keyword name="$P1F"  value="NA" />
         <Keyword name="$P1L"  value="NA" />
         <Keyword name="$P1V"  value="NA" />
         <Keyword name="$P2N"  value="FSC-A" />
         <Keyword name="$P2S"  value="FSC-A" />
         <Keyword name="$P2B"  value="32" />
         <Keyword name="$P2R"  value="1048576" />
         <Keyword name="$P2E"  value="0,0" />
         <Keyword name="$P2F"  value="NA" />
         <Keyword name="$P2L"  value="488" />
         <Keyword name="$P2V"  value="180" />
         <Keyword name="$P3N"  value="SSC-A" />
         <Keyword name="$P3S"  value="SSC-A" />
         <Keyword name="$P3B"  value="32" />
         <Keyword name="$P3R"  value="1048576" />
         <Keyword name="$P3E"  value="0,0" />
         <Keyword name="$P3F"  value="488_10" />
         <Keyword name="$P3L"  value="488" />
         <Keyword name="$P3V"  value="310" />
         <Keyword name="$P4N"  value="BL1-A" />
         <Keyword name="$P4S"  value="BL1-A" />
         <Keyword name="$P4B"  value="32" />
         <Keyword name="$P4R"  value="1048576" />
         <Keyword name="$P4E"  value="0,0" />
         <Keyword name="$P4F"  value="530_30" />
         <Keyword name="$P4L"  value="488" />
         <Keyword name="$P4V"  value="450" />
         <Keyword name="$P5N"  value="YL2-A" />
         <Keyword name="$P5S"  value="YL2-A" />
         <Keyword name="$P5B"  value="32" />
         <Keyword name="$P5R"  value="1048576" />
         <Keyword name="$P5E"  value="0,0" />
         <Keyword name="$P5F"  value="620_15" />
         <Keyword name="$P5L"  value="561" />
         <Keyword name="$P5V"  value="385" />
         <Keyword name="$P6N"  value="VL1-A" />
         <Keyword name="$P6S"  value="VL1-A" />
         <Keyword name="$P6B"  value="32" />
         <Keyword name="$P6R"  value="1048576" />
         <Keyword name="$P6E"  value="0,0" />
         <Keyword name="$P6F"  value="440_50" />
         <Keyword name="$P6L"  value="405" />
         <Keyword name="$P6V"  value="410" />
         <Keyword name="$P7N"  value="FSC-H" />
         <Keyword name="$P7S"  value="FSC-H" />
         <Keyword name="$P7B"  value="32" />
         <Keyword name="$P7R"  value="1048576" />
         <Keyword name="$P7E"  value="0,0" />
         <Keyword name="$P7F"  value="NA" />
         <Keyword name="$P7L"  value="488" />
         <Keyword name="$P7V"  value="180" />
         <Keyword name="$P8N"  value="SSC-H" />
         <Keyword name="$P8S"  value="SSC-H" />
         <Keyword name="$P8B"  value="32" />
         <Keyword name="$P8R"  value="1048576" />
         <Keyword name="$P8E"  value="0,0" />
         <Keyword name="$P8F"  value="488_10" />
         <Keyword name="$P8L"  value="488" />
         <Keyword name="$P8V"  value="310" />
         <Keyword name="$P9N"  value="BL1-H" />
         <Keyword name="$P9S"  value="BL1-H" />
         <Keyword name="$P9B"  value="32" />
         <Keyword name="$P9R"  value="1048576" />
         <Keyword name="$P9E"  value="0,0" />
         <Keyword name="$P9F"  value="530_30" />
         <Keyword name="$P9L"  value="488" />
         <Keyword name="$P9V"  value="450" />
         <Keyword name="$P10N"  value="YL2-H" />
         <Keyword name="$P10S"  value="YL2-H" />
         <Keyword name="$P10B"  value="32" />
         <Keyword name="$P10R"  value="1048576" />
         <Keyword name="$P10E"  value="0,0" />
         <Keyword name="$P10F"  value="620_15" />
         <Keyword name="$P10L"  value="561" />
         <Keyword name="$P10V"  value="385" />
         <Keyword name="$P11N"  value="VL1-H" />
         <Keyword name="$P11S"  value="VL1-H" />
         <Keyword name="$P11B"  value="32" />
         <Keyword name="$P11R"  value="1048576" />
         <Keyword name="$P11E"  value="0,0" />
         <Keyword name="$P11F"  value="440_50" />
         <Keyword name="$P11L"  value="405" />
         <Keyword name="$P11V"  value="410" />
         <Keyword name="$P12N"  value="FSC-W" />
         <Keyword name="$P12S"  value="FSC-W" />
         <Keyword name="$P12B"  value="32" />
         <Keyword name="$P12R"  value="1024" />
         <Keyword name="$P12E"  value="0,0" />
         <Keyword name="$P12F"  value="NA" />
         <Keyword name="$P12L"  value="488" />
         <Keyword name="$P12V"  value="180" />
         <Keyword name="$P13N"  value="SSC-W" />
         <Keyword name="$P13S"  value="SSC-W" />
         <Keyword name="$P13B"  value="32" />
         <Keyword name="$P13R"  value="1024" />
         <Keyword name="$P13E"  value="0,0" />
         <Keyword name="$P13F"  value="488_10" />
         <Keyword name="$P13L"  value="488" />
         <Keyword name="$P13V"  value="310" />
         <Keyword name="$P14N"  value="BL1-W" />
         <Keyword name="$P14S"  value="BL1-W" />
         <Keyword name="$P14B"  value="32" />
         <Keyword name="$P14R"  value="1024" />
         <Keyword name="$P14E"  value="0,0" />
         <Keyword name="$P14F"  value="530_30" />
         <Keyword name="$P14L"  value="488" />
         <Keyword name="$P14V"  value="450" />
         <Keyword name="$P15N"  value="YL2-W" />
         <Keyword name="$P15S"  value="YL2-W" />
         <Keyword name="$P15B"  value="32" />
         <Keyword name="$P15R"  value="1024" />
         <Keyword name="$P15E"  value="0,0" />
         <Keyword name="$P15F"  value="620_15" />
         <Keyword name="$P15L"  value="561" />
         <Keyword name="$P15V"  value="385" />
         <Keyword name="$P16N"  value="VL1-W" />
         <Keyword name="$P16S"  value="VL1-W" />
         <Keyword name="$P16B"  value="32" />
         <Keyword name="$P16R"  value="1024" />
         <Keyword name="$P16E"  value="0,0" />
         <Keyword name="$P16F"  value="440_50" />
         <Keyword name="$P16L"  value="405" />
         <Keyword name="$P16V"  value="410" />
         <Keyword name="$CYT"  value="4486521 Attune NxT Acoustic Focusing Cytometer (Lasers: BRVY)" />
         <Keyword name="$SYS"  value="OPTIXE2 Microsoft Windows 7 Professional " />
         <Keyword name="$SPILLOVER"  value="9,BL1-A,YL2-A,VL1-A,BL1-H,YL2-H,VL1-H,BL1-W,YL2-W,VL1-W,1.000000,0.000000,0.000000,0.000000,0.000000,0.000000,0.000000,0.000000,0.000000,0.000000,1.000000,0.000000,0.000000,0.000000,0.000000,0.000000,0.000000,0.000000,0.000000,0.000000,1.000000,0.000000,0.000000,0.000000,0.000000,0.000000,0.000000,0.000000,0.000000,0.000000,1.000000,0.000000,0.000000,0.000000,0.000000,0.000000,0.000000,0.000000,0.000000,0.000000,1.000000,0.000000,0.000000,0.000000,0.000000,0.000000,0.000000,0.000000,0.000000,0.000000,1.000000,0.000000,0.000000,0.000000,0.000000,0.000000,0.000000,0.000000,0.000000,0.000000,1.000000,0.000000,0.000000,0.000000,0.000000,0.000000,0.000000,0.000000,0.000000,0.000000,1.000000,0.000000,0.000000,0.000000,0.000000,0.000000,0.000000,0.000000,0.000000,0.000000,1.000000" />
         <Keyword name="$BTIM"  value="08:35:21" />
         <Keyword name="$CELLS"  value="NA" />
         <Keyword name="$COM"  value="NA" />
         <Keyword name="$CYTSN"  value="1AFC203300515" />
         <Keyword name="$DATE"  value="09-Jul-2021" />
         <Keyword name="$ETIM"  value="08:35:24" />
         <Keyword name="$EXP"  value="NA" />
         <Keyword name="$FIL"  value="Batch_uninduced_2.fcs" />
         <Keyword name="$INST"  value="NA" />
         <Keyword name="$ORIGINALITY"  value="Original" />
         <Keyword name="$LOST"  value="0" />
         <Keyword name="$OP"  value="William Shaw" />
         <Keyword name="$PLATEID"  value="NA" />
         <Keyword name="$PLATENAME"  value="NA" />
         <Keyword name="$PROJ"  value="20210706_CRISPRai_7day" />
         <Keyword name="$SMNO"  value="72h" />
         <Keyword name="$SRC"  value="NA" />
         <Keyword name="$TIMESTEP"  value="0.001" />
         <Keyword name="$VOL"  value="11000" />
         <Keyword name="#FLOWRATE"  value="200" />
         <Keyword name="#LASER1ASF"  value="0.92" />
         <Keyword name="#LASER1COLOR"  value="Blue" />
         <Keyword name="#LASER1DELAY"  value="1100" />
         <Keyword name="#LASER2ASF"  value="0.90" />
         <Keyword name="#LASER2COLOR"  value="Red" />
         <Keyword name="#LASER2DELAY"  value="1517" />
         <Keyword name="#LASER3ASF"  value="0.84" />
         <Keyword name="#LASER3COLOR"  value="Violet" />
         <Keyword name="#LASER3DELAY"  value="648" />
         <Keyword name="#LASER4ASF"  value="0.72" />
         <Keyword name="#LASER4COLOR"  value="Yellow" />
         <Keyword name="#LASER4DELAY"  value="180" />
         <Keyword name="#LASERCONFIG"  value="BRVY" />
         <Keyword name="#P1Label"  value="NA" />
         <Keyword name="#P1Target"  value="NA" />
         <Keyword name="#PTDATE"  value="09-Jul-2021" />
         <Keyword name="#PTRESULT"  value="Pass" />
         <Keyword name="#TR1"  value="OR_FSC,10000" />
         <Keyword name="#WIDTHTHRESHOLD"  value="1000" />
         <Keyword name="#WINEXT"  value="0" />
         <Keyword name="$BEGINDATA"  value="000000008192" />
         <Keyword name="$ENDDATA"  value="000001030207" />
         <Keyword name="$NEXTDATA"  value="000000000000" />
         <Keyword name="$BEGINSTEXT"  value="000000000000" />
         <Keyword name="$ENDSTEXT"  value="000000000000" />
         <Keyword name="$BEGINANALYSIS"  value="000000000000" />
         <Keyword name="$ENDANALYSIS"  value="000000000000" />
       </Keywords>
       <SampleNode name="20210706_CRISPRai_7day_72h_Batch_uninduced_2.fcs"  annotation=""  owningGroup=""  expanded="1"  sortPriority="10"  count="15969"  sampleID="90" >
         <Graph smoothing="0"  backColor="#ffffff"  foreColor="#000000"  type="Pseudocolor"  fast="1" >
           <Axis dimension="x"  name="FSC-A"  label=""  auto="auto" />
           <Axis dimension="y"  name="SSC-A"  label=""  auto="auto" />
           <GraphSettings level="5%"  smoothingHighResolution="1"  contourHighResolution="1"  histogramSmoothingCount="0"  graphResolution="256"  showOutliers="0"  drawLargeDots="0"  dotsToDraw="8000"  tint="le.chartfill.tinted.40"  lineWeight="le.lineweight.normal"  lineStyle="le.linestyle.solid" />
           <GraphEnvironment showGrid="0"  showAxes="tnlTNL"  showGates="1"  showFreqOnPlots="1"  showGateNameOnPlots="1"  showMedians="0"  showUncomped="0"  addEventParam="0"  lastYAxisName="" >
             <TextTraits font="SansSerif"  size="11"  name="Labels"  style="plain"  color="#000000"  background="#00ffffff"  just="left" />
             <TextTraits font="SansSerif"  size="11"  name="LayoutGates"  style="plain"  color="#000000"  background="#00ffffff"  just="left" />
             <TextTraits font="SansSerif"  size="9"  name="Numbers"  style="plain"  color="#000000"  background="#00ffffff"  just="left" />
             <TextTraits font="SansSerif"  size="9"  name="Legend"  style="plain"  color="#000000"  background="#00ffffff"  just="left" />
             <WindowPosition x="0"  y="0"  width="0"  height="0"  displayed="0"  panelState="" />
           </GraphEnvironment>
         </Graph>
         <Subpopulations>
           <Population name="Yeast"  annotation=""  owningGroup="All Samples"  expanded="1"  sortPriority="10"  count="12417" >
             <Graph smoothing="13"  backColor="#ffffff"  foreColor="#000000"  heatMapStatParameter="BL1-A"  type="Histogram"  fast="1" >
               <Axis dimension="x"  name="VL1-H"  label=""  auto="auto" />
               <Axis dimension="y"  name=""  label=""  auto="auto" />
               <GraphSettings level="5%"  smoothingHighResolution="1"  contourHighResolution="1"  histogramSmoothingCount="0"  graphResolution="256"  showOutliers="0"  drawLargeDots="0"  dotsToDraw="8000"  tint="le.chartfill.tinted.40"  lineWeight="le.lineweight.normal"  lineStyle="le.linestyle.solid" />
               <GraphEnvironment showGrid="0"  showAxes="tnlTNL"  showGates="1"  showFreqOnPlots="1"  showGateNameOnPlots="1"  showMedians="0"  showUncomped="0"  addEventParam="0"  lastYAxisName="" >
                 <TextTraits font="SansSerif"  size="11"  name="Labels"  style="plain"  color="#000000"  background="#00ffffff"  just="left" />
                 <TextTraits font="SansSerif"  size="11"  name="LayoutGates"  style="plain"  color="#000000"  background="#00ffffff"  just="left" />
                 <TextTraits font="SansSerif"  size="9"  name="Numbers"  style="plain"  color="#000000"  background="#00ffffff"  just="left" />
                 <TextTraits font="SansSerif"  size="9"  name="Legend"  style="plain"  color="#000000"  background="#00ffffff"  just="left" />
                 <WindowPosition x="620"  y="20"  width="390"  height="582"  displayed="0"  panelState="---" />
               </GraphEnvironment>
             </Graph>
             <Gate gating:id="ID1168937057" >
               <gating:EllipsoidGate eventsInside="1"  annoOffsetX="0"  annoOffsetY="0"  tint="#000000"  isTinted="0"  lineWeight="Normal"  userDefined="1"  gating:distance="188.9817604161087" >
                 <gating:dimension>
                   <data-type:fcs-dimension data-type:name="FSC-A" />
                 </gating:dimension>
                 <gating:dimension>
                   <data-type:fcs-dimension data-type:name="FSC-H" />
                 </gating:dimension>
                 <gating:foci>
                   <gating:vertex>
                     <gating:coordinate data-type:value="77.9327748181" />
                     <gating:coordinate data-type:value="89.8226555688" />
                   </gating:vertex>
                   <gating:vertex>
                     <gating:coordinate data-type:value="220.0672251819" />
                     <gating:coordinate data-type:value="215.1773444312" />
                   </gating:vertex>
                 </gating:foci>
                 <gating:edge>
                   <gating:vertex>
                     <gating:coordinate data-type:value="221" />
                     <gating:coordinate data-type:value="216" />
                   </gating:vertex>
                   <gating:vertex>
                     <gating:coordinate data-type:value="77" />
                     <gating:coordinate data-type:value="89" />
                   </gating:vertex>
                   <gating:vertex>
                     <gating:coordinate data-type:value="158" />
                     <gating:coordinate data-type:value="140" />
                   </gating:vertex>
                   <gating:vertex>
                     <gating:coordinate data-type:value="140" />
                     <gating:coordinate data-type:value="165" />
                   </gating:vertex>
                 </gating:edge>
               </gating:EllipsoidGate>
             </Gate>
             <Subpopulations>
               <Population name="mScarlet-I"  annotation=""  owningGroup="All Samples"  expanded="1"  sortPriority="10"  count="12416" >
                 <Graph smoothing="13"  backColor="#ffffff"  foreColor="#000000"  heatMapStatParameter="BL1-A"  type="Histogram"  fast="1" >
                   <Axis dimension="x"  name="YL2-H"  label=""  auto="auto" />
                   <Axis dimension="y"  name=""  label=""  auto="auto" />
                   <GraphSettings level="5%"  smoothingHighResolution="1"  contourHighResolution="1"  histogramSmoothingCount="0"  graphResolution="256"  showOutliers="0"  drawLargeDots="0"  dotsToDraw="8000"  tint="le.chartfill.tinted.40"  lineWeight="le.lineweight.normal"  lineStyle="le.linestyle.solid" />
                   <GraphEnvironment showGrid="0"  showAxes="tnlTNL"  showGates="1"  showFreqOnPlots="1"  showGateNameOnPlots="1"  showMedians="0"  showUncomped="0"  addEventParam="0"  lastYAxisName="" >
                     <TextTraits font="SansSerif"  size="11"  name="Labels"  style="plain"  color="#000000"  background="#00ffffff"  just="left" />
                     <TextTraits font="SansSerif"  size="11"  name="LayoutGates"  style="plain"  color="#000000"  background="#00ffffff"  just="left" />
                     <TextTraits font="SansSerif"  size="9"  name="Numbers"  style="plain"  color="#000000"  background="#00ffffff"  just="left" />
                     <TextTraits font="SansSerif"  size="9"  name="Legend"  style="plain"  color="#000000"  background="#00ffffff"  just="left" />
                     <WindowPosition x="620"  y="20"  width="390"  height="713"  displayed="0"  panelState="--+" />
                   </GraphEnvironment>
                 </Graph>
                 <Gate gating:id="ID1633268075"  gating:parent_id="ID1168937057" >
                   <gating:RectangleGate eventsInside="1"  annoOffsetX="0"  annoOffsetY="0"  tint="#000000"  isTinted="0"  lineWeight="Normal"  userDefined="1" >
                     <gating:dimension gating:min="10.276980480236118"  gating:max="1048576.0000000007"  yRatio="0.10185185185185186" >
                       <data-type:fcs-dimension data-type:name="YL2-H" />
                     </gating:dimension>
                   </gating:RectangleGate>
                 </Gate>
                 <Subpopulations>
                   <Statistic name="Geometric Mean"  annotation=""  owningGroup="All Samples"  expanded="1"  sortPriority="5"  id="YL2-H"  ancestor=""  correlate=""  value="297.08996582" />
                 </Subpopulations>
               </Population>
               <Population name="mTagBFP2"  annotation=""  owningGroup="All Samples"  expanded="1"  sortPriority="10"  count="12416" >
                 <Graph smoothing="13"  backColor="#ffffff"  foreColor="#000000"  heatMapStatParameter="BL1-A"  type="Histogram"  fast="1" >
                   <Axis dimension="x"  name="VL1-H"  label=""  auto="auto" />
                   <Axis dimension="y"  name=""  label=""  auto="auto" />
                   <GraphSettings level="5%"  smoothingHighResolution="1"  contourHighResolution="1"  histogramSmoothingCount="0"  graphResolution="256"  showOutliers="0"  drawLargeDots="0"  dotsToDraw="8000"  tint="le.chartfill.tinted.40"  lineWeight="le.lineweight.normal"  lineStyle="le.linestyle.solid" />
                   <GraphEnvironment showGrid="0"  showAxes="tnlTNL"  showGates="1"  showFreqOnPlots="1"  showGateNameOnPlots="1"  showMedians="0"  showUncomped="0"  addEventParam="0"  lastYAxisName="" >
                     <TextTraits font="SansSerif"  size="11"  name="Labels"  style="plain"  color="#000000"  background="#00ffffff"  just="left" />
                     <TextTraits font="SansSerif"  size="11"  name="LayoutGates"  style="plain"  color="#000000"  background="#00ffffff"  just="left" />
                     <TextTraits font="SansSerif"  size="9"  name="Numbers"  style="plain"  color="#000000"  background="#00ffffff"  just="left" />
                     <TextTraits font="SansSerif"  size="9"  name="Legend"  style="plain"  color="#000000"  background="#00ffffff"  just="left" />
                     <WindowPosition x="620"  y="20"  width="390"  height="713"  displayed="0"  panelState="--+" />
                   </GraphEnvironment>
                 </Graph>
                 <Gate gating:id="ID2085685353"  gating:parent_id="ID1168937057" >
                   <gating:RectangleGate eventsInside="1"  annoOffsetX="0"  annoOffsetY="0"  tint="#000000"  isTinted="0"  lineWeight="Normal"  userDefined="1" >
                     <gating:dimension gating:min="10.893367867273964"  gating:max="1048576.0000000007"  yRatio="0.04166666666666663" >
                       <data-type:fcs-dimension data-type:name="VL1-H" />
                     </gating:dimension>
                   </gating:RectangleGate>
                 </Gate>
                 <Subpopulations>
                   <Statistic name="Geometric Mean"  annotation=""  owningGroup="All Samples"  expanded="1"  sortPriority="5"  id="VL1-H"  ancestor=""  correlate=""  value="16196.25" />
                 </Subpopulations>
               </Population>
             </Subpopulations>
           </Population>
         </Subpopulations>
       </SampleNode>
     </Sample>
     <Sample>
       <DataSet uri="file:/Volumes/NO%20NAME/FigS6/CRISPR_7day_Continuous_LateInduction/20210719_CRISPRai_LateInduction_Experiment_Induced_Induced_4.fcs"  sampleID="117" />
       <Transformations>
         <transforms:linear transforms:minRange="0.023715415"  transforms:maxRange="3"  gain="0.0016939582" >
           <data-type:parameter data-type:name="Time" />
         </transforms:linear>
         <transforms:log transforms:offset="10000"  transforms:decades="2.0205999133" >
           <data-type:parameter data-type:name="FSC-A" />
         </transforms:log>
         <transforms:linear transforms:minRange="0"  transforms:maxRange="1048576"  gain="1" >
           <data-type:parameter data-type:name="SSC-A" />
         </transforms:linear>
         <transforms:biex transforms:length="256"  transforms:maxRange="1048576"  transforms:neg="0"  transforms:width="-1000"  transforms:pos="5.0205999133" >
           <data-type:parameter data-type:name="BL1-A" />
         </transforms:biex>
         <transforms:biex transforms:length="256"  transforms:maxRange="1048576"  transforms:neg="0"  transforms:width="-1000"  transforms:pos="5.0205999133" >
           <data-type:parameter data-type:name="YL2-A" />
         </transforms:biex>
         <transforms:biex transforms:length="256"  transforms:maxRange="1048576"  transforms:neg="0"  transforms:width="-1000"  transforms:pos="5.0205999133" >
           <data-type:parameter data-type:name="VL1-A" />
         </transforms:biex>
         <transforms:log transforms:offset="10000"  transforms:decades="2.0205999133" >
           <data-type:parameter data-type:name="FSC-H" />
         </transforms:log>
         <transforms:linear transforms:minRange="0"  transforms:maxRange="1048576"  gain="1" >
           <data-type:parameter data-type:name="SSC-H" />
         </transforms:linear>
         <transforms:biex transforms:length="256"  transforms:maxRange="1048576"  transforms:neg="0"  transforms:width="-1000"  transforms:pos="5.0205999133" >
           <data-type:parameter data-type:name="BL1-H" />
         </transforms:biex>
         <transforms:log transforms:offset="1"  transforms:decades="6.0205999133" >
           <data-type:parameter data-type:name="YL2-H" />
         </transforms:log>
         <transforms:log transforms:offset="1"  transforms:decades="6.0205999133" >
           <data-type:parameter data-type:name="VL1-H" />
         </transforms:log>
         <transforms:linear transforms:minRange="0"  transforms:maxRange="1048576"  gain="1" >
           <data-type:parameter data-type:name="FSC-W" />
         </transforms:linear>
         <transforms:linear transforms:minRange="0"  transforms:maxRange="1048576"  gain="1" >
           <data-type:parameter data-type:name="SSC-W" />
         </transforms:linear>
         <transforms:biex transforms:length="256"  transforms:maxRange="1048576"  transforms:neg="0"  transforms:width="-1000"  transforms:pos="5.0205999133" >
           <data-type:parameter data-type:name="BL1-W" />
         </transforms:biex>
         <transforms:biex transforms:length="256"  transforms:maxRange="1048576"  transforms:neg="0"  transforms:width="-1000"  transforms:pos="5.0205999133" >
           <data-type:parameter data-type:name="YL2-W" />
         </transforms:biex>
         <transforms:biex transforms:length="256"  transforms:maxRange="1048576"  transforms:neg="0"  transforms:width="-1000"  transforms:pos="5.0205999133" >
           <data-type:parameter data-type:name="VL1-W" />
         </transforms:biex>
       </Transformations>
       <Keywords>
         <Keyword name="FJ_FCS_VERSION"  value="3.1" />
         <Keyword name="#FLOWRATE"  value="200" />
         <Keyword name="#LASER1ASF"  value="1.07" />
         <Keyword name="#LASER1COLOR"  value="Blue" />
         <Keyword name="#LASER1DELAY"  value="1100" />
         <Keyword name="#LASER2ASF"  value="1.02" />
         <Keyword name="#LASER2COLOR"  value="Red" />
         <Keyword name="#LASER2DELAY"  value="1460" />
         <Keyword name="#LASER3ASF"  value="0.89" />
         <Keyword name="#LASER3COLOR"  value="Violet" />
         <Keyword name="#LASER3DELAY"  value="714" />
         <Keyword name="#LASER4ASF"  value="0.83" />
         <Keyword name="#LASER4COLOR"  value="Yellow" />
         <Keyword name="#LASER4DELAY"  value="313" />
         <Keyword name="#LASERCONFIG"  value="BRVY" />
         <Keyword name="#P1Label"  value="NA" />
         <Keyword name="#P1Target"  value="NA" />
         <Keyword name="#PTDATE"  value="19-Jul-2021" />
         <Keyword name="#PTRESULT"  value="Pass" />
         <Keyword name="#TR1"  value="OR_FSC,10000" />
         <Keyword name="#WIDTHTHRESHOLD"  value="1000" />
         <Keyword name="#WINEXT"  value="0" />
         <Keyword name="$BTIM"  value="16:36:03" />
         <Keyword name="$BYTEORD"  value="1,2,3,4" />
         <Keyword name="$CELLS"  value="NA" />
         <Keyword name="$COM"  value="NA" />
         <Keyword name="$CYT"  value="4486521 Attune NxT Acoustic Focusing Cytometer (Lasers: BRVY)" />
         <Keyword name="$CYTSN"  value="1AFC203300515" />
         <Keyword name="$DATATYPE"  value="F" />
         <Keyword name="$DATE"  value="19-Jul-2021" />
         <Keyword name="$ETIM"  value="16:36:06" />
         <Keyword name="$EXP"  value="NA" />
         <Keyword name="$FIL"  value="Induced_4.fcs" />
         <Keyword name="$INST"  value="NA" />
         <Keyword name="$LAST_MODIFIED"  value="19-Jul-2021 16:52:59" />
         <Keyword name="$LAST_MODIFIER"  value="Will" />
         <Keyword name="$LOST"  value="0" />
         <Keyword name="$MODE"  value="L" />
         <Keyword name="$OP"  value="William Shaw" />
         <Keyword name="$ORIGINALITY"  value="NonDataModified" />
         <Keyword name="$P10B"  value="32" />
         <Keyword name="$P10E"  value="0,0" />
         <Keyword name="$P10F"  value="620_15" />
         <Keyword name="$P10L"  value="561" />
         <Keyword name="$P10N"  value="YL2-H" />
         <Keyword name="$P10R"  value="1048576" />
         <Keyword name="$P10S"  value="YL2-H" />
         <Keyword name="$P10V"  value="385" />
         <Keyword name="$P11B"  value="32" />
         <Keyword name="$P11E"  value="0,0" />
         <Keyword name="$P11F"  value="440_50" />
         <Keyword name="$P11L"  value="405" />
         <Keyword name="$P11N"  value="VL1-H" />
         <Keyword name="$P11R"  value="1048576" />
         <Keyword name="$P11S"  value="VL1-H" />
         <Keyword name="$P11V"  value="410" />
         <Keyword name="$P12B"  value="32" />
         <Keyword name="$P12E"  value="0,0" />
         <Keyword name="$P12F"  value="NA" />
         <Keyword name="$P12L"  value="488" />
         <Keyword name="$P12N"  value="FSC-W" />
         <Keyword name="$P12R"  value="1024" />
         <Keyword name="$P12S"  value="FSC-W" />
         <Keyword name="$P12V"  value="180" />
         <Keyword name="$P13B"  value="32" />
         <Keyword name="$P13E"  value="0,0" />
         <Keyword name="$P13F"  value="488_10" />
         <Keyword name="$P13L"  value="488" />
         <Keyword name="$P13N"  value="SSC-W" />
         <Keyword name="$P13R"  value="1024" />
         <Keyword name="$P13S"  value="SSC-W" />
         <Keyword name="$P13V"  value="310" />
         <Keyword name="$P14B"  value="32" />
         <Keyword name="$P14E"  value="0,0" />
         <Keyword name="$P14F"  value="530_30" />
         <Keyword name="$P14L"  value="488" />
         <Keyword name="$P14N"  value="BL1-W" />
         <Keyword name="$P14R"  value="1024" />
         <Keyword name="$P14S"  value="BL1-W" />
         <Keyword name="$P14V"  value="450" />
         <Keyword name="$P15B"  value="32" />
         <Keyword name="$P15E"  value="0,0" />
         <Keyword name="$P15F"  value="620_15" />
         <Keyword name="$P15L"  value="561" />
         <Keyword name="$P15N"  value="YL2-W" />
         <Keyword name="$P15R"  value="1024" />
         <Keyword name="$P15S"  value="YL2-W" />
         <Keyword name="$P15V"  value="385" />
         <Keyword name="$P16B"  value="32" />
         <Keyword name="$P16E"  value="0,0" />
         <Keyword name="$P16F"  value="440_50" />
         <Keyword name="$P16L"  value="405" />
         <Keyword name="$P16N"  value="VL1-W" />
         <Keyword name="$P16R"  value="1024" />
         <Keyword name="$P16S"  value="VL1-W" />
         <Keyword name="$P16V"  value="410" />
         <Keyword name="$P1B"  value="32" />
         <Keyword name="$P1E"  value="0,0" />
         <Keyword name="$P1F"  value="NA" />
         <Keyword name="$P1L"  value="NA" />
         <Keyword name="$P1N"  value="Time" />
         <Keyword name="$P1R"  value="67108864" />
         <Keyword name="$P1S"  value="Time" />
         <Keyword name="$P1V"  value="NA" />
         <Keyword name="$P2B"  value="32" />
         <Keyword name="$P2E"  value="0,0" />
         <Keyword name="$P2F"  value="NA" />
         <Keyword name="$P2L"  value="488" />
         <Keyword name="$P2N"  value="FSC-A" />
         <Keyword name="$P2R"  value="1048576" />
         <Keyword name="$P2S"  value="FSC-A" />
         <Keyword name="$P2V"  value="180" />
         <Keyword name="$P3B"  value="32" />
         <Keyword name="$P3E"  value="0,0" />
         <Keyword name="$P3F"  value="488_10" />
         <Keyword name="$P3L"  value="488" />
         <Keyword name="$P3N"  value="SSC-A" />
         <Keyword name="$P3R"  value="1048576" />
         <Keyword name="$P3S"  value="SSC-A" />
         <Keyword name="$P3V"  value="310" />
         <Keyword name="$P4B"  value="32" />
         <Keyword name="$P4E"  value="0,0" />
         <Keyword name="$P4F"  value="530_30" />
         <Keyword name="$P4L"  value="488" />
         <Keyword name="$P4N"  value="BL1-A" />
         <Keyword name="$P4R"  value="1048576" />
         <Keyword name="$P4S"  value="BL1-A" />
         <Keyword name="$P4V"  value="450" />
         <Keyword name="$P5B"  value="32" />
         <Keyword name="$P5E"  value="0,0" />
         <Keyword name="$P5F"  value="620_15" />
         <Keyword name="$P5L"  value="561" />
         <Keyword name="$P5N"  value="YL2-A" />
         <Keyword name="$P5R"  value="1048576" />
         <Keyword name="$P5S"  value="YL2-A" />
         <Keyword name="$P5V"  value="385" />
         <Keyword name="$P6B"  value="32" />
         <Keyword name="$P6E"  value="0,0" />
         <Keyword name="$P6F"  value="440_50" />
         <Keyword name="$P6L"  value="405" />
         <Keyword name="$P6N"  value="VL1-A" />
         <Keyword name="$P6R"  value="1048576" />
         <Keyword name="$P6S"  value="VL1-A" />
         <Keyword name="$P6V"  value="410" />
         <Keyword name="$P7B"  value="32" />
         <Keyword name="$P7E"  value="0,0" />
         <Keyword name="$P7F"  value="NA" />
         <Keyword name="$P7L"  value="488" />
         <Keyword name="$P7N"  value="FSC-H" />
         <Keyword name="$P7R"  value="1048576" />
         <Keyword name="$P7S"  value="FSC-H" />
         <Keyword name="$P7V"  value="180" />
         <Keyword name="$P8B"  value="32" />
         <Keyword name="$P8E"  value="0,0" />
         <Keyword name="$P8F"  value="488_10" />
         <Keyword name="$P8L"  value="488" />
         <Keyword name="$P8N"  value="SSC-H" />
         <Keyword name="$P8R"  value="1048576" />
         <Keyword name="$P8S"  value="SSC-H" />
         <Keyword name="$P8V"  value="310" />
         <Keyword name="$P9B"  value="32" />
         <Keyword name="$P9E"  value="0,0" />
         <Keyword name="$P9F"  value="530_30" />
         <Keyword name="$P9L"  value="488" />
         <Keyword name="$P9N"  value="BL1-H" />
         <Keyword name="$P9R"  value="1048576" />
         <Keyword name="$P9S"  value="BL1-H" />
         <Keyword name="$P9V"  value="450" />
         <Keyword name="$PAR"  value="16" />
         <Keyword name="$PLATEID"  value="NA" />
         <Keyword name="$PLATENAME"  value="20210719_CRISPRai_LateInduction" />
         <Keyword name="$PROJ"  value="Experiment" />
         <Keyword name="$SMNO"  value="Induced" />
         <Keyword name="$SPILLOVER"  value="9,BL1-A,YL2-A,VL1-A,BL1-H,YL2-H,VL1-H,BL1-W,YL2-W,VL1-W,1.000000,0.000000,0.000000,0.000000,0.000000,0.000000,0.000000,0.000000,0.000000,0.000000,1.000000,0.000000,0.000000,0.000000,0.000000,0.000000,0.000000,0.000000,0.000000,0.000000,1.000000,0.000000,0.000000,0.000000,0.000000,0.000000,0.000000,0.000000,0.000000,0.000000,1.000000,0.000000,0.000000,0.000000,0.000000,0.000000,0.000000,0.000000,0.000000,0.000000,1.000000,0.000000,0.000000,0.000000,0.000000,0.000000,0.000000,0.000000,0.000000,0.000000,1.000000,0.000000,0.000000,0.000000,0.000000,0.000000,0.000000,0.000000,0.000000,0.000000,1.000000,0.000000,0.000000,0.000000,0.000000,0.000000,0.000000,0.000000,0.000000,0.000000,1.000000,0.000000,0.000000,0.000000,0.000000,0.000000,0.000000,0.000000,0.000000,0.000000,1.000000" />
         <Keyword name="$SRC"  value="NA" />
         <Keyword name="$SYS"  value="OPTIXE2 Microsoft Windows 7 Professional " />
         <Keyword name="$TIMESTEP"  value="0.001" />
         <Keyword name="$TOT"  value="11634" />
         <Keyword name="$VOL"  value="10000" />
         <Keyword name="$BEGINDATA"  value="000000008192" />
         <Keyword name="$ENDDATA"  value="000000752767" />
         <Keyword name="$NEXTDATA"  value="000000000000" />
         <Keyword name="$BEGINSTEXT"  value="000000000000" />
         <Keyword name="$ENDSTEXT"  value="000000000000" />
         <Keyword name="$BEGINANALYSIS"  value="000000000000" />
         <Keyword name="$ENDANALYSIS"  value="000000000000" />
       </Keywords>
       <SampleNode name="20210719_CRISPRai_LateInduction_Experiment_Induced_Induced_4.fcs"  annotation=""  owningGroup=""  expanded="1"  sortPriority="10"  count="11634"  sampleID="117" >
         <Graph smoothing="0"  backColor="#ffffff"  foreColor="#000000"  type="Pseudocolor"  fast="1" >
           <Axis dimension="x"  name="FSC-A"  label=""  auto="auto" />
           <Axis dimension="y"  name="SSC-A"  label=""  auto="auto" />
           <GraphSettings level="5%"  smoothingHighResolution="1"  contourHighResolution="1"  histogramSmoothingCount="0"  graphResolution="256"  showOutliers="0"  drawLargeDots="0"  dotsToDraw="8000"  tint="le.chartfill.tinted.40"  lineWeight="le.lineweight.normal"  lineStyle="le.linestyle.solid" />
           <GraphEnvironment showGrid="0"  showAxes="tnlTNL"  showGates="1"  showFreqOnPlots="1"  showGateNameOnPlots="1"  showMedians="0"  showUncomped="0"  addEventParam="0"  lastYAxisName="" >
             <TextTraits font="SansSerif"  size="11"  name="Labels"  style="plain"  color="#000000"  background="#00ffffff"  just="left" />
             <TextTraits font="SansSerif"  size="11"  name="LayoutGates"  style="plain"  color="#000000"  background="#00ffffff"  just="left" />
             <TextTraits font="SansSerif"  size="9"  name="Numbers"  style="plain"  color="#000000"  background="#00ffffff"  just="left" />
             <TextTraits font="SansSerif"  size="9"  name="Legend"  style="plain"  color="#000000"  background="#00ffffff"  just="left" />
             <WindowPosition x="0"  y="0"  width="0"  height="0"  displayed="0"  panelState="" />
           </GraphEnvironment>
         </Graph>
         <Subpopulations>
           <Population name="Yeast"  annotation=""  owningGroup="All Samples"  expanded="1"  sortPriority="10"  count="9486" >
             <Graph smoothing="13"  backColor="#ffffff"  foreColor="#000000"  heatMapStatParameter="BL1-A"  type="Histogram"  fast="1" >
               <Axis dimension="x"  name="VL1-H"  label=""  auto="auto" />
               <Axis dimension="y"  name=""  label=""  auto="auto" />
               <GraphSettings level="5%"  smoothingHighResolution="1"  contourHighResolution="1"  histogramSmoothingCount="0"  graphResolution="256"  showOutliers="0"  drawLargeDots="0"  dotsToDraw="8000"  tint="le.chartfill.tinted.40"  lineWeight="le.lineweight.normal"  lineStyle="le.linestyle.solid" />
               <GraphEnvironment showGrid="0"  showAxes="tnlTNL"  showGates="1"  showFreqOnPlots="1"  showGateNameOnPlots="1"  showMedians="0"  showUncomped="0"  addEventParam="0"  lastYAxisName="" >
                 <TextTraits font="SansSerif"  size="11"  name="Labels"  style="plain"  color="#000000"  background="#00ffffff"  just="left" />
                 <TextTraits font="SansSerif"  size="11"  name="LayoutGates"  style="plain"  color="#000000"  background="#00ffffff"  just="left" />
                 <TextTraits font="SansSerif"  size="9"  name="Numbers"  style="plain"  color="#000000"  background="#00ffffff"  just="left" />
                 <TextTraits font="SansSerif"  size="9"  name="Legend"  style="plain"  color="#000000"  background="#00ffffff"  just="left" />
                 <WindowPosition x="620"  y="20"  width="390"  height="582"  displayed="0"  panelState="---" />
               </GraphEnvironment>
             </Graph>
             <Gate gating:id="ID1724180959" >
               <gating:EllipsoidGate eventsInside="1"  annoOffsetX="0"  annoOffsetY="0"  tint="#000000"  isTinted="0"  lineWeight="Normal"  userDefined="1"  gating:distance="188.9817604161087" >
                 <gating:dimension>
                   <data-type:fcs-dimension data-type:name="FSC-A" />
                 </gating:dimension>
                 <gating:dimension>
                   <data-type:fcs-dimension data-type:name="FSC-H" />
                 </gating:dimension>
                 <gating:foci>
                   <gating:vertex>
                     <gating:coordinate data-type:value="77.9327748181" />
                     <gating:coordinate data-type:value="89.8226555688" />
                   </gating:vertex>
                   <gating:vertex>
                     <gating:coordinate data-type:value="220.0672251819" />
                     <gating:coordinate data-type:value="215.1773444312" />
                   </gating:vertex>
                 </gating:foci>
                 <gating:edge>
                   <gating:vertex>
                     <gating:coordinate data-type:value="221" />
                     <gating:coordinate data-type:value="216" />
                   </gating:vertex>
                   <gating:vertex>
                     <gating:coordinate data-type:value="77" />
                     <gating:coordinate data-type:value="89" />
                   </gating:vertex>
                   <gating:vertex>
                     <gating:coordinate data-type:value="158" />
                     <gating:coordinate data-type:value="140" />
                   </gating:vertex>
                   <gating:vertex>
                     <gating:coordinate data-type:value="140" />
                     <gating:coordinate data-type:value="165" />
                   </gating:vertex>
                 </gating:edge>
               </gating:EllipsoidGate>
             </Gate>
             <Subpopulations>
               <Population name="mScarlet-I"  annotation=""  owningGroup="All Samples"  expanded="1"  sortPriority="10"  count="9445" >
                 <Graph smoothing="13"  backColor="#ffffff"  foreColor="#000000"  heatMapStatParameter="BL1-A"  type="Histogram"  fast="1" >
                   <Axis dimension="x"  name="YL2-H"  label=""  auto="auto" />
                   <Axis dimension="y"  name=""  label=""  auto="auto" />
                   <GraphSettings level="5%"  smoothingHighResolution="1"  contourHighResolution="1"  histogramSmoothingCount="0"  graphResolution="256"  showOutliers="0"  drawLargeDots="0"  dotsToDraw="8000"  tint="le.chartfill.tinted.40"  lineWeight="le.lineweight.normal"  lineStyle="le.linestyle.solid" />
                   <GraphEnvironment showGrid="0"  showAxes="tnlTNL"  showGates="1"  showFreqOnPlots="1"  showGateNameOnPlots="1"  showMedians="0"  showUncomped="0"  addEventParam="0"  lastYAxisName="" >
                     <TextTraits font="SansSerif"  size="11"  name="Labels"  style="plain"  color="#000000"  background="#00ffffff"  just="left" />
                     <TextTraits font="SansSerif"  size="11"  name="LayoutGates"  style="plain"  color="#000000"  background="#00ffffff"  just="left" />
                     <TextTraits font="SansSerif"  size="9"  name="Numbers"  style="plain"  color="#000000"  background="#00ffffff"  just="left" />
                     <TextTraits font="SansSerif"  size="9"  name="Legend"  style="plain"  color="#000000"  background="#00ffffff"  just="left" />
                     <WindowPosition x="620"  y="20"  width="390"  height="713"  displayed="0"  panelState="--+" />
                   </GraphEnvironment>
                 </Graph>
                 <Gate gating:id="ID506318564"  gating:parent_id="ID1724180959" >
                   <gating:RectangleGate eventsInside="1"  annoOffsetX="0"  annoOffsetY="0"  tint="#000000"  isTinted="0"  lineWeight="Normal"  userDefined="1" >
                     <gating:dimension gating:min="10.276980480236118"  gating:max="1048576.0000000007"  yRatio="0.10185185185185186" >
                       <data-type:fcs-dimension data-type:name="YL2-H" />
                     </gating:dimension>
                   </gating:RectangleGate>
                 </Gate>
                 <Subpopulations>
                   <Statistic name="Geometric Mean"  annotation=""  owningGroup="All Samples"  expanded="1"  sortPriority="5"  id="YL2-H"  ancestor=""  correlate=""  value="3955.758056641" />
                 </Subpopulations>
               </Population>
               <Population name="mTagBFP2"  annotation=""  owningGroup="All Samples"  expanded="1"  sortPriority="10"  count="9486" >
                 <Graph smoothing="13"  backColor="#ffffff"  foreColor="#000000"  heatMapStatParameter="BL1-A"  type="Histogram"  fast="1" >
                   <Axis dimension="x"  name="VL1-H"  label=""  auto="auto" />
                   <Axis dimension="y"  name=""  label=""  auto="auto" />
                   <GraphSettings level="5%"  smoothingHighResolution="1"  contourHighResolution="1"  histogramSmoothingCount="0"  graphResolution="256"  showOutliers="0"  drawLargeDots="0"  dotsToDraw="8000"  tint="le.chartfill.tinted.40"  lineWeight="le.lineweight.normal"  lineStyle="le.linestyle.solid" />
                   <GraphEnvironment showGrid="0"  showAxes="tnlTNL"  showGates="1"  showFreqOnPlots="1"  showGateNameOnPlots="1"  showMedians="0"  showUncomped="0"  addEventParam="0"  lastYAxisName="" >
                     <TextTraits font="SansSerif"  size="11"  name="Labels"  style="plain"  color="#000000"  background="#00ffffff"  just="left" />
                     <TextTraits font="SansSerif"  size="11"  name="LayoutGates"  style="plain"  color="#000000"  background="#00ffffff"  just="left" />
                     <TextTraits font="SansSerif"  size="9"  name="Numbers"  style="plain"  color="#000000"  background="#00ffffff"  just="left" />
                     <TextTraits font="SansSerif"  size="9"  name="Legend"  style="plain"  color="#000000"  background="#00ffffff"  just="left" />
                     <WindowPosition x="620"  y="20"  width="390"  height="713"  displayed="0"  panelState="--+" />
                   </GraphEnvironment>
                 </Graph>
                 <Gate gating:id="ID688925176"  gating:parent_id="ID1724180959" >
                   <gating:RectangleGate eventsInside="1"  annoOffsetX="0"  annoOffsetY="0"  tint="#000000"  isTinted="0"  lineWeight="Normal"  userDefined="1" >
                     <gating:dimension gating:min="10.893367867273964"  gating:max="1048576.0000000007"  yRatio="0.04166666666666663" >
                       <data-type:fcs-dimension data-type:name="VL1-H" />
                     </gating:dimension>
                   </gating:RectangleGate>
                 </Gate>
                 <Subpopulations>
                   <Statistic name="Geometric Mean"  annotation=""  owningGroup="All Samples"  expanded="1"  sortPriority="5"  id="VL1-H"  ancestor=""  correlate=""  value="1937.54675293" />
                 </Subpopulations>
               </Population>
             </Subpopulations>
           </Population>
         </Subpopulations>
       </SampleNode>
     </Sample>
     <Sample>
       <DataSet uri="file:/Volumes/NO%20NAME/FigS6/CRISPR_7day_continuous/72h/20210706_CRISPRai_7day_72h_Batch_uninduced_3.fcs"  sampleID="91" />
       <Transformations>
         <transforms:linear transforms:minRange="0.4054143282"  transforms:maxRange="4"  gain="0.0013205678" >
           <data-type:parameter data-type:name="Time" />
         </transforms:linear>
         <transforms:log transforms:offset="10000"  transforms:decades="2.0205999133" >
           <data-type:parameter data-type:name="FSC-A" />
         </transforms:log>
         <transforms:linear transforms:minRange="0"  transforms:maxRange="1048576"  gain="1" >
           <data-type:parameter data-type:name="SSC-A" />
         </transforms:linear>
         <transforms:biex transforms:length="256"  transforms:maxRange="1048576"  transforms:neg="0"  transforms:width="-1000"  transforms:pos="5.0205999133" >
           <data-type:parameter data-type:name="BL1-A" />
         </transforms:biex>
         <transforms:biex transforms:length="256"  transforms:maxRange="1048576"  transforms:neg="0"  transforms:width="-1000"  transforms:pos="5.0205999133" >
           <data-type:parameter data-type:name="YL2-A" />
         </transforms:biex>
         <transforms:biex transforms:length="256"  transforms:maxRange="1048576"  transforms:neg="0"  transforms:width="-1000"  transforms:pos="5.0205999133" >
           <data-type:parameter data-type:name="VL1-A" />
         </transforms:biex>
         <transforms:log transforms:offset="10000"  transforms:decades="2.0205999133" >
           <data-type:parameter data-type:name="FSC-H" />
         </transforms:log>
         <transforms:linear transforms:minRange="0"  transforms:maxRange="1048576"  gain="1" >
           <data-type:parameter data-type:name="SSC-H" />
         </transforms:linear>
         <transforms:biex transforms:length="256"  transforms:maxRange="1048576"  transforms:neg="0"  transforms:width="-1000"  transforms:pos="5.0205999133" >
           <data-type:parameter data-type:name="BL1-H" />
         </transforms:biex>
         <transforms:log transforms:offset="1"  transforms:decades="6.0205999133" >
           <data-type:parameter data-type:name="YL2-H" />
         </transforms:log>
         <transforms:log transforms:offset="1"  transforms:decades="6.0205999133" >
           <data-type:parameter data-type:name="VL1-H" />
         </transforms:log>
         <transforms:linear transforms:minRange="0"  transforms:maxRange="1048576"  gain="1" >
           <data-type:parameter data-type:name="FSC-W" />
         </transforms:linear>
         <transforms:linear transforms:minRange="0"  transforms:maxRange="1048576"  gain="1" >
           <data-type:parameter data-type:name="SSC-W" />
         </transforms:linear>
         <transforms:biex transforms:length="256"  transforms:maxRange="1048576"  transforms:neg="0"  transforms:width="-1000"  transforms:pos="5.0205999133" >
           <data-type:parameter data-type:name="BL1-W" />
         </transforms:biex>
         <transforms:biex transforms:length="256"  transforms:maxRange="1048576"  transforms:neg="0"  transforms:width="-1000"  transforms:pos="5.0205999133" >
           <data-type:parameter data-type:name="YL2-W" />
         </transforms:biex>
         <transforms:biex transforms:length="256"  transforms:maxRange="1048576"  transforms:neg="0"  transforms:width="-1000"  transforms:pos="5.0205999133" >
           <data-type:parameter data-type:name="VL1-W" />
         </transforms:biex>
       </Transformations>
       <Keywords>
         <Keyword name="FJ_FCS_VERSION"  value="3.1" />
         <Keyword name="$PAR"  value="16" />
         <Keyword name="$TOT"  value="15050" />
         <Keyword name="$MODE"  value="L" />
         <Keyword name="$DATATYPE"  value="F" />
         <Keyword name="$BYTEORD"  value="1,2,3,4" />
         <Keyword name="$P1N"  value="Time" />
         <Keyword name="$P1S"  value="Time" />
         <Keyword name="$P1B"  value="32" />
         <Keyword name="$P1R"  value="67108864" />
         <Keyword name="$P1E"  value="0,0" />
         <Keyword name="$P1F"  value="NA" />
         <Keyword name="$P1L"  value="NA" />
         <Keyword name="$P1V"  value="NA" />
         <Keyword name="$P2N"  value="FSC-A" />
         <Keyword name="$P2S"  value="FSC-A" />
         <Keyword name="$P2B"  value="32" />
         <Keyword name="$P2R"  value="1048576" />
         <Keyword name="$P2E"  value="0,0" />
         <Keyword name="$P2F"  value="NA" />
         <Keyword name="$P2L"  value="488" />
         <Keyword name="$P2V"  value="180" />
         <Keyword name="$P3N"  value="SSC-A" />
         <Keyword name="$P3S"  value="SSC-A" />
         <Keyword name="$P3B"  value="32" />
         <Keyword name="$P3R"  value="1048576" />
         <Keyword name="$P3E"  value="0,0" />
         <Keyword name="$P3F"  value="488_10" />
         <Keyword name="$P3L"  value="488" />
         <Keyword name="$P3V"  value="310" />
         <Keyword name="$P4N"  value="BL1-A" />
         <Keyword name="$P4S"  value="BL1-A" />
         <Keyword name="$P4B"  value="32" />
         <Keyword name="$P4R"  value="1048576" />
         <Keyword name="$P4E"  value="0,0" />
         <Keyword name="$P4F"  value="530_30" />
         <Keyword name="$P4L"  value="488" />
         <Keyword name="$P4V"  value="450" />
         <Keyword name="$P5N"  value="YL2-A" />
         <Keyword name="$P5S"  value="YL2-A" />
         <Keyword name="$P5B"  value="32" />
         <Keyword name="$P5R"  value="1048576" />
         <Keyword name="$P5E"  value="0,0" />
         <Keyword name="$P5F"  value="620_15" />
         <Keyword name="$P5L"  value="561" />
         <Keyword name="$P5V"  value="385" />
         <Keyword name="$P6N"  value="VL1-A" />
         <Keyword name="$P6S"  value="VL1-A" />
         <Keyword name="$P6B"  value="32" />
         <Keyword name="$P6R"  value="1048576" />
         <Keyword name="$P6E"  value="0,0" />
         <Keyword name="$P6F"  value="440_50" />
         <Keyword name="$P6L"  value="405" />
         <Keyword name="$P6V"  value="410" />
         <Keyword name="$P7N"  value="FSC-H" />
         <Keyword name="$P7S"  value="FSC-H" />
         <Keyword name="$P7B"  value="32" />
         <Keyword name="$P7R"  value="1048576" />
         <Keyword name="$P7E"  value="0,0" />
         <Keyword name="$P7F"  value="NA" />
         <Keyword name="$P7L"  value="488" />
         <Keyword name="$P7V"  value="180" />
         <Keyword name="$P8N"  value="SSC-H" />
         <Keyword name="$P8S"  value="SSC-H" />
         <Keyword name="$P8B"  value="32" />
         <Keyword name="$P8R"  value="1048576" />
         <Keyword name="$P8E"  value="0,0" />
         <Keyword name="$P8F"  value="488_10" />
         <Keyword name="$P8L"  value="488" />
         <Keyword name="$P8V"  value="310" />
         <Keyword name="$P9N"  value="BL1-H" />
         <Keyword name="$P9S"  value="BL1-H" />
         <Keyword name="$P9B"  value="32" />
         <Keyword name="$P9R"  value="1048576" />
         <Keyword name="$P9E"  value="0,0" />
         <Keyword name="$P9F"  value="530_30" />
         <Keyword name="$P9L"  value="488" />
         <Keyword name="$P9V"  value="450" />
         <Keyword name="$P10N"  value="YL2-H" />
         <Keyword name="$P10S"  value="YL2-H" />
         <Keyword name="$P10B"  value="32" />
         <Keyword name="$P10R"  value="1048576" />
         <Keyword name="$P10E"  value="0,0" />
         <Keyword name="$P10F"  value="620_15" />
         <Keyword name="$P10L"  value="561" />
         <Keyword name="$P10V"  value="385" />
         <Keyword name="$P11N"  value="VL1-H" />
         <Keyword name="$P11S"  value="VL1-H" />
         <Keyword name="$P11B"  value="32" />
         <Keyword name="$P11R"  value="1048576" />
         <Keyword name="$P11E"  value="0,0" />
         <Keyword name="$P11F"  value="440_50" />
         <Keyword name="$P11L"  value="405" />
         <Keyword name="$P11V"  value="410" />
         <Keyword name="$P12N"  value="FSC-W" />
         <Keyword name="$P12S"  value="FSC-W" />
         <Keyword name="$P12B"  value="32" />
         <Keyword name="$P12R"  value="1024" />
         <Keyword name="$P12E"  value="0,0" />
         <Keyword name="$P12F"  value="NA" />
         <Keyword name="$P12L"  value="488" />
         <Keyword name="$P12V"  value="180" />
         <Keyword name="$P13N"  value="SSC-W" />
         <Keyword name="$P13S"  value="SSC-W" />
         <Keyword name="$P13B"  value="32" />
         <Keyword name="$P13R"  value="1024" />
         <Keyword name="$P13E"  value="0,0" />
         <Keyword name="$P13F"  value="488_10" />
         <Keyword name="$P13L"  value="488" />
         <Keyword name="$P13V"  value="310" />
         <Keyword name="$P14N"  value="BL1-W" />
         <Keyword name="$P14S"  value="BL1-W" />
         <Keyword name="$P14B"  value="32" />
         <Keyword name="$P14R"  value="1024" />
         <Keyword name="$P14E"  value="0,0" />
         <Keyword name="$P14F"  value="530_30" />
         <Keyword name="$P14L"  value="488" />
         <Keyword name="$P14V"  value="450" />
         <Keyword name="$P15N"  value="YL2-W" />
         <Keyword name="$P15S"  value="YL2-W" />
         <Keyword name="$P15B"  value="32" />
         <Keyword name="$P15R"  value="1024" />
         <Keyword name="$P15E"  value="0,0" />
         <Keyword name="$P15F"  value="620_15" />
         <Keyword name="$P15L"  value="561" />
         <Keyword name="$P15V"  value="385" />
         <Keyword name="$P16N"  value="VL1-W" />
         <Keyword name="$P16S"  value="VL1-W" />
         <Keyword name="$P16B"  value="32" />
         <Keyword name="$P16R"  value="1024" />
         <Keyword name="$P16E"  value="0,0" />
         <Keyword name="$P16F"  value="440_50" />
         <Keyword name="$P16L"  value="405" />
         <Keyword name="$P16V"  value="410" />
         <Keyword name="$CYT"  value="4486521 Attune NxT Acoustic Focusing Cytometer (Lasers: BRVY)" />
         <Keyword name="$SYS"  value="OPTIXE2 Microsoft Windows 7 Professional " />
         <Keyword name="$SPILLOVER"  value="9,BL1-A,YL2-A,VL1-A,BL1-H,YL2-H,VL1-H,BL1-W,YL2-W,VL1-W,1.000000,0.000000,0.000000,0.000000,0.000000,0.000000,0.000000,0.000000,0.000000,0.000000,1.000000,0.000000,0.000000,0.000000,0.000000,0.000000,0.000000,0.000000,0.000000,0.000000,1.000000,0.000000,0.000000,0.000000,0.000000,0.000000,0.000000,0.000000,0.000000,0.000000,1.000000,0.000000,0.000000,0.000000,0.000000,0.000000,0.000000,0.000000,0.000000,0.000000,1.000000,0.000000,0.000000,0.000000,0.000000,0.000000,0.000000,0.000000,0.000000,0.000000,1.000000,0.000000,0.000000,0.000000,0.000000,0.000000,0.000000,0.000000,0.000000,0.000000,1.000000,0.000000,0.000000,0.000000,0.000000,0.000000,0.000000,0.000000,0.000000,0.000000,1.000000,0.000000,0.000000,0.000000,0.000000,0.000000,0.000000,0.000000,0.000000,0.000000,1.000000" />
         <Keyword name="$BTIM"  value="08:35:43" />
         <Keyword name="$CELLS"  value="NA" />
         <Keyword name="$COM"  value="NA" />
         <Keyword name="$CYTSN"  value="1AFC203300515" />
         <Keyword name="$DATE"  value="09-Jul-2021" />
         <Keyword name="$ETIM"  value="08:35:47" />
         <Keyword name="$EXP"  value="NA" />
         <Keyword name="$FIL"  value="Batch_uninduced_3.fcs" />
         <Keyword name="$INST"  value="NA" />
         <Keyword name="$ORIGINALITY"  value="Original" />
         <Keyword name="$LOST"  value="0" />
         <Keyword name="$OP"  value="William Shaw" />
         <Keyword name="$PLATEID"  value="NA" />
         <Keyword name="$PLATENAME"  value="NA" />
         <Keyword name="$PROJ"  value="20210706_CRISPRai_7day" />
         <Keyword name="$SMNO"  value="72h" />
         <Keyword name="$SRC"  value="NA" />
         <Keyword name="$TIMESTEP"  value="0.001" />
         <Keyword name="$VOL"  value="16000" />
         <Keyword name="#FLOWRATE"  value="200" />
         <Keyword name="#LASER1ASF"  value="0.92" />
         <Keyword name="#LASER1COLOR"  value="Blue" />
         <Keyword name="#LASER1DELAY"  value="1100" />
         <Keyword name="#LASER2ASF"  value="0.90" />
         <Keyword name="#LASER2COLOR"  value="Red" />
         <Keyword name="#LASER2DELAY"  value="1517" />
         <Keyword name="#LASER3ASF"  value="0.84" />
         <Keyword name="#LASER3COLOR"  value="Violet" />
         <Keyword name="#LASER3DELAY"  value="648" />
         <Keyword name="#LASER4ASF"  value="0.72" />
         <Keyword name="#LASER4COLOR"  value="Yellow" />
         <Keyword name="#LASER4DELAY"  value="180" />
         <Keyword name="#LASERCONFIG"  value="BRVY" />
         <Keyword name="#P1Label"  value="NA" />
         <Keyword name="#P1Target"  value="NA" />
         <Keyword name="#PTDATE"  value="09-Jul-2021" />
         <Keyword name="#PTRESULT"  value="Pass" />
         <Keyword name="#TR1"  value="OR_FSC,10000" />
         <Keyword name="#WIDTHTHRESHOLD"  value="1000" />
         <Keyword name="#WINEXT"  value="0" />
         <Keyword name="$BEGINDATA"  value="000000008192" />
         <Keyword name="$ENDDATA"  value="000000971391" />
         <Keyword name="$NEXTDATA"  value="000000000000" />
         <Keyword name="$BEGINSTEXT"  value="000000000000" />
         <Keyword name="$ENDSTEXT"  value="000000000000" />
         <Keyword name="$BEGINANALYSIS"  value="000000000000" />
         <Keyword name="$ENDANALYSIS"  value="000000000000" />
       </Keywords>
       <SampleNode name="20210706_CRISPRai_7day_72h_Batch_uninduced_3.fcs"  annotation=""  owningGroup=""  expanded="1"  sortPriority="10"  count="15050"  sampleID="91" >
         <Graph smoothing="0"  backColor="#ffffff"  foreColor="#000000"  type="Pseudocolor"  fast="1" >
           <Axis dimension="x"  name="FSC-A"  label=""  auto="auto" />
           <Axis dimension="y"  name="SSC-A"  label=""  auto="auto" />
           <GraphSettings level="5%"  smoothingHighResolution="1"  contourHighResolution="1"  histogramSmoothingCount="0"  graphResolution="256"  showOutliers="0"  drawLargeDots="0"  dotsToDraw="8000"  tint="le.chartfill.tinted.40"  lineWeight="le.lineweight.normal"  lineStyle="le.linestyle.solid" />
           <GraphEnvironment showGrid="0"  showAxes="tnlTNL"  showGates="1"  showFreqOnPlots="1"  showGateNameOnPlots="1"  showMedians="0"  showUncomped="0"  addEventParam="0"  lastYAxisName="" >
             <TextTraits font="SansSerif"  size="11"  name="Labels"  style="plain"  color="#000000"  background="#00ffffff"  just="left" />
             <TextTraits font="SansSerif"  size="11"  name="LayoutGates"  style="plain"  color="#000000"  background="#00ffffff"  just="left" />
             <TextTraits font="SansSerif"  size="9"  name="Numbers"  style="plain"  color="#000000"  background="#00ffffff"  just="left" />
             <TextTraits font="SansSerif"  size="9"  name="Legend"  style="plain"  color="#000000"  background="#00ffffff"  just="left" />
             <WindowPosition x="0"  y="0"  width="0"  height="0"  displayed="0"  panelState="" />
           </GraphEnvironment>
         </Graph>
         <Subpopulations>
           <Population name="Yeast"  annotation=""  owningGroup="All Samples"  expanded="1"  sortPriority="10"  count="12119" >
             <Graph smoothing="13"  backColor="#ffffff"  foreColor="#000000"  heatMapStatParameter="BL1-A"  type="Histogram"  fast="1" >
               <Axis dimension="x"  name="VL1-H"  label=""  auto="auto" />
               <Axis dimension="y"  name=""  label=""  auto="auto" />
               <GraphSettings level="5%"  smoothingHighResolution="1"  contourHighResolution="1"  histogramSmoothingCount="0"  graphResolution="256"  showOutliers="0"  drawLargeDots="0"  dotsToDraw="8000"  tint="le.chartfill.tinted.40"  lineWeight="le.lineweight.normal"  lineStyle="le.linestyle.solid" />
               <GraphEnvironment showGrid="0"  showAxes="tnlTNL"  showGates="1"  showFreqOnPlots="1"  showGateNameOnPlots="1"  showMedians="0"  showUncomped="0"  addEventParam="0"  lastYAxisName="" >
                 <TextTraits font="SansSerif"  size="11"  name="Labels"  style="plain"  color="#000000"  background="#00ffffff"  just="left" />
                 <TextTraits font="SansSerif"  size="11"  name="LayoutGates"  style="plain"  color="#000000"  background="#00ffffff"  just="left" />
                 <TextTraits font="SansSerif"  size="9"  name="Numbers"  style="plain"  color="#000000"  background="#00ffffff"  just="left" />
                 <TextTraits font="SansSerif"  size="9"  name="Legend"  style="plain"  color="#000000"  background="#00ffffff"  just="left" />
                 <WindowPosition x="620"  y="20"  width="390"  height="582"  displayed="0"  panelState="---" />
               </GraphEnvironment>
             </Graph>
             <Gate gating:id="ID800862739" >
               <gating:EllipsoidGate eventsInside="1"  annoOffsetX="0"  annoOffsetY="0"  tint="#000000"  isTinted="0"  lineWeight="Normal"  userDefined="1"  gating:distance="188.9817604161087" >
                 <gating:dimension>
                   <data-type:fcs-dimension data-type:name="FSC-A" />
                 </gating:dimension>
                 <gating:dimension>
                   <data-type:fcs-dimension data-type:name="FSC-H" />
                 </gating:dimension>
                 <gating:foci>
                   <gating:vertex>
                     <gating:coordinate data-type:value="77.9327748181" />
                     <gating:coordinate data-type:value="89.8226555688" />
                   </gating:vertex>
                   <gating:vertex>
                     <gating:coordinate data-type:value="220.0672251819" />
                     <gating:coordinate data-type:value="215.1773444312" />
                   </gating:vertex>
                 </gating:foci>
                 <gating:edge>
                   <gating:vertex>
                     <gating:coordinate data-type:value="221" />
                     <gating:coordinate data-type:value="216" />
                   </gating:vertex>
                   <gating:vertex>
                     <gating:coordinate data-type:value="77" />
                     <gating:coordinate data-type:value="89" />
                   </gating:vertex>
                   <gating:vertex>
                     <gating:coordinate data-type:value="158" />
                     <gating:coordinate data-type:value="140" />
                   </gating:vertex>
                   <gating:vertex>
                     <gating:coordinate data-type:value="140" />
                     <gating:coordinate data-type:value="165" />
                   </gating:vertex>
                 </gating:edge>
               </gating:EllipsoidGate>
             </Gate>
             <Subpopulations>
               <Population name="mScarlet-I"  annotation=""  owningGroup="All Samples"  expanded="1"  sortPriority="10"  count="12119" >
                 <Graph smoothing="13"  backColor="#ffffff"  foreColor="#000000"  heatMapStatParameter="BL1-A"  type="Histogram"  fast="1" >
                   <Axis dimension="x"  name="YL2-H"  label=""  auto="auto" />
                   <Axis dimension="y"  name=""  label=""  auto="auto" />
                   <GraphSettings level="5%"  smoothingHighResolution="1"  contourHighResolution="1"  histogramSmoothingCount="0"  graphResolution="256"  showOutliers="0"  drawLargeDots="0"  dotsToDraw="8000"  tint="le.chartfill.tinted.40"  lineWeight="le.lineweight.normal"  lineStyle="le.linestyle.solid" />
                   <GraphEnvironment showGrid="0"  showAxes="tnlTNL"  showGates="1"  showFreqOnPlots="1"  showGateNameOnPlots="1"  showMedians="0"  showUncomped="0"  addEventParam="0"  lastYAxisName="" >
                     <TextTraits font="SansSerif"  size="11"  name="Labels"  style="plain"  color="#000000"  background="#00ffffff"  just="left" />
                     <TextTraits font="SansSerif"  size="11"  name="LayoutGates"  style="plain"  color="#000000"  background="#00ffffff"  just="left" />
                     <TextTraits font="SansSerif"  size="9"  name="Numbers"  style="plain"  color="#000000"  background="#00ffffff"  just="left" />
                     <TextTraits font="SansSerif"  size="9"  name="Legend"  style="plain"  color="#000000"  background="#00ffffff"  just="left" />
                     <WindowPosition x="620"  y="20"  width="390"  height="713"  displayed="0"  panelState="--+" />
                   </GraphEnvironment>
                 </Graph>
                 <Gate gating:id="ID145586678"  gating:parent_id="ID800862739" >
                   <gating:RectangleGate eventsInside="1"  annoOffsetX="0"  annoOffsetY="0"  tint="#000000"  isTinted="0"  lineWeight="Normal"  userDefined="1" >
                     <gating:dimension gating:min="10.276980480236118"  gating:max="1048576.0000000007"  yRatio="0.10185185185185186" >
                       <data-type:fcs-dimension data-type:name="YL2-H" />
                     </gating:dimension>
                   </gating:RectangleGate>
                 </Gate>
                 <Subpopulations>
                   <Statistic name="Geometric Mean"  annotation=""  owningGroup="All Samples"  expanded="1"  sortPriority="5"  id="YL2-H"  ancestor=""  correlate=""  value="315.797363281" />
                 </Subpopulations>
               </Population>
               <Population name="mTagBFP2"  annotation=""  owningGroup="All Samples"  expanded="1"  sortPriority="10"  count="12119" >
                 <Graph smoothing="13"  backColor="#ffffff"  foreColor="#000000"  heatMapStatParameter="BL1-A"  type="Histogram"  fast="1" >
                   <Axis dimension="x"  name="VL1-H"  label=""  auto="auto" />
                   <Axis dimension="y"  name=""  label=""  auto="auto" />
                   <GraphSettings level="5%"  smoothingHighResolution="1"  contourHighResolution="1"  histogramSmoothingCount="0"  graphResolution="256"  showOutliers="0"  drawLargeDots="0"  dotsToDraw="8000"  tint="le.chartfill.tinted.40"  lineWeight="le.lineweight.normal"  lineStyle="le.linestyle.solid" />
                   <GraphEnvironment showGrid="0"  showAxes="tnlTNL"  showGates="1"  showFreqOnPlots="1"  showGateNameOnPlots="1"  showMedians="0"  showUncomped="0"  addEventParam="0"  lastYAxisName="" >
                     <TextTraits font="SansSerif"  size="11"  name="Labels"  style="plain"  color="#000000"  background="#00ffffff"  just="left" />
                     <TextTraits font="SansSerif"  size="11"  name="LayoutGates"  style="plain"  color="#000000"  background="#00ffffff"  just="left" />
                     <TextTraits font="SansSerif"  size="9"  name="Numbers"  style="plain"  color="#000000"  background="#00ffffff"  just="left" />
                     <TextTraits font="SansSerif"  size="9"  name="Legend"  style="plain"  color="#000000"  background="#00ffffff"  just="left" />
                     <WindowPosition x="620"  y="20"  width="390"  height="713"  displayed="0"  panelState="--+" />
                   </GraphEnvironment>
                 </Graph>
                 <Gate gating:id="ID222471715"  gating:parent_id="ID800862739" >
                   <gating:RectangleGate eventsInside="1"  annoOffsetX="0"  annoOffsetY="0"  tint="#000000"  isTinted="0"  lineWeight="Normal"  userDefined="1" >
                     <gating:dimension gating:min="10.893367867273964"  gating:max="1048576.0000000007"  yRatio="0.04166666666666663" >
                       <data-type:fcs-dimension data-type:name="VL1-H" />
                     </gating:dimension>
                   </gating:RectangleGate>
                 </Gate>
                 <Subpopulations>
                   <Statistic name="Geometric Mean"  annotation=""  owningGroup="All Samples"  expanded="1"  sortPriority="5"  id="VL1-H"  ancestor=""  correlate=""  value="18439.796875" />
                 </Subpopulations>
               </Population>
             </Subpopulations>
           </Population>
         </Subpopulations>
       </SampleNode>
     </Sample>
     <Sample>
       <DataSet uri="file:/Volumes/NO%20NAME/FigS6/CRISPR_7day_Continuous_LateInduction/20210719_CRISPRai_LateInduction_Experiment_Induced_Induced_1.fcs"  sampleID="118" />
       <Transformations>
         <transforms:linear transforms:minRange="0.0197275716"  transforms:maxRange="3"  gain="0.0014091123" >
           <data-type:parameter data-type:name="Time" />
         </transforms:linear>
         <transforms:log transforms:offset="10000"  transforms:decades="2.0205999133" >
           <data-type:parameter data-type:name="FSC-A" />
         </transforms:log>
         <transforms:linear transforms:minRange="0"  transforms:maxRange="1048576"  gain="1" >
           <data-type:parameter data-type:name="SSC-A" />
         </transforms:linear>
         <transforms:biex transforms:length="256"  transforms:maxRange="1048576"  transforms:neg="0"  transforms:width="-1000"  transforms:pos="5.0205999133" >
           <data-type:parameter data-type:name="BL1-A" />
         </transforms:biex>
         <transforms:biex transforms:length="256"  transforms:maxRange="1048576"  transforms:neg="0"  transforms:width="-1000"  transforms:pos="5.0205999133" >
           <data-type:parameter data-type:name="YL2-A" />
         </transforms:biex>
         <transforms:biex transforms:length="256"  transforms:maxRange="1048576"  transforms:neg="0"  transforms:width="-1000"  transforms:pos="5.0205999133" >
           <data-type:parameter data-type:name="VL1-A" />
         </transforms:biex>
         <transforms:log transforms:offset="10000"  transforms:decades="2.0205999133" >
           <data-type:parameter data-type:name="FSC-H" />
         </transforms:log>
         <transforms:linear transforms:minRange="0"  transforms:maxRange="1048576"  gain="1" >
           <data-type:parameter data-type:name="SSC-H" />
         </transforms:linear>
         <transforms:biex transforms:length="256"  transforms:maxRange="1048576"  transforms:neg="0"  transforms:width="-1000"  transforms:pos="5.0205999133" >
           <data-type:parameter data-type:name="BL1-H" />
         </transforms:biex>
         <transforms:log transforms:offset="1"  transforms:decades="6.0205999133" >
           <data-type:parameter data-type:name="YL2-H" />
         </transforms:log>
         <transforms:log transforms:offset="1"  transforms:decades="6.0205999133" >
           <data-type:parameter data-type:name="VL1-H" />
         </transforms:log>
         <transforms:linear transforms:minRange="0"  transforms:maxRange="1048576"  gain="1" >
           <data-type:parameter data-type:name="FSC-W" />
         </transforms:linear>
         <transforms:linear transforms:minRange="0"  transforms:maxRange="1048576"  gain="1" >
           <data-type:parameter data-type:name="SSC-W" />
         </transforms:linear>
         <transforms:biex transforms:length="256"  transforms:maxRange="1048576"  transforms:neg="0"  transforms:width="-1000"  transforms:pos="5.0205999133" >
           <data-type:parameter data-type:name="BL1-W" />
         </transforms:biex>
         <transforms:biex transforms:length="256"  transforms:maxRange="1048576"  transforms:neg="0"  transforms:width="-1000"  transforms:pos="5.0205999133" >
           <data-type:parameter data-type:name="YL2-W" />
         </transforms:biex>
         <transforms:biex transforms:length="256"  transforms:maxRange="1048576"  transforms:neg="0"  transforms:width="-1000"  transforms:pos="5.0205999133" >
           <data-type:parameter data-type:name="VL1-W" />
         </transforms:biex>
       </Transformations>
       <Keywords>
         <Keyword name="FJ_FCS_VERSION"  value="3.1" />
         <Keyword name="#FLOWRATE"  value="200" />
         <Keyword name="#LASER1ASF"  value="1.07" />
         <Keyword name="#LASER1COLOR"  value="Blue" />
         <Keyword name="#LASER1DELAY"  value="1100" />
         <Keyword name="#LASER2ASF"  value="1.02" />
         <Keyword name="#LASER2COLOR"  value="Red" />
         <Keyword name="#LASER2DELAY"  value="1460" />
         <Keyword name="#LASER3ASF"  value="0.89" />
         <Keyword name="#LASER3COLOR"  value="Violet" />
         <Keyword name="#LASER3DELAY"  value="714" />
         <Keyword name="#LASER4ASF"  value="0.83" />
         <Keyword name="#LASER4COLOR"  value="Yellow" />
         <Keyword name="#LASER4DELAY"  value="313" />
         <Keyword name="#LASERCONFIG"  value="BRVY" />
         <Keyword name="#P1Label"  value="NA" />
         <Keyword name="#P1Target"  value="NA" />
         <Keyword name="#PTDATE"  value="19-Jul-2021" />
         <Keyword name="#PTRESULT"  value="Pass" />
         <Keyword name="#TR1"  value="OR_FSC,10000" />
         <Keyword name="#WIDTHTHRESHOLD"  value="1000" />
         <Keyword name="#WINEXT"  value="0" />
         <Keyword name="$BTIM"  value="16:34:37" />
         <Keyword name="$BYTEORD"  value="1,2,3,4" />
         <Keyword name="$CELLS"  value="NA" />
         <Keyword name="$COM"  value="NA" />
         <Keyword name="$CYT"  value="4486521 Attune NxT Acoustic Focusing Cytometer (Lasers: BRVY)" />
         <Keyword name="$CYTSN"  value="1AFC203300515" />
         <Keyword name="$DATATYPE"  value="F" />
         <Keyword name="$DATE"  value="19-Jul-2021" />
         <Keyword name="$ETIM"  value="16:34:40" />
         <Keyword name="$EXP"  value="NA" />
         <Keyword name="$FIL"  value="Induced_1.fcs" />
         <Keyword name="$INST"  value="NA" />
         <Keyword name="$LAST_MODIFIED"  value="19-Jul-2021 16:52:58" />
         <Keyword name="$LAST_MODIFIER"  value="Will" />
         <Keyword name="$LOST"  value="0" />
         <Keyword name="$MODE"  value="L" />
         <Keyword name="$OP"  value="William Shaw" />
         <Keyword name="$ORIGINALITY"  value="NonDataModified" />
         <Keyword name="$P10B"  value="32" />
         <Keyword name="$P10E"  value="0,0" />
         <Keyword name="$P10F"  value="620_15" />
         <Keyword name="$P10L"  value="561" />
         <Keyword name="$P10N"  value="YL2-H" />
         <Keyword name="$P10R"  value="1048576" />
         <Keyword name="$P10S"  value="YL2-H" />
         <Keyword name="$P10V"  value="385" />
         <Keyword name="$P11B"  value="32" />
         <Keyword name="$P11E"  value="0,0" />
         <Keyword name="$P11F"  value="440_50" />
         <Keyword name="$P11L"  value="405" />
         <Keyword name="$P11N"  value="VL1-H" />
         <Keyword name="$P11R"  value="1048576" />
         <Keyword name="$P11S"  value="VL1-H" />
         <Keyword name="$P11V"  value="410" />
         <Keyword name="$P12B"  value="32" />
         <Keyword name="$P12E"  value="0,0" />
         <Keyword name="$P12F"  value="NA" />
         <Keyword name="$P12L"  value="488" />
         <Keyword name="$P12N"  value="FSC-W" />
         <Keyword name="$P12R"  value="1024" />
         <Keyword name="$P12S"  value="FSC-W" />
         <Keyword name="$P12V"  value="180" />
         <Keyword name="$P13B"  value="32" />
         <Keyword name="$P13E"  value="0,0" />
         <Keyword name="$P13F"  value="488_10" />
         <Keyword name="$P13L"  value="488" />
         <Keyword name="$P13N"  value="SSC-W" />
         <Keyword name="$P13R"  value="1024" />
         <Keyword name="$P13S"  value="SSC-W" />
         <Keyword name="$P13V"  value="310" />
         <Keyword name="$P14B"  value="32" />
         <Keyword name="$P14E"  value="0,0" />
         <Keyword name="$P14F"  value="530_30" />
         <Keyword name="$P14L"  value="488" />
         <Keyword name="$P14N"  value="BL1-W" />
         <Keyword name="$P14R"  value="1024" />
         <Keyword name="$P14S"  value="BL1-W" />
         <Keyword name="$P14V"  value="450" />
         <Keyword name="$P15B"  value="32" />
         <Keyword name="$P15E"  value="0,0" />
         <Keyword name="$P15F"  value="620_15" />
         <Keyword name="$P15L"  value="561" />
         <Keyword name="$P15N"  value="YL2-W" />
         <Keyword name="$P15R"  value="1024" />
         <Keyword name="$P15S"  value="YL2-W" />
         <Keyword name="$P15V"  value="385" />
         <Keyword name="$P16B"  value="32" />
         <Keyword name="$P16E"  value="0,0" />
         <Keyword name="$P16F"  value="440_50" />
         <Keyword name="$P16L"  value="405" />
         <Keyword name="$P16N"  value="VL1-W" />
         <Keyword name="$P16R"  value="1024" />
         <Keyword name="$P16S"  value="VL1-W" />
         <Keyword name="$P16V"  value="410" />
         <Keyword name="$P1B"  value="32" />
         <Keyword name="$P1E"  value="0,0" />
         <Keyword name="$P1F"  value="NA" />
         <Keyword name="$P1L"  value="NA" />
         <Keyword name="$P1N"  value="Time" />
         <Keyword name="$P1R"  value="67108864" />
         <Keyword name="$P1S"  value="Time" />
         <Keyword name="$P1V"  value="NA" />
         <Keyword name="$P2B"  value="32" />
         <Keyword name="$P2E"  value="0,0" />
         <Keyword name="$P2F"  value="NA" />
         <Keyword name="$P2L"  value="488" />
         <Keyword name="$P2N"  value="FSC-A" />
         <Keyword name="$P2R"  value="1048576" />
         <Keyword name="$P2S"  value="FSC-A" />
         <Keyword name="$P2V"  value="180" />
         <Keyword name="$P3B"  value="32" />
         <Keyword name="$P3E"  value="0,0" />
         <Keyword name="$P3F"  value="488_10" />
         <Keyword name="$P3L"  value="488" />
         <Keyword name="$P3N"  value="SSC-A" />
         <Keyword name="$P3R"  value="1048576" />
         <Keyword name="$P3S"  value="SSC-A" />
         <Keyword name="$P3V"  value="310" />
         <Keyword name="$P4B"  value="32" />
         <Keyword name="$P4E"  value="0,0" />
         <Keyword name="$P4F"  value="530_30" />
         <Keyword name="$P4L"  value="488" />
         <Keyword name="$P4N"  value="BL1-A" />
         <Keyword name="$P4R"  value="1048576" />
         <Keyword name="$P4S"  value="BL1-A" />
         <Keyword name="$P4V"  value="450" />
         <Keyword name="$P5B"  value="32" />
         <Keyword name="$P5E"  value="0,0" />
         <Keyword name="$P5F"  value="620_15" />
         <Keyword name="$P5L"  value="561" />
         <Keyword name="$P5N"  value="YL2-A" />
         <Keyword name="$P5R"  value="1048576" />
         <Keyword name="$P5S"  value="YL2-A" />
         <Keyword name="$P5V"  value="385" />
         <Keyword name="$P6B"  value="32" />
         <Keyword name="$P6E"  value="0,0" />
         <Keyword name="$P6F"  value="440_50" />
         <Keyword name="$P6L"  value="405" />
         <Keyword name="$P6N"  value="VL1-A" />
         <Keyword name="$P6R"  value="1048576" />
         <Keyword name="$P6S"  value="VL1-A" />
         <Keyword name="$P6V"  value="410" />
         <Keyword name="$P7B"  value="32" />
         <Keyword name="$P7E"  value="0,0" />
         <Keyword name="$P7F"  value="NA" />
         <Keyword name="$P7L"  value="488" />
         <Keyword name="$P7N"  value="FSC-H" />
         <Keyword name="$P7R"  value="1048576" />
         <Keyword name="$P7S"  value="FSC-H" />
         <Keyword name="$P7V"  value="180" />
         <Keyword name="$P8B"  value="32" />
         <Keyword name="$P8E"  value="0,0" />
         <Keyword name="$P8F"  value="488_10" />
         <Keyword name="$P8L"  value="488" />
         <Keyword name="$P8N"  value="SSC-H" />
         <Keyword name="$P8R"  value="1048576" />
         <Keyword name="$P8S"  value="SSC-H" />
         <Keyword name="$P8V"  value="310" />
         <Keyword name="$P9B"  value="32" />
         <Keyword name="$P9E"  value="0,0" />
         <Keyword name="$P9F"  value="530_30" />
         <Keyword name="$P9L"  value="488" />
         <Keyword name="$P9N"  value="BL1-H" />
         <Keyword name="$P9R"  value="1048576" />
         <Keyword name="$P9S"  value="BL1-H" />
         <Keyword name="$P9V"  value="450" />
         <Keyword name="$PAR"  value="16" />
         <Keyword name="$PLATEID"  value="NA" />
         <Keyword name="$PLATENAME"  value="20210719_CRISPRai_LateInduction" />
         <Keyword name="$PROJ"  value="Experiment" />
         <Keyword name="$SMNO"  value="Induced" />
         <Keyword name="$SPILLOVER"  value="9,BL1-A,YL2-A,VL1-A,BL1-H,YL2-H,VL1-H,BL1-W,YL2-W,VL1-W,1.000000,0.000000,0.000000,0.000000,0.000000,0.000000,0.000000,0.000000,0.000000,0.000000,1.000000,0.000000,0.000000,0.000000,0.000000,0.000000,0.000000,0.000000,0.000000,0.000000,1.000000,0.000000,0.000000,0.000000,0.000000,0.000000,0.000000,0.000000,0.000000,0.000000,1.000000,0.000000,0.000000,0.000000,0.000000,0.000000,0.000000,0.000000,0.000000,0.000000,1.000000,0.000000,0.000000,0.000000,0.000000,0.000000,0.000000,0.000000,0.000000,0.000000,1.000000,0.000000,0.000000,0.000000,0.000000,0.000000,0.000000,0.000000,0.000000,0.000000,1.000000,0.000000,0.000000,0.000000,0.000000,0.000000,0.000000,0.000000,0.000000,0.000000,1.000000,0.000000,0.000000,0.000000,0.000000,0.000000,0.000000,0.000000,0.000000,0.000000,1.000000" />
         <Keyword name="$SRC"  value="NA" />
         <Keyword name="$SYS"  value="OPTIXE2 Microsoft Windows 7 Professional " />
         <Keyword name="$TIMESTEP"  value="0.001" />
         <Keyword name="$TOT"  value="11716" />
         <Keyword name="$VOL"  value="12000" />
         <Keyword name="$BEGINDATA"  value="000000008192" />
         <Keyword name="$ENDDATA"  value="000000758015" />
         <Keyword name="$NEXTDATA"  value="000000000000" />
         <Keyword name="$BEGINSTEXT"  value="000000000000" />
         <Keyword name="$ENDSTEXT"  value="000000000000" />
         <Keyword name="$BEGINANALYSIS"  value="000000000000" />
         <Keyword name="$ENDANALYSIS"  value="000000000000" />
       </Keywords>
       <SampleNode name="20210719_CRISPRai_LateInduction_Experiment_Induced_Induced_1.fcs"  annotation=""  owningGroup=""  expanded="1"  sortPriority="10"  count="11716"  sampleID="118" >
         <Graph smoothing="0"  backColor="#ffffff"  foreColor="#000000"  type="Pseudocolor"  fast="1" >
           <Axis dimension="x"  name="FSC-A"  label=""  auto="auto" />
           <Axis dimension="y"  name="SSC-A"  label=""  auto="auto" />
           <GraphSettings level="5%"  smoothingHighResolution="1"  contourHighResolution="1"  histogramSmoothingCount="0"  graphResolution="256"  showOutliers="0"  drawLargeDots="0"  dotsToDraw="8000"  tint="le.chartfill.tinted.40"  lineWeight="le.lineweight.normal"  lineStyle="le.linestyle.solid" />
           <GraphEnvironment showGrid="0"  showAxes="tnlTNL"  showGates="1"  showFreqOnPlots="1"  showGateNameOnPlots="1"  showMedians="0"  showUncomped="0"  addEventParam="0"  lastYAxisName="" >
             <TextTraits font="SansSerif"  size="11"  name="Labels"  style="plain"  color="#000000"  background="#00ffffff"  just="left" />
             <TextTraits font="SansSerif"  size="11"  name="LayoutGates"  style="plain"  color="#000000"  background="#00ffffff"  just="left" />
             <TextTraits font="SansSerif"  size="9"  name="Numbers"  style="plain"  color="#000000"  background="#00ffffff"  just="left" />
             <TextTraits font="SansSerif"  size="9"  name="Legend"  style="plain"  color="#000000"  background="#00ffffff"  just="left" />
             <WindowPosition x="0"  y="0"  width="0"  height="0"  displayed="0"  panelState="" />
           </GraphEnvironment>
         </Graph>
         <Subpopulations>
           <Population name="Yeast"  annotation=""  owningGroup="All Samples"  expanded="1"  sortPriority="10"  count="9466" >
             <Graph smoothing="13"  backColor="#ffffff"  foreColor="#000000"  heatMapStatParameter="BL1-A"  type="Histogram"  fast="1" >
               <Axis dimension="x"  name="VL1-H"  label=""  auto="auto" />
               <Axis dimension="y"  name=""  label=""  auto="auto" />
               <GraphSettings level="5%"  smoothingHighResolution="1"  contourHighResolution="1"  histogramSmoothingCount="0"  graphResolution="256"  showOutliers="0"  drawLargeDots="0"  dotsToDraw="8000"  tint="le.chartfill.tinted.40"  lineWeight="le.lineweight.normal"  lineStyle="le.linestyle.solid" />
               <GraphEnvironment showGrid="0"  showAxes="tnlTNL"  showGates="1"  showFreqOnPlots="1"  showGateNameOnPlots="1"  showMedians="0"  showUncomped="0"  addEventParam="0"  lastYAxisName="" >
                 <TextTraits font="SansSerif"  size="11"  name="Labels"  style="plain"  color="#000000"  background="#00ffffff"  just="left" />
                 <TextTraits font="SansSerif"  size="11"  name="LayoutGates"  style="plain"  color="#000000"  background="#00ffffff"  just="left" />
                 <TextTraits font="SansSerif"  size="9"  name="Numbers"  style="plain"  color="#000000"  background="#00ffffff"  just="left" />
                 <TextTraits font="SansSerif"  size="9"  name="Legend"  style="plain"  color="#000000"  background="#00ffffff"  just="left" />
                 <WindowPosition x="620"  y="20"  width="390"  height="582"  displayed="0"  panelState="---" />
               </GraphEnvironment>
             </Graph>
             <Gate gating:id="ID2017255246" >
               <gating:EllipsoidGate eventsInside="1"  annoOffsetX="0"  annoOffsetY="0"  tint="#000000"  isTinted="0"  lineWeight="Normal"  userDefined="1"  gating:distance="188.9817604161087" >
                 <gating:dimension>
                   <data-type:fcs-dimension data-type:name="FSC-A" />
                 </gating:dimension>
                 <gating:dimension>
                   <data-type:fcs-dimension data-type:name="FSC-H" />
                 </gating:dimension>
                 <gating:foci>
                   <gating:vertex>
                     <gating:coordinate data-type:value="77.9327748181" />
                     <gating:coordinate data-type:value="89.8226555688" />
                   </gating:vertex>
                   <gating:vertex>
                     <gating:coordinate data-type:value="220.0672251819" />
                     <gating:coordinate data-type:value="215.1773444312" />
                   </gating:vertex>
                 </gating:foci>
                 <gating:edge>
                   <gating:vertex>
                     <gating:coordinate data-type:value="221" />
                     <gating:coordinate data-type:value="216" />
                   </gating:vertex>
                   <gating:vertex>
                     <gating:coordinate data-type:value="77" />
                     <gating:coordinate data-type:value="89" />
                   </gating:vertex>
                   <gating:vertex>
                     <gating:coordinate data-type:value="158" />
                     <gating:coordinate data-type:value="140" />
                   </gating:vertex>
                   <gating:vertex>
                     <gating:coordinate data-type:value="140" />
                     <gating:coordinate data-type:value="165" />
                   </gating:vertex>
                 </gating:edge>
               </gating:EllipsoidGate>
             </Gate>
             <Subpopulations>
               <Population name="mScarlet-I"  annotation=""  owningGroup="All Samples"  expanded="1"  sortPriority="10"  count="9425" >
                 <Graph smoothing="13"  backColor="#ffffff"  foreColor="#000000"  heatMapStatParameter="BL1-A"  type="Histogram"  fast="1" >
                   <Axis dimension="x"  name="YL2-H"  label=""  auto="auto" />
                   <Axis dimension="y"  name=""  label=""  auto="auto" />
                   <GraphSettings level="5%"  smoothingHighResolution="1"  contourHighResolution="1"  histogramSmoothingCount="0"  graphResolution="256"  showOutliers="0"  drawLargeDots="0"  dotsToDraw="8000"  tint="le.chartfill.tinted.40"  lineWeight="le.lineweight.normal"  lineStyle="le.linestyle.solid" />
                   <GraphEnvironment showGrid="0"  showAxes="tnlTNL"  showGates="1"  showFreqOnPlots="1"  showGateNameOnPlots="1"  showMedians="0"  showUncomped="0"  addEventParam="0"  lastYAxisName="" >
                     <TextTraits font="SansSerif"  size="11"  name="Labels"  style="plain"  color="#000000"  background="#00ffffff"  just="left" />
                     <TextTraits font="SansSerif"  size="11"  name="LayoutGates"  style="plain"  color="#000000"  background="#00ffffff"  just="left" />
                     <TextTraits font="SansSerif"  size="9"  name="Numbers"  style="plain"  color="#000000"  background="#00ffffff"  just="left" />
                     <TextTraits font="SansSerif"  size="9"  name="Legend"  style="plain"  color="#000000"  background="#00ffffff"  just="left" />
                     <WindowPosition x="620"  y="20"  width="390"  height="713"  displayed="0"  panelState="--+" />
                   </GraphEnvironment>
                 </Graph>
                 <Gate gating:id="ID1413772777"  gating:parent_id="ID2017255246" >
                   <gating:RectangleGate eventsInside="1"  annoOffsetX="0"  annoOffsetY="0"  tint="#000000"  isTinted="0"  lineWeight="Normal"  userDefined="1" >
                     <gating:dimension gating:min="10.276980480236118"  gating:max="1048576.0000000007"  yRatio="0.10185185185185186" >
                       <data-type:fcs-dimension data-type:name="YL2-H" />
                     </gating:dimension>
                   </gating:RectangleGate>
                 </Gate>
                 <Subpopulations>
                   <Statistic name="Geometric Mean"  annotation=""  owningGroup="All Samples"  expanded="1"  sortPriority="5"  id="YL2-H"  ancestor=""  correlate=""  value="4044.698486328" />
                 </Subpopulations>
               </Population>
               <Population name="mTagBFP2"  annotation=""  owningGroup="All Samples"  expanded="1"  sortPriority="10"  count="9466" >
                 <Graph smoothing="13"  backColor="#ffffff"  foreColor="#000000"  heatMapStatParameter="BL1-A"  type="Histogram"  fast="1" >
                   <Axis dimension="x"  name="VL1-H"  label=""  auto="auto" />
                   <Axis dimension="y"  name=""  label=""  auto="auto" />
                   <GraphSettings level="5%"  smoothingHighResolution="1"  contourHighResolution="1"  histogramSmoothingCount="0"  graphResolution="256"  showOutliers="0"  drawLargeDots="0"  dotsToDraw="8000"  tint="le.chartfill.tinted.40"  lineWeight="le.lineweight.normal"  lineStyle="le.linestyle.solid" />
                   <GraphEnvironment showGrid="0"  showAxes="tnlTNL"  showGates="1"  showFreqOnPlots="1"  showGateNameOnPlots="1"  showMedians="0"  showUncomped="0"  addEventParam="0"  lastYAxisName="" >
                     <TextTraits font="SansSerif"  size="11"  name="Labels"  style="plain"  color="#000000"  background="#00ffffff"  just="left" />
                     <TextTraits font="SansSerif"  size="11"  name="LayoutGates"  style="plain"  color="#000000"  background="#00ffffff"  just="left" />
                     <TextTraits font="SansSerif"  size="9"  name="Numbers"  style="plain"  color="#000000"  background="#00ffffff"  just="left" />
                     <TextTraits font="SansSerif"  size="9"  name="Legend"  style="plain"  color="#000000"  background="#00ffffff"  just="left" />
                     <WindowPosition x="620"  y="20"  width="390"  height="713"  displayed="0"  panelState="--+" />
                   </GraphEnvironment>
                 </Graph>
                 <Gate gating:id="ID756891079"  gating:parent_id="ID2017255246" >
                   <gating:RectangleGate eventsInside="1"  annoOffsetX="0"  annoOffsetY="0"  tint="#000000"  isTinted="0"  lineWeight="Normal"  userDefined="1" >
                     <gating:dimension gating:min="10.893367867273964"  gating:max="1048576.0000000007"  yRatio="0.04166666666666663" >
                       <data-type:fcs-dimension data-type:name="VL1-H" />
                     </gating:dimension>
                   </gating:RectangleGate>
                 </Gate>
                 <Subpopulations>
                   <Statistic name="Geometric Mean"  annotation=""  owningGroup="All Samples"  expanded="1"  sortPriority="5"  id="VL1-H"  ancestor=""  correlate=""  value="2366.89453125" />
                 </Subpopulations>
               </Population>
             </Subpopulations>
           </Population>
         </Subpopulations>
       </SampleNode>
     </Sample>
     <Sample>
       <DataSet uri="file:/Volumes/NO%20NAME/FigS6/CRISPR_7day_continuous/72h/20210706_CRISPRai_7day_72h_Batch_uninduced_4.fcs"  sampleID="92" />
       <Transformations>
         <transforms:linear transforms:minRange="0.8265630519"  transforms:maxRange="5"  gain="0.0017661604" >
           <data-type:parameter data-type:name="Time" />
         </transforms:linear>
         <transforms:log transforms:offset="10000"  transforms:decades="2.0205999133" >
           <data-type:parameter data-type:name="FSC-A" />
         </transforms:log>
         <transforms:linear transforms:minRange="0"  transforms:maxRange="1048576"  gain="1" >
           <data-type:parameter data-type:name="SSC-A" />
         </transforms:linear>
         <transforms:biex transforms:length="256"  transforms:maxRange="1048576"  transforms:neg="0"  transforms:width="-1000"  transforms:pos="5.0205999133" >
           <data-type:parameter data-type:name="BL1-A" />
         </transforms:biex>
         <transforms:biex transforms:length="256"  transforms:maxRange="1048576"  transforms:neg="0"  transforms:width="-1000"  transforms:pos="5.0205999133" >
           <data-type:parameter data-type:name="YL2-A" />
         </transforms:biex>
         <transforms:biex transforms:length="256"  transforms:maxRange="1048576"  transforms:neg="0"  transforms:width="-1000"  transforms:pos="5.0205999133" >
           <data-type:parameter data-type:name="VL1-A" />
         </transforms:biex>
         <transforms:log transforms:offset="10000"  transforms:decades="2.0205999133" >
           <data-type:parameter data-type:name="FSC-H" />
         </transforms:log>
         <transforms:linear transforms:minRange="0"  transforms:maxRange="1048576"  gain="1" >
           <data-type:parameter data-type:name="SSC-H" />
         </transforms:linear>
         <transforms:biex transforms:length="256"  transforms:maxRange="1048576"  transforms:neg="0"  transforms:width="-1000"  transforms:pos="5.0205999133" >
           <data-type:parameter data-type:name="BL1-H" />
         </transforms:biex>
         <transforms:log transforms:offset="1"  transforms:decades="6.0205999133" >
           <data-type:parameter data-type:name="YL2-H" />
         </transforms:log>
         <transforms:log transforms:offset="1"  transforms:decades="6.0205999133" >
           <data-type:parameter data-type:name="VL1-H" />
         </transforms:log>
         <transforms:linear transforms:minRange="0"  transforms:maxRange="1048576"  gain="1" >
           <data-type:parameter data-type:name="FSC-W" />
         </transforms:linear>
         <transforms:linear transforms:minRange="0"  transforms:maxRange="1048576"  gain="1" >
           <data-type:parameter data-type:name="SSC-W" />
         </transforms:linear>
         <transforms:biex transforms:length="256"  transforms:maxRange="1048576"  transforms:neg="0"  transforms:width="-1000"  transforms:pos="5.0205999133" >
           <data-type:parameter data-type:name="BL1-W" />
         </transforms:biex>
         <transforms:biex transforms:length="256"  transforms:maxRange="1048576"  transforms:neg="0"  transforms:width="-1000"  transforms:pos="5.0205999133" >
           <data-type:parameter data-type:name="YL2-W" />
         </transforms:biex>
         <transforms:biex transforms:length="256"  transforms:maxRange="1048576"  transforms:neg="0"  transforms:width="-1000"  transforms:pos="5.0205999133" >
           <data-type:parameter data-type:name="VL1-W" />
         </transforms:biex>
       </Transformations>
       <Keywords>
         <Keyword name="FJ_FCS_VERSION"  value="3.1" />
         <Keyword name="$PAR"  value="16" />
         <Keyword name="$TOT"  value="16765" />
         <Keyword name="$MODE"  value="L" />
         <Keyword name="$DATATYPE"  value="F" />
         <Keyword name="$BYTEORD"  value="1,2,3,4" />
         <Keyword name="$P1N"  value="Time" />
         <Keyword name="$P1S"  value="Time" />
         <Keyword name="$P1B"  value="32" />
         <Keyword name="$P1R"  value="67108864" />
         <Keyword name="$P1E"  value="0,0" />
         <Keyword name="$P1F"  value="NA" />
         <Keyword name="$P1L"  value="NA" />
         <Keyword name="$P1V"  value="NA" />
         <Keyword name="$P2N"  value="FSC-A" />
         <Keyword name="$P2S"  value="FSC-A" />
         <Keyword name="$P2B"  value="32" />
         <Keyword name="$P2R"  value="1048576" />
         <Keyword name="$P2E"  value="0,0" />
         <Keyword name="$P2F"  value="NA" />
         <Keyword name="$P2L"  value="488" />
         <Keyword name="$P2V"  value="180" />
         <Keyword name="$P3N"  value="SSC-A" />
         <Keyword name="$P3S"  value="SSC-A" />
         <Keyword name="$P3B"  value="32" />
         <Keyword name="$P3R"  value="1048576" />
         <Keyword name="$P3E"  value="0,0" />
         <Keyword name="$P3F"  value="488_10" />
         <Keyword name="$P3L"  value="488" />
         <Keyword name="$P3V"  value="310" />
         <Keyword name="$P4N"  value="BL1-A" />
         <Keyword name="$P4S"  value="BL1-A" />
         <Keyword name="$P4B"  value="32" />
         <Keyword name="$P4R"  value="1048576" />
         <Keyword name="$P4E"  value="0,0" />
         <Keyword name="$P4F"  value="530_30" />
         <Keyword name="$P4L"  value="488" />
         <Keyword name="$P4V"  value="450" />
         <Keyword name="$P5N"  value="YL2-A" />
         <Keyword name="$P5S"  value="YL2-A" />
         <Keyword name="$P5B"  value="32" />
         <Keyword name="$P5R"  value="1048576" />
         <Keyword name="$P5E"  value="0,0" />
         <Keyword name="$P5F"  value="620_15" />
         <Keyword name="$P5L"  value="561" />
         <Keyword name="$P5V"  value="385" />
         <Keyword name="$P6N"  value="VL1-A" />
         <Keyword name="$P6S"  value="VL1-A" />
         <Keyword name="$P6B"  value="32" />
         <Keyword name="$P6R"  value="1048576" />
         <Keyword name="$P6E"  value="0,0" />
         <Keyword name="$P6F"  value="440_50" />
         <Keyword name="$P6L"  value="405" />
         <Keyword name="$P6V"  value="410" />
         <Keyword name="$P7N"  value="FSC-H" />
         <Keyword name="$P7S"  value="FSC-H" />
         <Keyword name="$P7B"  value="32" />
         <Keyword name="$P7R"  value="1048576" />
         <Keyword name="$P7E"  value="0,0" />
         <Keyword name="$P7F"  value="NA" />
         <Keyword name="$P7L"  value="488" />
         <Keyword name="$P7V"  value="180" />
         <Keyword name="$P8N"  value="SSC-H" />
         <Keyword name="$P8S"  value="SSC-H" />
         <Keyword name="$P8B"  value="32" />
         <Keyword name="$P8R"  value="1048576" />
         <Keyword name="$P8E"  value="0,0" />
         <Keyword name="$P8F"  value="488_10" />
         <Keyword name="$P8L"  value="488" />
         <Keyword name="$P8V"  value="310" />
         <Keyword name="$P9N"  value="BL1-H" />
         <Keyword name="$P9S"  value="BL1-H" />
         <Keyword name="$P9B"  value="32" />
         <Keyword name="$P9R"  value="1048576" />
         <Keyword name="$P9E"  value="0,0" />
         <Keyword name="$P9F"  value="530_30" />
         <Keyword name="$P9L"  value="488" />
         <Keyword name="$P9V"  value="450" />
         <Keyword name="$P10N"  value="YL2-H" />
         <Keyword name="$P10S"  value="YL2-H" />
         <Keyword name="$P10B"  value="32" />
         <Keyword name="$P10R"  value="1048576" />
         <Keyword name="$P10E"  value="0,0" />
         <Keyword name="$P10F"  value="620_15" />
         <Keyword name="$P10L"  value="561" />
         <Keyword name="$P10V"  value="385" />
         <Keyword name="$P11N"  value="VL1-H" />
         <Keyword name="$P11S"  value="VL1-H" />
         <Keyword name="$P11B"  value="32" />
         <Keyword name="$P11R"  value="1048576" />
         <Keyword name="$P11E"  value="0,0" />
         <Keyword name="$P11F"  value="440_50" />
         <Keyword name="$P11L"  value="405" />
         <Keyword name="$P11V"  value="410" />
         <Keyword name="$P12N"  value="FSC-W" />
         <Keyword name="$P12S"  value="FSC-W" />
         <Keyword name="$P12B"  value="32" />
         <Keyword name="$P12R"  value="1024" />
         <Keyword name="$P12E"  value="0,0" />
         <Keyword name="$P12F"  value="NA" />
         <Keyword name="$P12L"  value="488" />
         <Keyword name="$P12V"  value="180" />
         <Keyword name="$P13N"  value="SSC-W" />
         <Keyword name="$P13S"  value="SSC-W" />
         <Keyword name="$P13B"  value="32" />
         <Keyword name="$P13R"  value="1024" />
         <Keyword name="$P13E"  value="0,0" />
         <Keyword name="$P13F"  value="488_10" />
         <Keyword name="$P13L"  value="488" />
         <Keyword name="$P13V"  value="310" />
         <Keyword name="$P14N"  value="BL1-W" />
         <Keyword name="$P14S"  value="BL1-W" />
         <Keyword name="$P14B"  value="32" />
         <Keyword name="$P14R"  value="1024" />
         <Keyword name="$P14E"  value="0,0" />
         <Keyword name="$P14F"  value="530_30" />
         <Keyword name="$P14L"  value="488" />
         <Keyword name="$P14V"  value="450" />
         <Keyword name="$P15N"  value="YL2-W" />
         <Keyword name="$P15S"  value="YL2-W" />
         <Keyword name="$P15B"  value="32" />
         <Keyword name="$P15R"  value="1024" />
         <Keyword name="$P15E"  value="0,0" />
         <Keyword name="$P15F"  value="620_15" />
         <Keyword name="$P15L"  value="561" />
         <Keyword name="$P15V"  value="385" />
         <Keyword name="$P16N"  value="VL1-W" />
         <Keyword name="$P16S"  value="VL1-W" />
         <Keyword name="$P16B"  value="32" />
         <Keyword name="$P16R"  value="1024" />
         <Keyword name="$P16E"  value="0,0" />
         <Keyword name="$P16F"  value="440_50" />
         <Keyword name="$P16L"  value="405" />
         <Keyword name="$P16V"  value="410" />
         <Keyword name="$CYT"  value="4486521 Attune NxT Acoustic Focusing Cytometer (Lasers: BRVY)" />
         <Keyword name="$SYS"  value="OPTIXE2 Microsoft Windows 7 Professional " />
         <Keyword name="$SPILLOVER"  value="9,BL1-A,YL2-A,VL1-A,BL1-H,YL2-H,VL1-H,BL1-W,YL2-W,VL1-W,1.000000,0.000000,0.000000,0.000000,0.000000,0.000000,0.000000,0.000000,0.000000,0.000000,1.000000,0.000000,0.000000,0.000000,0.000000,0.000000,0.000000,0.000000,0.000000,0.000000,1.000000,0.000000,0.000000,0.000000,0.000000,0.000000,0.000000,0.000000,0.000000,0.000000,1.000000,0.000000,0.000000,0.000000,0.000000,0.000000,0.000000,0.000000,0.000000,0.000000,1.000000,0.000000,0.000000,0.000000,0.000000,0.000000,0.000000,0.000000,0.000000,0.000000,1.000000,0.000000,0.000000,0.000000,0.000000,0.000000,0.000000,0.000000,0.000000,0.000000,1.000000,0.000000,0.000000,0.000000,0.000000,0.000000,0.000000,0.000000,0.000000,0.000000,1.000000,0.000000,0.000000,0.000000,0.000000,0.000000,0.000000,0.000000,0.000000,0.000000,1.000000" />
         <Keyword name="$BTIM"  value="08:36:06" />
         <Keyword name="$CELLS"  value="NA" />
         <Keyword name="$COM"  value="NA" />
         <Keyword name="$CYTSN"  value="1AFC203300515" />
         <Keyword name="$DATE"  value="09-Jul-2021" />
         <Keyword name="$ETIM"  value="08:36:11" />
         <Keyword name="$EXP"  value="NA" />
         <Keyword name="$FIL"  value="Batch_uninduced_4.fcs" />
         <Keyword name="$INST"  value="NA" />
         <Keyword name="$ORIGINALITY"  value="Original" />
         <Keyword name="$LOST"  value="0" />
         <Keyword name="$OP"  value="William Shaw" />
         <Keyword name="$PLATEID"  value="NA" />
         <Keyword name="$PLATENAME"  value="NA" />
         <Keyword name="$PROJ"  value="20210706_CRISPRai_7day" />
         <Keyword name="$SMNO"  value="72h" />
         <Keyword name="$SRC"  value="NA" />
         <Keyword name="$TIMESTEP"  value="0.001" />
         <Keyword name="$VOL"  value="17000" />
         <Keyword name="#FLOWRATE"  value="200" />
         <Keyword name="#LASER1ASF"  value="0.92" />
         <Keyword name="#LASER1COLOR"  value="Blue" />
         <Keyword name="#LASER1DELAY"  value="1100" />
         <Keyword name="#LASER2ASF"  value="0.90" />
         <Keyword name="#LASER2COLOR"  value="Red" />
         <Keyword name="#LASER2DELAY"  value="1517" />
         <Keyword name="#LASER3ASF"  value="0.84" />
         <Keyword name="#LASER3COLOR"  value="Violet" />
         <Keyword name="#LASER3DELAY"  value="648" />
         <Keyword name="#LASER4ASF"  value="0.72" />
         <Keyword name="#LASER4COLOR"  value="Yellow" />
         <Keyword name="#LASER4DELAY"  value="180" />
         <Keyword name="#LASERCONFIG"  value="BRVY" />
         <Keyword name="#P1Label"  value="NA" />
         <Keyword name="#P1Target"  value="NA" />
         <Keyword name="#PTDATE"  value="09-Jul-2021" />
         <Keyword name="#PTRESULT"  value="Pass" />
         <Keyword name="#TR1"  value="OR_FSC,10000" />
         <Keyword name="#WIDTHTHRESHOLD"  value="1000" />
         <Keyword name="#WINEXT"  value="0" />
         <Keyword name="$BEGINDATA"  value="000000008192" />
         <Keyword name="$ENDDATA"  value="000001081151" />
         <Keyword name="$NEXTDATA"  value="000000000000" />
         <Keyword name="$BEGINSTEXT"  value="000000000000" />
         <Keyword name="$ENDSTEXT"  value="000000000000" />
         <Keyword name="$BEGINANALYSIS"  value="000000000000" />
         <Keyword name="$ENDANALYSIS"  value="000000000000" />
       </Keywords>
       <SampleNode name="20210706_CRISPRai_7day_72h_Batch_uninduced_4.fcs"  annotation=""  owningGroup=""  expanded="1"  sortPriority="10"  count="16765"  sampleID="92" >
         <Graph smoothing="0"  backColor="#ffffff"  foreColor="#000000"  type="Pseudocolor"  fast="1" >
           <Axis dimension="x"  name="FSC-A"  label=""  auto="auto" />
           <Axis dimension="y"  name="SSC-A"  label=""  auto="auto" />
           <GraphSettings level="5%"  smoothingHighResolution="1"  contourHighResolution="1"  histogramSmoothingCount="0"  graphResolution="256"  showOutliers="0"  drawLargeDots="0"  dotsToDraw="8000"  tint="le.chartfill.tinted.40"  lineWeight="le.lineweight.normal"  lineStyle="le.linestyle.solid" />
           <GraphEnvironment showGrid="0"  showAxes="tnlTNL"  showGates="1"  showFreqOnPlots="1"  showGateNameOnPlots="1"  showMedians="0"  showUncomped="0"  addEventParam="0"  lastYAxisName="" >
             <TextTraits font="SansSerif"  size="11"  name="Labels"  style="plain"  color="#000000"  background="#00ffffff"  just="left" />
             <TextTraits font="SansSerif"  size="11"  name="LayoutGates"  style="plain"  color="#000000"  background="#00ffffff"  just="left" />
             <TextTraits font="SansSerif"  size="9"  name="Numbers"  style="plain"  color="#000000"  background="#00ffffff"  just="left" />
             <TextTraits font="SansSerif"  size="9"  name="Legend"  style="plain"  color="#000000"  background="#00ffffff"  just="left" />
             <WindowPosition x="0"  y="0"  width="0"  height="0"  displayed="0"  panelState="" />
           </GraphEnvironment>
         </Graph>
         <Subpopulations>
           <Population name="Yeast"  annotation=""  owningGroup="All Samples"  expanded="1"  sortPriority="10"  count="12908" >
             <Graph smoothing="13"  backColor="#ffffff"  foreColor="#000000"  heatMapStatParameter="BL1-A"  type="Histogram"  fast="1" >
               <Axis dimension="x"  name="VL1-H"  label=""  auto="auto" />
               <Axis dimension="y"  name=""  label=""  auto="auto" />
               <GraphSettings level="5%"  smoothingHighResolution="1"  contourHighResolution="1"  histogramSmoothingCount="0"  graphResolution="256"  showOutliers="0"  drawLargeDots="0"  dotsToDraw="8000"  tint="le.chartfill.tinted.40"  lineWeight="le.lineweight.normal"  lineStyle="le.linestyle.solid" />
               <GraphEnvironment showGrid="0"  showAxes="tnlTNL"  showGates="1"  showFreqOnPlots="1"  showGateNameOnPlots="1"  showMedians="0"  showUncomped="0"  addEventParam="0"  lastYAxisName="" >
                 <TextTraits font="SansSerif"  size="11"  name="Labels"  style="plain"  color="#000000"  background="#00ffffff"  just="left" />
                 <TextTraits font="SansSerif"  size="11"  name="LayoutGates"  style="plain"  color="#000000"  background="#00ffffff"  just="left" />
                 <TextTraits font="SansSerif"  size="9"  name="Numbers"  style="plain"  color="#000000"  background="#00ffffff"  just="left" />
                 <TextTraits font="SansSerif"  size="9"  name="Legend"  style="plain"  color="#000000"  background="#00ffffff"  just="left" />
                 <WindowPosition x="620"  y="20"  width="390"  height="582"  displayed="0"  panelState="---" />
               </GraphEnvironment>
             </Graph>
             <Gate gating:id="ID1859429650" >
               <gating:EllipsoidGate eventsInside="1"  annoOffsetX="0"  annoOffsetY="0"  tint="#000000"  isTinted="0"  lineWeight="Normal"  userDefined="1"  gating:distance="188.9817604161087" >
                 <gating:dimension>
                   <data-type:fcs-dimension data-type:name="FSC-A" />
                 </gating:dimension>
                 <gating:dimension>
                   <data-type:fcs-dimension data-type:name="FSC-H" />
                 </gating:dimension>
                 <gating:foci>
                   <gating:vertex>
                     <gating:coordinate data-type:value="77.9327748181" />
                     <gating:coordinate data-type:value="89.8226555688" />
                   </gating:vertex>
                   <gating:vertex>
                     <gating:coordinate data-type:value="220.0672251819" />
                     <gating:coordinate data-type:value="215.1773444312" />
                   </gating:vertex>
                 </gating:foci>
                 <gating:edge>
                   <gating:vertex>
                     <gating:coordinate data-type:value="221" />
                     <gating:coordinate data-type:value="216" />
                   </gating:vertex>
                   <gating:vertex>
                     <gating:coordinate data-type:value="77" />
                     <gating:coordinate data-type:value="89" />
                   </gating:vertex>
                   <gating:vertex>
                     <gating:coordinate data-type:value="158" />
                     <gating:coordinate data-type:value="140" />
                   </gating:vertex>
                   <gating:vertex>
                     <gating:coordinate data-type:value="140" />
                     <gating:coordinate data-type:value="165" />
                   </gating:vertex>
                 </gating:edge>
               </gating:EllipsoidGate>
             </Gate>
             <Subpopulations>
               <Population name="mScarlet-I"  annotation=""  owningGroup="All Samples"  expanded="1"  sortPriority="10"  count="12908" >
                 <Graph smoothing="13"  backColor="#ffffff"  foreColor="#000000"  heatMapStatParameter="BL1-A"  type="Histogram"  fast="1" >
                   <Axis dimension="x"  name="YL2-H"  label=""  auto="auto" />
                   <Axis dimension="y"  name=""  label=""  auto="auto" />
                   <GraphSettings level="5%"  smoothingHighResolution="1"  contourHighResolution="1"  histogramSmoothingCount="0"  graphResolution="256"  showOutliers="0"  drawLargeDots="0"  dotsToDraw="8000"  tint="le.chartfill.tinted.40"  lineWeight="le.lineweight.normal"  lineStyle="le.linestyle.solid" />
                   <GraphEnvironment showGrid="0"  showAxes="tnlTNL"  showGates="1"  showFreqOnPlots="1"  showGateNameOnPlots="1"  showMedians="0"  showUncomped="0"  addEventParam="0"  lastYAxisName="" >
                     <TextTraits font="SansSerif"  size="11"  name="Labels"  style="plain"  color="#000000"  background="#00ffffff"  just="left" />
                     <TextTraits font="SansSerif"  size="11"  name="LayoutGates"  style="plain"  color="#000000"  background="#00ffffff"  just="left" />
                     <TextTraits font="SansSerif"  size="9"  name="Numbers"  style="plain"  color="#000000"  background="#00ffffff"  just="left" />
                     <TextTraits font="SansSerif"  size="9"  name="Legend"  style="plain"  color="#000000"  background="#00ffffff"  just="left" />
                     <WindowPosition x="620"  y="20"  width="390"  height="713"  displayed="0"  panelState="--+" />
                   </GraphEnvironment>
                 </Graph>
                 <Gate gating:id="ID496190371"  gating:parent_id="ID1859429650" >
                   <gating:RectangleGate eventsInside="1"  annoOffsetX="0"  annoOffsetY="0"  tint="#000000"  isTinted="0"  lineWeight="Normal"  userDefined="1" >
                     <gating:dimension gating:min="10.276980480236118"  gating:max="1048576.0000000007"  yRatio="0.10185185185185186" >
                       <data-type:fcs-dimension data-type:name="YL2-H" />
                     </gating:dimension>
                   </gating:RectangleGate>
                 </Gate>
                 <Subpopulations>
                   <Statistic name="Geometric Mean"  annotation=""  owningGroup="All Samples"  expanded="1"  sortPriority="5"  id="YL2-H"  ancestor=""  correlate=""  value="299.734710693" />
                 </Subpopulations>
               </Population>
               <Population name="mTagBFP2"  annotation=""  owningGroup="All Samples"  expanded="1"  sortPriority="10"  count="12908" >
                 <Graph smoothing="13"  backColor="#ffffff"  foreColor="#000000"  heatMapStatParameter="BL1-A"  type="Histogram"  fast="1" >
                   <Axis dimension="x"  name="VL1-H"  label=""  auto="auto" />
                   <Axis dimension="y"  name=""  label=""  auto="auto" />
                   <GraphSettings level="5%"  smoothingHighResolution="1"  contourHighResolution="1"  histogramSmoothingCount="0"  graphResolution="256"  showOutliers="0"  drawLargeDots="0"  dotsToDraw="8000"  tint="le.chartfill.tinted.40"  lineWeight="le.lineweight.normal"  lineStyle="le.linestyle.solid" />
                   <GraphEnvironment showGrid="0"  showAxes="tnlTNL"  showGates="1"  showFreqOnPlots="1"  showGateNameOnPlots="1"  showMedians="0"  showUncomped="0"  addEventParam="0"  lastYAxisName="" >
                     <TextTraits font="SansSerif"  size="11"  name="Labels"  style="plain"  color="#000000"  background="#00ffffff"  just="left" />
                     <TextTraits font="SansSerif"  size="11"  name="LayoutGates"  style="plain"  color="#000000"  background="#00ffffff"  just="left" />
                     <TextTraits font="SansSerif"  size="9"  name="Numbers"  style="plain"  color="#000000"  background="#00ffffff"  just="left" />
                     <TextTraits font="SansSerif"  size="9"  name="Legend"  style="plain"  color="#000000"  background="#00ffffff"  just="left" />
                     <WindowPosition x="620"  y="20"  width="390"  height="713"  displayed="0"  panelState="--+" />
                   </GraphEnvironment>
                 </Graph>
                 <Gate gating:id="ID1989891"  gating:parent_id="ID1859429650" >
                   <gating:RectangleGate eventsInside="1"  annoOffsetX="0"  annoOffsetY="0"  tint="#000000"  isTinted="0"  lineWeight="Normal"  userDefined="1" >
                     <gating:dimension gating:min="10.893367867273964"  gating:max="1048576.0000000007"  yRatio="0.04166666666666663" >
                       <data-type:fcs-dimension data-type:name="VL1-H" />
                     </gating:dimension>
                   </gating:RectangleGate>
                 </Gate>
                 <Subpopulations>
                   <Statistic name="Geometric Mean"  annotation=""  owningGroup="All Samples"  expanded="1"  sortPriority="5"  id="VL1-H"  ancestor=""  correlate=""  value="16364.993164062" />
                 </Subpopulations>
               </Population>
             </Subpopulations>
           </Population>
         </Subpopulations>
       </SampleNode>
     </Sample>
     <Sample>
       <DataSet uri="file:/Volumes/NO%20NAME/FigS6/CRISPR_7day_Continuous_LateInduction/20210719_CRISPRai_LateInduction_Experiment_Induced_Induced_2.fcs"  sampleID="119" />
       <Transformations>
         <transforms:linear transforms:minRange="0.0304568528"  transforms:maxRange="3"  gain="0.0021754895" >
           <data-type:parameter data-type:name="Time" />
         </transforms:linear>
         <transforms:log transforms:offset="10000"  transforms:decades="2.0205999133" >
           <data-type:parameter data-type:name="FSC-A" />
         </transforms:log>
         <transforms:linear transforms:minRange="0"  transforms:maxRange="1048576"  gain="1" >
           <data-type:parameter data-type:name="SSC-A" />
         </transforms:linear>
         <transforms:biex transforms:length="256"  transforms:maxRange="1048576"  transforms:neg="0"  transforms:width="-1000"  transforms:pos="5.0205999133" >
           <data-type:parameter data-type:name="BL1-A" />
         </transforms:biex>
         <transforms:biex transforms:length="256"  transforms:maxRange="1048576"  transforms:neg="0"  transforms:width="-1000"  transforms:pos="5.0205999133" >
           <data-type:parameter data-type:name="YL2-A" />
         </transforms:biex>
         <transforms:biex transforms:length="256"  transforms:maxRange="1048576"  transforms:neg="0"  transforms:width="-1000"  transforms:pos="5.0205999133" >
           <data-type:parameter data-type:name="VL1-A" />
         </transforms:biex>
         <transforms:log transforms:offset="10000"  transforms:decades="2.0205999133" >
           <data-type:parameter data-type:name="FSC-H" />
         </transforms:log>
         <transforms:linear transforms:minRange="0"  transforms:maxRange="1048576"  gain="1" >
           <data-type:parameter data-type:name="SSC-H" />
         </transforms:linear>
         <transforms:biex transforms:length="256"  transforms:maxRange="1048576"  transforms:neg="0"  transforms:width="-1000"  transforms:pos="5.0205999133" >
           <data-type:parameter data-type:name="BL1-H" />
         </transforms:biex>
         <transforms:log transforms:offset="1"  transforms:decades="6.0205999133" >
           <data-type:parameter data-type:name="YL2-H" />
         </transforms:log>
         <transforms:log transforms:offset="1"  transforms:decades="6.0205999133" >
           <data-type:parameter data-type:name="VL1-H" />
         </transforms:log>
         <transforms:linear transforms:minRange="0"  transforms:maxRange="1048576"  gain="1" >
           <data-type:parameter data-type:name="FSC-W" />
         </transforms:linear>
         <transforms:linear transforms:minRange="0"  transforms:maxRange="1048576"  gain="1" >
           <data-type:parameter data-type:name="SSC-W" />
         </transforms:linear>
         <transforms:biex transforms:length="256"  transforms:maxRange="1048576"  transforms:neg="0"  transforms:width="-1000"  transforms:pos="5.0205999133" >
           <data-type:parameter data-type:name="BL1-W" />
         </transforms:biex>
         <transforms:biex transforms:length="256"  transforms:maxRange="1048576"  transforms:neg="0"  transforms:width="-1000"  transforms:pos="5.0205999133" >
           <data-type:parameter data-type:name="YL2-W" />
         </transforms:biex>
         <transforms:biex transforms:length="256"  transforms:maxRange="1048576"  transforms:neg="0"  transforms:width="-1000"  transforms:pos="5.0205999133" >
           <data-type:parameter data-type:name="VL1-W" />
         </transforms:biex>
       </Transformations>
       <Keywords>
         <Keyword name="FJ_FCS_VERSION"  value="3.1" />
         <Keyword name="#FLOWRATE"  value="200" />
         <Keyword name="#LASER1ASF"  value="1.07" />
         <Keyword name="#LASER1COLOR"  value="Blue" />
         <Keyword name="#LASER1DELAY"  value="1100" />
         <Keyword name="#LASER2ASF"  value="1.02" />
         <Keyword name="#LASER2COLOR"  value="Red" />
         <Keyword name="#LASER2DELAY"  value="1460" />
         <Keyword name="#LASER3ASF"  value="0.89" />
         <Keyword name="#LASER3COLOR"  value="Violet" />
         <Keyword name="#LASER3DELAY"  value="714" />
         <Keyword name="#LASER4ASF"  value="0.83" />
         <Keyword name="#LASER4COLOR"  value="Yellow" />
         <Keyword name="#LASER4DELAY"  value="313" />
         <Keyword name="#LASERCONFIG"  value="BRVY" />
         <Keyword name="#P1Label"  value="NA" />
         <Keyword name="#P1Target"  value="NA" />
         <Keyword name="#PTDATE"  value="19-Jul-2021" />
         <Keyword name="#PTRESULT"  value="Pass" />
         <Keyword name="#TR1"  value="OR_FSC,10000" />
         <Keyword name="#WIDTHTHRESHOLD"  value="1000" />
         <Keyword name="#WINEXT"  value="0" />
         <Keyword name="$BTIM"  value="16:35:07" />
         <Keyword name="$BYTEORD"  value="1,2,3,4" />
         <Keyword name="$CELLS"  value="NA" />
         <Keyword name="$COM"  value="NA" />
         <Keyword name="$CYT"  value="4486521 Attune NxT Acoustic Focusing Cytometer (Lasers: BRVY)" />
         <Keyword name="$CYTSN"  value="1AFC203300515" />
         <Keyword name="$DATATYPE"  value="F" />
         <Keyword name="$DATE"  value="19-Jul-2021" />
         <Keyword name="$ETIM"  value="16:35:10" />
         <Keyword name="$EXP"  value="NA" />
         <Keyword name="$FIL"  value="Induced_2.fcs" />
         <Keyword name="$INST"  value="NA" />
         <Keyword name="$LAST_MODIFIED"  value="19-Jul-2021 16:52:58" />
         <Keyword name="$LAST_MODIFIER"  value="Will" />
         <Keyword name="$LOST"  value="0" />
         <Keyword name="$MODE"  value="L" />
         <Keyword name="$OP"  value="William Shaw" />
         <Keyword name="$ORIGINALITY"  value="NonDataModified" />
         <Keyword name="$P10B"  value="32" />
         <Keyword name="$P10E"  value="0,0" />
         <Keyword name="$P10F"  value="620_15" />
         <Keyword name="$P10L"  value="561" />
         <Keyword name="$P10N"  value="YL2-H" />
         <Keyword name="$P10R"  value="1048576" />
         <Keyword name="$P10S"  value="YL2-H" />
         <Keyword name="$P10V"  value="385" />
         <Keyword name="$P11B"  value="32" />
         <Keyword name="$P11E"  value="0,0" />
         <Keyword name="$P11F"  value="440_50" />
         <Keyword name="$P11L"  value="405" />
         <Keyword name="$P11N"  value="VL1-H" />
         <Keyword name="$P11R"  value="1048576" />
         <Keyword name="$P11S"  value="VL1-H" />
         <Keyword name="$P11V"  value="410" />
         <Keyword name="$P12B"  value="32" />
         <Keyword name="$P12E"  value="0,0" />
         <Keyword name="$P12F"  value="NA" />
         <Keyword name="$P12L"  value="488" />
         <Keyword name="$P12N"  value="FSC-W" />
         <Keyword name="$P12R"  value="1024" />
         <Keyword name="$P12S"  value="FSC-W" />
         <Keyword name="$P12V"  value="180" />
         <Keyword name="$P13B"  value="32" />
         <Keyword name="$P13E"  value="0,0" />
         <Keyword name="$P13F"  value="488_10" />
         <Keyword name="$P13L"  value="488" />
         <Keyword name="$P13N"  value="SSC-W" />
         <Keyword name="$P13R"  value="1024" />
         <Keyword name="$P13S"  value="SSC-W" />
         <Keyword name="$P13V"  value="310" />
         <Keyword name="$P14B"  value="32" />
         <Keyword name="$P14E"  value="0,0" />
         <Keyword name="$P14F"  value="530_30" />
         <Keyword name="$P14L"  value="488" />
         <Keyword name="$P14N"  value="BL1-W" />
         <Keyword name="$P14R"  value="1024" />
         <Keyword name="$P14S"  value="BL1-W" />
         <Keyword name="$P14V"  value="450" />
         <Keyword name="$P15B"  value="32" />
         <Keyword name="$P15E"  value="0,0" />
         <Keyword name="$P15F"  value="620_15" />
         <Keyword name="$P15L"  value="561" />
         <Keyword name="$P15N"  value="YL2-W" />
         <Keyword name="$P15R"  value="1024" />
         <Keyword name="$P15S"  value="YL2-W" />
         <Keyword name="$P15V"  value="385" />
         <Keyword name="$P16B"  value="32" />
         <Keyword name="$P16E"  value="0,0" />
         <Keyword name="$P16F"  value="440_50" />
         <Keyword name="$P16L"  value="405" />
         <Keyword name="$P16N"  value="VL1-W" />
         <Keyword name="$P16R"  value="1024" />
         <Keyword name="$P16S"  value="VL1-W" />
         <Keyword name="$P16V"  value="410" />
         <Keyword name="$P1B"  value="32" />
         <Keyword name="$P1E"  value="0,0" />
         <Keyword name="$P1F"  value="NA" />
         <Keyword name="$P1L"  value="NA" />
         <Keyword name="$P1N"  value="Time" />
         <Keyword name="$P1R"  value="67108864" />
         <Keyword name="$P1S"  value="Time" />
         <Keyword name="$P1V"  value="NA" />
         <Keyword name="$P2B"  value="32" />
         <Keyword name="$P2E"  value="0,0" />
         <Keyword name="$P2F"  value="NA" />
         <Keyword name="$P2L"  value="488" />
         <Keyword name="$P2N"  value="FSC-A" />
         <Keyword name="$P2R"  value="1048576" />
         <Keyword name="$P2S"  value="FSC-A" />
         <Keyword name="$P2V"  value="180" />
         <Keyword name="$P3B"  value="32" />
         <Keyword name="$P3E"  value="0,0" />
         <Keyword name="$P3F"  value="488_10" />
         <Keyword name="$P3L"  value="488" />
         <Keyword name="$P3N"  value="SSC-A" />
         <Keyword name="$P3R"  value="1048576" />
         <Keyword name="$P3S"  value="SSC-A" />
         <Keyword name="$P3V"  value="310" />
         <Keyword name="$P4B"  value="32" />
         <Keyword name="$P4E"  value="0,0" />
         <Keyword name="$P4F"  value="530_30" />
         <Keyword name="$P4L"  value="488" />
         <Keyword name="$P4N"  value="BL1-A" />
         <Keyword name="$P4R"  value="1048576" />
         <Keyword name="$P4S"  value="BL1-A" />
         <Keyword name="$P4V"  value="450" />
         <Keyword name="$P5B"  value="32" />
         <Keyword name="$P5E"  value="0,0" />
         <Keyword name="$P5F"  value="620_15" />
         <Keyword name="$P5L"  value="561" />
         <Keyword name="$P5N"  value="YL2-A" />
         <Keyword name="$P5R"  value="1048576" />
         <Keyword name="$P5S"  value="YL2-A" />
         <Keyword name="$P5V"  value="385" />
         <Keyword name="$P6B"  value="32" />
         <Keyword name="$P6E"  value="0,0" />
         <Keyword name="$P6F"  value="440_50" />
         <Keyword name="$P6L"  value="405" />
         <Keyword name="$P6N"  value="VL1-A" />
         <Keyword name="$P6R"  value="1048576" />
         <Keyword name="$P6S"  value="VL1-A" />
         <Keyword name="$P6V"  value="410" />
         <Keyword name="$P7B"  value="32" />
         <Keyword name="$P7E"  value="0,0" />
         <Keyword name="$P7F"  value="NA" />
         <Keyword name="$P7L"  value="488" />
         <Keyword name="$P7N"  value="FSC-H" />
         <Keyword name="$P7R"  value="1048576" />
         <Keyword name="$P7S"  value="FSC-H" />
         <Keyword name="$P7V"  value="180" />
         <Keyword name="$P8B"  value="32" />
         <Keyword name="$P8E"  value="0,0" />
         <Keyword name="$P8F"  value="488_10" />
         <Keyword name="$P8L"  value="488" />
         <Keyword name="$P8N"  value="SSC-H" />
         <Keyword name="$P8R"  value="1048576" />
         <Keyword name="$P8S"  value="SSC-H" />
         <Keyword name="$P8V"  value="310" />
         <Keyword name="$P9B"  value="32" />
         <Keyword name="$P9E"  value="0,0" />
         <Keyword name="$P9F"  value="530_30" />
         <Keyword name="$P9L"  value="488" />
         <Keyword name="$P9N"  value="BL1-H" />
         <Keyword name="$P9R"  value="1048576" />
         <Keyword name="$P9S"  value="BL1-H" />
         <Keyword name="$P9V"  value="450" />
         <Keyword name="$PAR"  value="16" />
         <Keyword name="$PLATEID"  value="NA" />
         <Keyword name="$PLATENAME"  value="20210719_CRISPRai_LateInduction" />
         <Keyword name="$PROJ"  value="Experiment" />
         <Keyword name="$SMNO"  value="Induced" />
         <Keyword name="$SPILLOVER"  value="9,BL1-A,YL2-A,VL1-A,BL1-H,YL2-H,VL1-H,BL1-W,YL2-W,VL1-W,1.000000,0.000000,0.000000,0.000000,0.000000,0.000000,0.000000,0.000000,0.000000,0.000000,1.000000,0.000000,0.000000,0.000000,0.000000,0.000000,0.000000,0.000000,0.000000,0.000000,1.000000,0.000000,0.000000,0.000000,0.000000,0.000000,0.000000,0.000000,0.000000,0.000000,1.000000,0.000000,0.000000,0.000000,0.000000,0.000000,0.000000,0.000000,0.000000,0.000000,1.000000,0.000000,0.000000,0.000000,0.000000,0.000000,0.000000,0.000000,0.000000,0.000000,1.000000,0.000000,0.000000,0.000000,0.000000,0.000000,0.000000,0.000000,0.000000,0.000000,1.000000,0.000000,0.000000,0.000000,0.000000,0.000000,0.000000,0.000000,0.000000,0.000000,1.000000,0.000000,0.000000,0.000000,0.000000,0.000000,0.000000,0.000000,0.000000,0.000000,1.000000" />
         <Keyword name="$SRC"  value="NA" />
         <Keyword name="$SYS"  value="OPTIXE2 Microsoft Windows 7 Professional " />
         <Keyword name="$TIMESTEP"  value="0.001" />
         <Keyword name="$TOT"  value="12598" />
         <Keyword name="$VOL"  value="9000" />
         <Keyword name="$BEGINDATA"  value="000000008192" />
         <Keyword name="$ENDDATA"  value="000000814463" />
         <Keyword name="$NEXTDATA"  value="000000000000" />
         <Keyword name="$BEGINSTEXT"  value="000000000000" />
         <Keyword name="$ENDSTEXT"  value="000000000000" />
         <Keyword name="$BEGINANALYSIS"  value="000000000000" />
         <Keyword name="$ENDANALYSIS"  value="000000000000" />
       </Keywords>
       <SampleNode name="20210719_CRISPRai_LateInduction_Experiment_Induced_Induced_2.fcs"  annotation=""  owningGroup=""  expanded="1"  sortPriority="10"  count="12598"  sampleID="119" >
         <Graph smoothing="0"  backColor="#ffffff"  foreColor="#000000"  type="Pseudocolor"  fast="1" >
           <Axis dimension="x"  name="FSC-A"  label=""  auto="auto" />
           <Axis dimension="y"  name="SSC-A"  label=""  auto="auto" />
           <GraphSettings level="5%"  smoothingHighResolution="1"  contourHighResolution="1"  histogramSmoothingCount="0"  graphResolution="256"  showOutliers="0"  drawLargeDots="0"  dotsToDraw="8000"  tint="le.chartfill.tinted.40"  lineWeight="le.lineweight.normal"  lineStyle="le.linestyle.solid" />
           <GraphEnvironment showGrid="0"  showAxes="tnlTNL"  showGates="1"  showFreqOnPlots="1"  showGateNameOnPlots="1"  showMedians="0"  showUncomped="0"  addEventParam="0"  lastYAxisName="" >
             <TextTraits font="SansSerif"  size="11"  name="Labels"  style="plain"  color="#000000"  background="#00ffffff"  just="left" />
             <TextTraits font="SansSerif"  size="11"  name="LayoutGates"  style="plain"  color="#000000"  background="#00ffffff"  just="left" />
             <TextTraits font="SansSerif"  size="9"  name="Numbers"  style="plain"  color="#000000"  background="#00ffffff"  just="left" />
             <TextTraits font="SansSerif"  size="9"  name="Legend"  style="plain"  color="#000000"  background="#00ffffff"  just="left" />
             <WindowPosition x="0"  y="0"  width="0"  height="0"  displayed="0"  panelState="" />
           </GraphEnvironment>
         </Graph>
         <Subpopulations>
           <Population name="Yeast"  annotation=""  owningGroup="All Samples"  expanded="1"  sortPriority="10"  count="9956" >
             <Graph smoothing="13"  backColor="#ffffff"  foreColor="#000000"  heatMapStatParameter="BL1-A"  type="Histogram"  fast="1" >
               <Axis dimension="x"  name="VL1-H"  label=""  auto="auto" />
               <Axis dimension="y"  name=""  label=""  auto="auto" />
               <GraphSettings level="5%"  smoothingHighResolution="1"  contourHighResolution="1"  histogramSmoothingCount="0"  graphResolution="256"  showOutliers="0"  drawLargeDots="0"  dotsToDraw="8000"  tint="le.chartfill.tinted.40"  lineWeight="le.lineweight.normal"  lineStyle="le.linestyle.solid" />
[truncated: 2,707,742 more chars]
