# Supplementary material for: Inducible expression of large gRNA arrays for multiplexed CRISPRai applications
Source: Nat Commun. 2022 Aug 25;13:4984. doi: 10.1038/s41467-022-32603-7 (PMC9411621; doi:10.1038/s41467-022-32603-7)
Supplement: Supplementary file 4 — Source Data [file 41467_2022_32603_MOESM4_ESM.zip › Source data/FigS5/FigS5.wsp]

<?xml version="1.0" encoding="UTF-8"?>
 <Workspace version="20.0"  modDate="Mon Aug 08 16:15:01 EDT 2022"  clientTimestamp="1659989701686"  flowJoVersion="10.8.1"  drawRowBorders="1"  drawColumnBorders="1"  hideCompNodes="1"  curGroup="All Samples"  groupPaneHeight="203"  xmlns:xsi="http://www.w3.org/2001/XMLSchema-instance"  xmlns:gating="http://www.isac-net.org/std/Gating-ML/v2.0/gating"  xmlns:transforms="http://www.isac-net.org/std/Gating-ML/v2.0/transformations"  xmlns:data-type="http://www.isac-net.org/std/Gating-ML/v2.0/datatypes"  xsi:schemaLocation="http://www.isac-net.org/std/Gating-ML/v2.0/gating http://www.isac-net.org/std/Gating-ML/v2.0/gating/Gating-ML.v2.0.xsd http://www.isac-net.org/std/Gating-ML/v2.0/transformations http://www.isac-net.org/std/Gating-ML/v2.0/gating/Transformations.v2.0.xsd http://www.isac-net.org/std/Gating-ML/v2.0/datatypes http://www.isac-net.org/std/Gating-ML/v2.0/gating/DataTypes.v2.0.xsd "  nonAutoSaveFileName="file:/Volumes/NO%20NAME/FigS5/FigS5.wsp" >
   <WindowPosition x="30"  y="25"  width="737"  height="1047"  displayed="1"  panelState="" />
   <TextTraits font="SansSerif"  size="11"  name=""  style="plain"  color="#000000"  background="#00ffffff"  just="left" />
   <Columns>
     <TColumn width="346" >
       <Property key="fj.appnode.prop.name" />
     </TColumn>
     <TColumn width="186" >
       <Property key="fj.appnode.prop.statistic" />
     </TColumn>
     <TColumn width="186" >
       <Property key="fj.appnode.prop.ncells" />
     </TColumn>
   </Columns>
   <Matrices/>
   <Cytometers>
     <Cytometer name="ATTUNE"  cyt="4486520 Attune NxT Acoustic Focusing Cytometer (Lasers: BVYX)"  useFCS3="1"  extraNegs="0"  widthBasis="-1000"  linMin="0"  logMin="1"  linMax="1048576"  logMax="1048576"  linearRescale="1"  logRescale="1"  linFromKW="0"  logFromKW="0"  useGain="0"  useTransform="1"  transformType="BIEX"  manufacturer=""  serialnumber=""  homepage="workspaces-and-samples/flowjo-and-your-cytometer/flowjo-and-your-cytometer/ws-cytometer-attune/"  icon="attune.png" >
       <LinParams>
         <Param>time</Param>
       </LinParams>
       <LogParams/>
       <FilterParams/>
       <TransformStore/>
     </Cytometer>
   </Cytometers>
   <Groups>
     <GroupNode name="All Samples"  annotation=""  owningGroup="All Samples"  expanded="1"  sortPriority="10"  count="-1" >
       <Graph smoothing="0"  backColor="#ffffff"  foreColor="#000000"  type="Pseudocolor"  fast="1" >
         <Axis dimension="x"  name=""  label=""  auto="auto" />
         <Axis dimension="y"  name=""  label=""  auto="auto" />
         <GraphSettings level="5%"  smoothingHighResolution="1"  contourHighResolution="1"  histogramSmoothingCount="0"  graphResolution="256"  showOutliers="0"  drawLargeDots="0"  dotsToDraw="8000"  tint="le.chartfill.tinted.40"  lineWeight="le.lineweight.normal"  lineStyle="le.linestyle.solid" />
         <GraphEnvironment showGrid="0"  showAxes="tnlTNL"  showGates="1"  showFreqOnPlots="1"  showGateNameOnPlots="1"  showMedians="0"  showUncomped="0"  addEventParam="0"  lastYAxisName="" >
           <TextTraits font="SansSerif"  size="11"  name="Labels"  style="plain"  color="#000000"  background="#00ffffff"  just="left" />
           <TextTraits font="SansSerif"  size="11"  name="LayoutGates"  style="plain"  color="#000000"  background="#00ffffff"  just="left" />
           <TextTraits font="SansSerif"  size="9"  name="Numbers"  style="plain"  color="#000000"  background="#00ffffff"  just="left" />
           <TextTraits font="SansSerif"  size="9"  name="Legend"  style="plain"  color="#000000"  background="#00ffffff"  just="left" />
         </GraphEnvironment>
       </Graph>
       <Subpopulations>
         <Population name="Yeast"  annotation=""  owningGroup="All Samples"  expanded="1"  sortPriority="10"  count="9922" >
           <Graph smoothing="13"  backColor="#ffffff"  foreColor="#000000"  heatMapStatParameter="BL1-A"  type="Histogram"  fast="1" >
             <Axis dimension="x"  name="VL1-H"  label=""  auto="auto" />
             <Axis dimension="y"  name=""  label=""  auto="auto" />
             <GraphSettings level="5%"  smoothingHighResolution="1"  contourHighResolution="1"  histogramSmoothingCount="0"  graphResolution="256"  showOutliers="0"  drawLargeDots="0"  dotsToDraw="8000"  tint="le.chartfill.tinted.40"  lineWeight="le.lineweight.normal"  lineStyle="le.linestyle.solid" />
             <GraphEnvironment showGrid="0"  showAxes="tnlTNL"  showGates="1"  showFreqOnPlots="1"  showGateNameOnPlots="1"  showMedians="0"  showUncomped="0"  addEventParam="0"  lastYAxisName="" >
               <TextTraits font="SansSerif"  size="11"  name="Labels"  style="plain"  color="#000000"  background="#00ffffff"  just="left" />
               <TextTraits font="SansSerif"  size="11"  name="LayoutGates"  style="plain"  color="#000000"  background="#00ffffff"  just="left" />
               <TextTraits font="SansSerif"  size="9"  name="Numbers"  style="plain"  color="#000000"  background="#00ffffff"  just="left" />
               <TextTraits font="SansSerif"  size="9"  name="Legend"  style="plain"  color="#000000"  background="#00ffffff"  just="left" />
               <WindowPosition x="767"  y="0"  width="390"  height="713"  displayed="1"  panelState="--+" />
             </GraphEnvironment>
           </Graph>
           <Gate gating:id="ID764377698" >
             <gating:EllipsoidGate eventsInside="1"  annoOffsetX="0"  annoOffsetY="0"  tint="#000000"  isTinted="0"  lineWeight="Normal"  userDefined="1"  gating:distance="125.14950309846213" >
               <gating:dimension>
                 <data-type:fcs-dimension data-type:name="FSC-A" />
               </gating:dimension>
               <gating:dimension>
                 <data-type:fcs-dimension data-type:name="FSC-H" />
               </gating:dimension>
               <gating:foci>
                 <gating:vertex>
                   <gating:coordinate data-type:value="85.144758623" />
                   <gating:coordinate data-type:value="96.8641805291" />
                 </gating:vertex>
                 <gating:vertex>
                   <gating:coordinate data-type:value="184.855241377" />
                   <gating:coordinate data-type:value="172.1358194709" />
                 </gating:vertex>
               </gating:foci>
               <gating:edge>
                 <gating:vertex>
                   <gating:coordinate data-type:value="84" />
                   <gating:coordinate data-type:value="96" />
                 </gating:vertex>
                 <gating:vertex>
                   <gating:coordinate data-type:value="186" />
                   <gating:coordinate data-type:value="173" />
                 </gating:vertex>
                 <gating:vertex>
                   <gating:coordinate data-type:value="142" />
                   <gating:coordinate data-type:value="123" />
                 </gating:vertex>
                 <gating:vertex>
                   <gating:coordinate data-type:value="128" />
                   <gating:coordinate data-type:value="146" />
                 </gating:vertex>
               </gating:edge>
             </gating:EllipsoidGate>
           </Gate>
           <Subpopulations>
             <Statistic name="Geometric Mean"  annotation=""  owningGroup="All Samples"  expanded="1"  sortPriority="5"  id="VL1-H"  ancestor=""  correlate=""  value="124750.3638267517" />
             <Statistic name="Geometric Mean"  annotation=""  owningGroup="All Samples"  expanded="1"  sortPriority="5"  id="YL2-H"  ancestor=""  correlate=""  value="44251.7578125" />
           </Subpopulations>
         </Population>
       </Subpopulations>
       <Group name="All Samples"  live="1"  role="ws.group.dlog.test"  key=""  synchronized="0"  foreground="#000000"  fontStyle="bold" >
         <Criteria/>
         <SampleRefs>
           <SampleRef sampleID="1" />
           <SampleRef sampleID="5" />
           <SampleRef sampleID="6" />
           <SampleRef sampleID="7" />
           <SampleRef sampleID="8" />
           <SampleRef sampleID="9" />
           <SampleRef sampleID="10" />
           <SampleRef sampleID="11" />
           <SampleRef sampleID="12" />
           <SampleRef sampleID="2" />
           <SampleRef sampleID="3" />
           <SampleRef sampleID="4" />
           <SampleRef sampleID="13" />
           <SampleRef sampleID="17" />
           <SampleRef sampleID="18" />
           <SampleRef sampleID="19" />
           <SampleRef sampleID="20" />
           <SampleRef sampleID="21" />
           <SampleRef sampleID="22" />
           <SampleRef sampleID="23" />
           <SampleRef sampleID="24" />
           <SampleRef sampleID="14" />
           <SampleRef sampleID="15" />
           <SampleRef sampleID="16" />
           <SampleRef sampleID="25" />
           <SampleRef sampleID="29" />
           <SampleRef sampleID="30" />
           <SampleRef sampleID="31" />
           <SampleRef sampleID="32" />
           <SampleRef sampleID="33" />
           <SampleRef sampleID="34" />
           <SampleRef sampleID="35" />
           <SampleRef sampleID="36" />
           <SampleRef sampleID="26" />
           <SampleRef sampleID="27" />
           <SampleRef sampleID="28" />
           <SampleRef sampleID="37" />
           <SampleRef sampleID="41" />
           <SampleRef sampleID="42" />
           <SampleRef sampleID="43" />
           <SampleRef sampleID="44" />
           <SampleRef sampleID="45" />
           <SampleRef sampleID="46" />
           <SampleRef sampleID="47" />
           <SampleRef sampleID="48" />
           <SampleRef sampleID="38" />
           <SampleRef sampleID="39" />
           <SampleRef sampleID="40" />
           <SampleRef sampleID="49" />
           <SampleRef sampleID="53" />
           <SampleRef sampleID="54" />
           <SampleRef sampleID="55" />
           <SampleRef sampleID="56" />
           <SampleRef sampleID="57" />
           <SampleRef sampleID="58" />
           <SampleRef sampleID="59" />
           <SampleRef sampleID="60" />
           <SampleRef sampleID="50" />
           <SampleRef sampleID="51" />
           <SampleRef sampleID="52" />
           <SampleRef sampleID="61" />
           <SampleRef sampleID="65" />
           <SampleRef sampleID="66" />
           <SampleRef sampleID="67" />
           <SampleRef sampleID="68" />
           <SampleRef sampleID="69" />
           <SampleRef sampleID="70" />
           <SampleRef sampleID="71" />
           <SampleRef sampleID="72" />
           <SampleRef sampleID="62" />
           <SampleRef sampleID="63" />
           <SampleRef sampleID="64" />
           <SampleRef sampleID="73" />
           <SampleRef sampleID="77" />
           <SampleRef sampleID="78" />
           <SampleRef sampleID="79" />
           <SampleRef sampleID="80" />
           <SampleRef sampleID="81" />
           <SampleRef sampleID="82" />
           <SampleRef sampleID="83" />
           <SampleRef sampleID="84" />
           <SampleRef sampleID="74" />
           <SampleRef sampleID="75" />
           <SampleRef sampleID="76" />
         </SampleRefs>
         <Keywords/>
       </Group>
     </GroupNode>
     <GroupNode name="20201009_CRISPRai_7day"  annotation=""  owningGroup="20201009_CRISPRai_7day"  expanded="1"  sortPriority="10"  count="-1" >
       <Graph smoothing="0"  backColor="#ffffff"  foreColor="#000000"  type="Pseudocolor"  fast="1" >
         <Axis dimension="x"  name=""  label=""  auto="auto" />
         <Axis dimension="y"  name=""  label=""  auto="auto" />
         <GraphSettings level="5%"  smoothingHighResolution="1"  contourHighResolution="1"  histogramSmoothingCount="0"  graphResolution="256"  showOutliers="0"  drawLargeDots="0"  dotsToDraw="8000"  tint="le.chartfill.tinted.40"  lineWeight="le.lineweight.normal"  lineStyle="le.linestyle.solid" />
         <GraphEnvironment showGrid="0"  showAxes="tnlTNL"  showGates="1"  showFreqOnPlots="1"  showGateNameOnPlots="1"  showMedians="0"  showUncomped="0"  addEventParam="0"  lastYAxisName="" >
           <TextTraits font="SansSerif"  size="11"  name="Labels"  style="plain"  color="#000000"  background="#00ffffff"  just="left" />
           <TextTraits font="SansSerif"  size="11"  name="LayoutGates"  style="plain"  color="#000000"  background="#00ffffff"  just="left" />
           <TextTraits font="SansSerif"  size="9"  name="Numbers"  style="plain"  color="#000000"  background="#00ffffff"  just="left" />
           <TextTraits font="SansSerif"  size="9"  name="Legend"  style="plain"  color="#000000"  background="#00ffffff"  just="left" />
           <WindowPosition x="0"  y="0"  width="0"  height="0"  displayed="0"  panelState="" />
         </GraphEnvironment>
       </Graph>
       <Group name="20201009_CRISPRai_7day"  live="0"  role="ws.group.dlog.test"  key=""  synchronized="0"  foreground="#0000d0"  fontStyle="bold" >
         <Criteria/>
         <SampleRefs>
           <SampleRef sampleID="1" />
           <SampleRef sampleID="5" />
           <SampleRef sampleID="6" />
           <SampleRef sampleID="7" />
           <SampleRef sampleID="8" />
           <SampleRef sampleID="9" />
           <SampleRef sampleID="10" />
           <SampleRef sampleID="11" />
           <SampleRef sampleID="12" />
           <SampleRef sampleID="2" />
           <SampleRef sampleID="3" />
           <SampleRef sampleID="4" />
           <SampleRef sampleID="13" />
           <SampleRef sampleID="17" />
           <SampleRef sampleID="18" />
           <SampleRef sampleID="19" />
           <SampleRef sampleID="20" />
           <SampleRef sampleID="21" />
           <SampleRef sampleID="22" />
           <SampleRef sampleID="23" />
           <SampleRef sampleID="24" />
           <SampleRef sampleID="14" />
           <SampleRef sampleID="15" />
           <SampleRef sampleID="16" />
           <SampleRef sampleID="25" />
           <SampleRef sampleID="29" />
           <SampleRef sampleID="30" />
           <SampleRef sampleID="31" />
           <SampleRef sampleID="32" />
           <SampleRef sampleID="33" />
           <SampleRef sampleID="34" />
           <SampleRef sampleID="35" />
           <SampleRef sampleID="36" />
           <SampleRef sampleID="26" />
           <SampleRef sampleID="27" />
           <SampleRef sampleID="28" />
           <SampleRef sampleID="37" />
           <SampleRef sampleID="41" />
           <SampleRef sampleID="42" />
           <SampleRef sampleID="43" />
           <SampleRef sampleID="44" />
           <SampleRef sampleID="45" />
           <SampleRef sampleID="46" />
           <SampleRef sampleID="47" />
           <SampleRef sampleID="48" />
           <SampleRef sampleID="38" />
           <SampleRef sampleID="39" />
           <SampleRef sampleID="40" />
           <SampleRef sampleID="49" />
           <SampleRef sampleID="53" />
           <SampleRef sampleID="54" />
           <SampleRef sampleID="55" />
           <SampleRef sampleID="56" />
           <SampleRef sampleID="57" />
           <SampleRef sampleID="58" />
           <SampleRef sampleID="59" />
           <SampleRef sampleID="60" />
           <SampleRef sampleID="50" />
           <SampleRef sampleID="51" />
           <SampleRef sampleID="52" />
           <SampleRef sampleID="61" />
           <SampleRef sampleID="65" />
           <SampleRef sampleID="66" />
           <SampleRef sampleID="67" />
           <SampleRef sampleID="68" />
           <SampleRef sampleID="69" />
           <SampleRef sampleID="70" />
           <SampleRef sampleID="71" />
           <SampleRef sampleID="72" />
           <SampleRef sampleID="62" />
           <SampleRef sampleID="63" />
           <SampleRef sampleID="64" />
           <SampleRef sampleID="73" />
           <SampleRef sampleID="77" />
           <SampleRef sampleID="78" />
           <SampleRef sampleID="79" />
           <SampleRef sampleID="80" />
           <SampleRef sampleID="81" />
           <SampleRef sampleID="82" />
           <SampleRef sampleID="83" />
           <SampleRef sampleID="84" />
           <SampleRef sampleID="74" />
           <SampleRef sampleID="75" />
           <SampleRef sampleID="76" />
         </SampleRefs>
         <Keywords/>
       </Group>
     </GroupNode>
     <GroupNode name="Compensation"  annotation=""  owningGroup="Compensation"  expanded="1"  sortPriority="10"  count="-1" >
       <Graph smoothing="0"  backColor="#ffffff"  foreColor="#000000"  type="Pseudocolor"  fast="1" >
         <Axis dimension="x"  name=""  label=""  auto="auto" />
         <Axis dimension="y"  name=""  label=""  auto="auto" />
         <GraphSettings level="5%"  smoothingHighResolution="1"  contourHighResolution="1"  histogramSmoothingCount="0"  graphResolution="256"  showOutliers="0"  drawLargeDots="0"  dotsToDraw="8000"  tint="le.chartfill.tinted.40"  lineWeight="le.lineweight.normal"  lineStyle="le.linestyle.solid" />
         <GraphEnvironment showGrid="0"  showAxes="tnlTNL"  showGates="1"  showFreqOnPlots="1"  showGateNameOnPlots="1"  showMedians="0"  showUncomped="0"  addEventParam="0"  lastYAxisName="" >
           <TextTraits font="SansSerif"  size="11"  name="Labels"  style="plain"  color="#000000"  background="#00ffffff"  just="left" />
           <TextTraits font="SansSerif"  size="11"  name="LayoutGates"  style="plain"  color="#000000"  background="#00ffffff"  just="left" />
           <TextTraits font="SansSerif"  size="9"  name="Numbers"  style="plain"  color="#000000"  background="#00ffffff"  just="left" />
           <TextTraits font="SansSerif"  size="9"  name="Legend"  style="plain"  color="#000000"  background="#00ffffff"  just="left" />
         </GraphEnvironment>
       </Graph>
       <Group name="Compensation"  live="1"  role="ws.group.dlog.compensation"  key=""  synchronized="0"  foreground="#bc1900"  fontStyle="bold" >
         <Criteria>
           <Criterion connector="And"  keyword="$FIL"  function="Contains"  value="unstained" />
           <Criterion connector="Or"  keyword="$FIL"  function="Contains"  value="comp" />
         </Criteria>
         <Keywords/>
       </Group>
     </GroupNode>
   </Groups>
   <SampleList>
     <Sample>
       <DataSet uri="file:/Volumes/NO%20NAME/FigS5/20201009_CRISPRai_7day/20201009_CRISPRai_7day_Experiment_Day3_D5.fcs"  sampleID="44" />
       <Transformations>
         <transforms:linear transforms:minRange="0"  transforms:maxRange="2"  gain="0.0022421525" >
           <data-type:parameter data-type:name="Time" />
         </transforms:linear>
         <transforms:log transforms:offset="10000"  transforms:decades="2.0205999133" >
           <data-type:parameter data-type:name="FSC-A" />
         </transforms:log>
         <transforms:linear transforms:minRange="0"  transforms:maxRange="1048576"  gain="1" >
           <data-type:parameter data-type:name="SSC-A" />
         </transforms:linear>
         <transforms:biex transforms:length="256"  transforms:maxRange="1048576"  transforms:neg="0"  transforms:width="-1000"  transforms:pos="5.0205999133" >
           <data-type:parameter data-type:name="BL1-A" />
         </transforms:biex>
         <transforms:biex transforms:length="256"  transforms:maxRange="1048576"  transforms:neg="0"  transforms:width="-1000"  transforms:pos="5.0205999133" >
           <data-type:parameter data-type:name="YL2-A" />
         </transforms:biex>
         <transforms:biex transforms:length="256"  transforms:maxRange="1048576"  transforms:neg="0"  transforms:width="-1000"  transforms:pos="5.0205999133" >
           <data-type:parameter data-type:name="VL1-A" />
         </transforms:biex>
         <transforms:log transforms:offset="10000"  transforms:decades="2.0205999133" >
           <data-type:parameter data-type:name="FSC-H" />
         </transforms:log>
         <transforms:linear transforms:minRange="0"  transforms:maxRange="1048576"  gain="1" >
           <data-type:parameter data-type:name="SSC-H" />
         </transforms:linear>
         <transforms:biex transforms:length="256"  transforms:maxRange="1048576"  transforms:neg="0"  transforms:width="-1000"  transforms:pos="5.0205999133" >
           <data-type:parameter data-type:name="BL1-H" />
         </transforms:biex>
         <transforms:log transforms:offset="1"  transforms:decades="6.3010299957" >
           <data-type:parameter data-type:name="YL2-H" />
         </transforms:log>
         <transforms:log transforms:offset="1"  transforms:decades="6.0205999133" >
           <data-type:parameter data-type:name="VL1-H" />
         </transforms:log>
         <transforms:linear transforms:minRange="0"  transforms:maxRange="1048576"  gain="1" >
           <data-type:parameter data-type:name="FSC-W" />
         </transforms:linear>
         <transforms:linear transforms:minRange="0"  transforms:maxRange="1048576"  gain="1" >
           <data-type:parameter data-type:name="SSC-W" />
         </transforms:linear>
         <transforms:biex transforms:length="256"  transforms:maxRange="1048576"  transforms:neg="0"  transforms:width="-1000"  transforms:pos="5.0205999133" >
           <data-type:parameter data-type:name="BL1-W" />
         </transforms:biex>
         <transforms:biex transforms:length="256"  transforms:maxRange="1048576"  transforms:neg="0"  transforms:width="-1000"  transforms:pos="5.0205999133" >
           <data-type:parameter data-type:name="YL2-W" />
         </transforms:biex>
         <transforms:biex transforms:length="256"  transforms:maxRange="1048576"  transforms:neg="0"  transforms:width="-1000"  transforms:pos="5.0205999133" >
           <data-type:parameter data-type:name="VL1-W" />
         </transforms:biex>
       </Transformations>
       <Keywords>
         <Keyword name="FJ_FCS_VERSION"  value="3.1" />
         <Keyword name="$PAR"  value="16" />
         <Keyword name="$TOT"  value="13479" />
         <Keyword name="$MODE"  value="L" />
         <Keyword name="$DATATYPE"  value="F" />
         <Keyword name="$BYTEORD"  value="1,2,3,4" />
         <Keyword name="$P1N"  value="Time" />
         <Keyword name="$P1S"  value="Time" />
         <Keyword name="$P1B"  value="32" />
         <Keyword name="$P1R"  value="67108864" />
         <Keyword name="$P1E"  value="0,0" />
         <Keyword name="$P1F"  value="NA" />
         <Keyword name="$P1L"  value="NA" />
         <Keyword name="$P1V"  value="NA" />
         <Keyword name="$P2N"  value="FSC-A" />
         <Keyword name="$P2S"  value="FSC-A" />
         <Keyword name="$P2B"  value="32" />
         <Keyword name="$P2R"  value="1048576" />
         <Keyword name="$P2E"  value="0,0" />
         <Keyword name="$P2F"  value="NA" />
         <Keyword name="$P2L"  value="488" />
         <Keyword name="$P2V"  value="100" />
         <Keyword name="$P3N"  value="SSC-A" />
         <Keyword name="$P3S"  value="SSC-A" />
         <Keyword name="$P3B"  value="32" />
         <Keyword name="$P3R"  value="1048576" />
         <Keyword name="$P3E"  value="0,0" />
         <Keyword name="$P3F"  value="488_10" />
         <Keyword name="$P3L"  value="488" />
         <Keyword name="$P3V"  value="355" />
         <Keyword name="$P4N"  value="BL1-A" />
         <Keyword name="$P4S"  value="BL1-A" />
         <Keyword name="$P4B"  value="32" />
         <Keyword name="$P4R"  value="1048576" />
         <Keyword name="$P4E"  value="0,0" />
         <Keyword name="$P4F"  value="530_30" />
         <Keyword name="$P4L"  value="488" />
         <Keyword name="$P4V"  value="415" />
         <Keyword name="$P5N"  value="YL2-A" />
         <Keyword name="$P5S"  value="YL2-A" />
         <Keyword name="$P5B"  value="32" />
         <Keyword name="$P5R"  value="1048576" />
         <Keyword name="$P5E"  value="0,0" />
         <Keyword name="$P5F"  value="620_15" />
         <Keyword name="$P5L"  value="561" />
         <Keyword name="$P5V"  value="510" />
         <Keyword name="$P6N"  value="VL1-A" />
         <Keyword name="$P6S"  value="VL1-A" />
         <Keyword name="$P6B"  value="32" />
         <Keyword name="$P6R"  value="1048576" />
         <Keyword name="$P6E"  value="0,0" />
         <Keyword name="$P6F"  value="440_50" />
         <Keyword name="$P6L"  value="405" />
         <Keyword name="$P6V"  value="345" />
         <Keyword name="$P7N"  value="FSC-H" />
         <Keyword name="$P7S"  value="FSC-H" />
         <Keyword name="$P7B"  value="32" />
         <Keyword name="$P7R"  value="1048576" />
         <Keyword name="$P7E"  value="0,0" />
         <Keyword name="$P7F"  value="NA" />
         <Keyword name="$P7L"  value="488" />
         <Keyword name="$P7V"  value="100" />
         <Keyword name="$P8N"  value="SSC-H" />
         <Keyword name="$P8S"  value="SSC-H" />
         <Keyword name="$P8B"  value="32" />
         <Keyword name="$P8R"  value="1048576" />
         <Keyword name="$P8E"  value="0,0" />
         <Keyword name="$P8F"  value="488_10" />
         <Keyword name="$P8L"  value="488" />
         <Keyword name="$P8V"  value="355" />
         <Keyword name="$P9N"  value="BL1-H" />
         <Keyword name="$P9S"  value="BL1-H" />
         <Keyword name="$P9B"  value="32" />
         <Keyword name="$P9R"  value="1048576" />
         <Keyword name="$P9E"  value="0,0" />
         <Keyword name="$P9F"  value="530_30" />
         <Keyword name="$P9L"  value="488" />
         <Keyword name="$P9V"  value="415" />
         <Keyword name="$P10N"  value="YL2-H" />
         <Keyword name="$P10S"  value="YL2-H" />
         <Keyword name="$P10B"  value="32" />
         <Keyword name="$P10R"  value="1048576" />
         <Keyword name="$P10E"  value="0,0" />
         <Keyword name="$P10F"  value="620_15" />
         <Keyword name="$P10L"  value="561" />
         <Keyword name="$P10V"  value="510" />
         <Keyword name="$P11N"  value="VL1-H" />
         <Keyword name="$P11S"  value="VL1-H" />
         <Keyword name="$P11B"  value="32" />
         <Keyword name="$P11R"  value="1048576" />
         <Keyword name="$P11E"  value="0,0" />
         <Keyword name="$P11F"  value="440_50" />
         <Keyword name="$P11L"  value="405" />
         <Keyword name="$P11V"  value="345" />
         <Keyword name="$P12N"  value="FSC-W" />
         <Keyword name="$P12S"  value="FSC-W" />
         <Keyword name="$P12B"  value="32" />
         <Keyword name="$P12R"  value="1024" />
         <Keyword name="$P12E"  value="0,0" />
         <Keyword name="$P12F"  value="NA" />
         <Keyword name="$P12L"  value="488" />
         <Keyword name="$P12V"  value="100" />
         <Keyword name="$P13N"  value="SSC-W" />
         <Keyword name="$P13S"  value="SSC-W" />
         <Keyword name="$P13B"  value="32" />
         <Keyword name="$P13R"  value="1024" />
         <Keyword name="$P13E"  value="0,0" />
         <Keyword name="$P13F"  value="488_10" />
         <Keyword name="$P13L"  value="488" />
         <Keyword name="$P13V"  value="355" />
         <Keyword name="$P14N"  value="BL1-W" />
         <Keyword name="$P14S"  value="BL1-W" />
         <Keyword name="$P14B"  value="32" />
         <Keyword name="$P14R"  value="1024" />
         <Keyword name="$P14E"  value="0,0" />
         <Keyword name="$P14F"  value="530_30" />
         <Keyword name="$P14L"  value="488" />
         <Keyword name="$P14V"  value="415" />
         <Keyword name="$P15N"  value="YL2-W" />
         <Keyword name="$P15S"  value="YL2-W" />
         <Keyword name="$P15B"  value="32" />
         <Keyword name="$P15R"  value="1024" />
         <Keyword name="$P15E"  value="0,0" />
         <Keyword name="$P15F"  value="620_15" />
         <Keyword name="$P15L"  value="561" />
         <Keyword name="$P15V"  value="510" />
         <Keyword name="$P16N"  value="VL1-W" />
         <Keyword name="$P16S"  value="VL1-W" />
         <Keyword name="$P16B"  value="32" />
         <Keyword name="$P16R"  value="1024" />
         <Keyword name="$P16E"  value="0,0" />
         <Keyword name="$P16F"  value="440_50" />
         <Keyword name="$P16L"  value="405" />
         <Keyword name="$P16V"  value="345" />
         <Keyword name="$CYT"  value="4486520 Attune NxT Acoustic Focusing Cytometer (Lasers: BVYX)" />
         <Keyword name="$SYS"  value="OPTIXE2 Microsoft Windows 7 Professional " />
         <Keyword name="$SPILLOVER"  value="9,BL1-A,YL2-A,VL1-A,BL1-H,YL2-H,VL1-H,BL1-W,YL2-W,VL1-W,1.000000,0.000000,0.000000,0.000000,0.000000,0.000000,0.000000,0.000000,0.000000,0.000000,1.000000,0.000000,0.000000,0.000000,0.000000,0.000000,0.000000,0.000000,0.000000,0.000000,1.000000,0.000000,0.000000,0.000000,0.000000,0.000000,0.000000,0.000000,0.000000,0.000000,1.000000,0.000000,0.000000,0.000000,0.000000,0.000000,0.000000,0.000000,0.000000,0.000000,1.000000,0.000000,0.000000,0.000000,0.000000,0.000000,0.000000,0.000000,0.000000,0.000000,1.000000,0.000000,0.000000,0.000000,0.000000,0.000000,0.000000,0.000000,0.000000,0.000000,1.000000,0.000000,0.000000,0.000000,0.000000,0.000000,0.000000,0.000000,0.000000,0.000000,1.000000,0.000000,0.000000,0.000000,0.000000,0.000000,0.000000,0.000000,0.000000,0.000000,1.000000" />
         <Keyword name="$BTIM"  value="10:13:22" />
         <Keyword name="$CELLS"  value="NA" />
         <Keyword name="$COM"  value="NA" />
         <Keyword name="$CYTSN"  value="AFC2_INVALID_SERIAL" />
         <Keyword name="$DATE"  value="12-Oct-2020" />
         <Keyword name="$ETIM"  value="10:13:24" />
         <Keyword name="$EXP"  value="NA" />
         <Keyword name="$FIL"  value="D5.fcs" />
         <Keyword name="$INST"  value="NA" />
         <Keyword name="$ORIGINALITY"  value="Original" />
         <Keyword name="$LOST"  value="0" />
         <Keyword name="$OP"  value="Will Shaw" />
         <Keyword name="$PLATEID"  value="NA" />
         <Keyword name="$PLATENAME"  value="20201009_CRISPRai_7day" />
         <Keyword name="$PROJ"  value="Experiment" />
         <Keyword name="$SMNO"  value="Day3" />
         <Keyword name="$SRC"  value="NA" />
         <Keyword name="$TIMESTEP"  value="0.001" />
         <Keyword name="$VOL"  value="7000" />
         <Keyword name="$WELLID"  value="D5" />
         <Keyword name="#FLOWRATE"  value="200" />
         <Keyword name="#LASER1ASF"  value="1.18" />
         <Keyword name="#LASER1COLOR"  value="Blue" />
         <Keyword name="#LASER1DELAY"  value="1100" />
         <Keyword name="#LASER2ASF"  value="1.12" />
         <Keyword name="#LASER2COLOR"  value="Violet" />
         <Keyword name="#LASER2DELAY"  value="683" />
         <Keyword name="#LASER3ASF"  value="1.13" />
         <Keyword name="#LASER3COLOR"  value="Yellow" />
         <Keyword name="#LASER3DELAY"  value="288" />
         <Keyword name="#LASERCONFIG"  value="BVY" />
         <Keyword name="#P1Label"  value="NA" />
         <Keyword name="#P1Target"  value="NA" />
         <Keyword name="#PTDATE"  value="11-Oct-2020" />
         <Keyword name="#PTRESULT"  value="Pass" />
         <Keyword name="#TR1"  value="OR_FSC,10000" />
         <Keyword name="#WIDTHTHRESHOLD"  value="1000" />
         <Keyword name="#WINEXT"  value="0" />
         <Keyword name="$BEGINDATA"  value="000000008192" />
         <Keyword name="$ENDDATA"  value="000000870847" />
         <Keyword name="$NEXTDATA"  value="000000000000" />
         <Keyword name="$BEGINSTEXT"  value="000000000000" />
         <Keyword name="$ENDSTEXT"  value="000000000000" />
         <Keyword name="$BEGINANALYSIS"  value="000000000000" />
         <Keyword name="$ENDANALYSIS"  value="000000000000" />
       </Keywords>
       <SampleNode name="20201009_CRISPRai_7day_Experiment_Day3_D5.fcs"  annotation=""  owningGroup=""  expanded="1"  sortPriority="10"  count="13479"  sampleID="44" >
         <Graph smoothing="0"  backColor="#ffffff"  foreColor="#000000"  type="Pseudocolor"  fast="1" >
           <Axis dimension="x"  name="FSC-A"  label=""  auto="auto" />
           <Axis dimension="y"  name="SSC-A"  label=""  auto="auto" />
           <GraphSettings level="5%"  smoothingHighResolution="1"  contourHighResolution="1"  histogramSmoothingCount="0"  graphResolution="256"  showOutliers="0"  drawLargeDots="0"  dotsToDraw="8000"  tint="le.chartfill.tinted.40"  lineWeight="le.lineweight.normal"  lineStyle="le.linestyle.solid" />
           <GraphEnvironment showGrid="0"  showAxes="tnlTNL"  showGates="1"  showFreqOnPlots="1"  showGateNameOnPlots="1"  showMedians="0"  showUncomped="0"  addEventParam="0"  lastYAxisName="" >
             <TextTraits font="SansSerif"  size="11"  name="Labels"  style="plain"  color="#000000"  background="#00ffffff"  just="left" />
             <TextTraits font="SansSerif"  size="11"  name="LayoutGates"  style="plain"  color="#000000"  background="#00ffffff"  just="left" />
             <TextTraits font="SansSerif"  size="9"  name="Numbers"  style="plain"  color="#000000"  background="#00ffffff"  just="left" />
             <TextTraits font="SansSerif"  size="9"  name="Legend"  style="plain"  color="#000000"  background="#00ffffff"  just="left" />
             <WindowPosition x="0"  y="0"  width="0"  height="0"  displayed="0"  panelState="" />
           </GraphEnvironment>
         </Graph>
         <Subpopulations>
           <Population name="Yeast"  annotation=""  owningGroup="All Samples"  expanded="1"  sortPriority="10"  count="9816" >
             <Graph smoothing="13"  backColor="#ffffff"  foreColor="#000000"  heatMapStatParameter="BL1-A"  type="Histogram"  fast="1" >
               <Axis dimension="x"  name="VL1-H"  label=""  auto="auto" />
               <Axis dimension="y"  name=""  label=""  auto="auto" />
               <GraphSettings level="5%"  smoothingHighResolution="1"  contourHighResolution="1"  histogramSmoothingCount="0"  graphResolution="256"  showOutliers="0"  drawLargeDots="0"  dotsToDraw="8000"  tint="le.chartfill.tinted.40"  lineWeight="le.lineweight.normal"  lineStyle="le.linestyle.solid" />
               <GraphEnvironment showGrid="0"  showAxes="tnlTNL"  showGates="1"  showFreqOnPlots="1"  showGateNameOnPlots="1"  showMedians="0"  showUncomped="0"  addEventParam="0"  lastYAxisName="" >
                 <TextTraits font="SansSerif"  size="11"  name="Labels"  style="plain"  color="#000000"  background="#00ffffff"  just="left" />
                 <TextTraits font="SansSerif"  size="11"  name="LayoutGates"  style="plain"  color="#000000"  background="#00ffffff"  just="left" />
                 <TextTraits font="SansSerif"  size="9"  name="Numbers"  style="plain"  color="#000000"  background="#00ffffff"  just="left" />
                 <TextTraits font="SansSerif"  size="9"  name="Legend"  style="plain"  color="#000000"  background="#00ffffff"  just="left" />
                 <WindowPosition x="767"  y="0"  width="390"  height="713"  displayed="1"  panelState="--+" />
               </GraphEnvironment>
             </Graph>
             <Gate gating:id="ID1238198210" >
               <gating:EllipsoidGate eventsInside="1"  annoOffsetX="0"  annoOffsetY="0"  tint="#000000"  isTinted="0"  lineWeight="Normal"  userDefined="1"  gating:distance="125.14950309846213" >
                 <gating:dimension>
                   <data-type:fcs-dimension data-type:name="FSC-A" />
                 </gating:dimension>
                 <gating:dimension>
                   <data-type:fcs-dimension data-type:name="FSC-H" />
                 </gating:dimension>
                 <gating:foci>
                   <gating:vertex>
                     <gating:coordinate data-type:value="85.144758623" />
                     <gating:coordinate data-type:value="96.8641805291" />
                   </gating:vertex>
                   <gating:vertex>
                     <gating:coordinate data-type:value="184.855241377" />
                     <gating:coordinate data-type:value="172.1358194709" />
                   </gating:vertex>
                 </gating:foci>
                 <gating:edge>
                   <gating:vertex>
                     <gating:coordinate data-type:value="84" />
                     <gating:coordinate data-type:value="96" />
                   </gating:vertex>
                   <gating:vertex>
                     <gating:coordinate data-type:value="186" />
                     <gating:coordinate data-type:value="173" />
                   </gating:vertex>
                   <gating:vertex>
                     <gating:coordinate data-type:value="142" />
                     <gating:coordinate data-type:value="123" />
                   </gating:vertex>
                   <gating:vertex>
                     <gating:coordinate data-type:value="128" />
                     <gating:coordinate data-type:value="146" />
                   </gating:vertex>
                 </gating:edge>
               </gating:EllipsoidGate>
             </Gate>
             <Subpopulations>
               <Statistic name="Geometric Mean"  annotation=""  owningGroup="All Samples"  expanded="1"  sortPriority="5"  id="VL1-H"  ancestor=""  correlate=""  value="20263.5703125" />
               <Statistic name="Geometric Mean"  annotation=""  owningGroup="All Samples"  expanded="1"  sortPriority="5"  id="YL2-H"  ancestor=""  correlate=""  value="219571.5665817261" />
             </Subpopulations>
           </Population>
         </Subpopulations>
       </SampleNode>
     </Sample>
     <Sample>
       <DataSet uri="file:/Volumes/NO%20NAME/FigS5/20201009_CRISPRai_7day/20201009_CRISPRai_7day_Experiment_Day3_D6.fcs"  sampleID="45" />
       <Transformations>
         <transforms:linear transforms:minRange="0"  transforms:maxRange="1"  gain="0.0011961722" >
           <data-type:parameter data-type:name="Time" />
         </transforms:linear>
         <transforms:log transforms:offset="10000"  transforms:decades="2.0205999133" >
           <data-type:parameter data-type:name="FSC-A" />
         </transforms:log>
         <transforms:linear transforms:minRange="0"  transforms:maxRange="1048576"  gain="1" >
           <data-type:parameter data-type:name="SSC-A" />
         </transforms:linear>
         <transforms:biex transforms:length="256"  transforms:maxRange="1048576"  transforms:neg="0"  transforms:width="-1000"  transforms:pos="5.0205999133" >
           <data-type:parameter data-type:name="BL1-A" />
         </transforms:biex>
         <transforms:biex transforms:length="256"  transforms:maxRange="1048576"  transforms:neg="0"  transforms:width="-1000"  transforms:pos="5.0205999133" >
           <data-type:parameter data-type:name="YL2-A" />
         </transforms:biex>
         <transforms:biex transforms:length="256"  transforms:maxRange="1048576"  transforms:neg="0"  transforms:width="-1000"  transforms:pos="5.0205999133" >
           <data-type:parameter data-type:name="VL1-A" />
         </transforms:biex>
         <transforms:log transforms:offset="10000"  transforms:decades="2.0205999133" >
           <data-type:parameter data-type:name="FSC-H" />
         </transforms:log>
         <transforms:linear transforms:minRange="0"  transforms:maxRange="1048576"  gain="1" >
           <data-type:parameter data-type:name="SSC-H" />
         </transforms:linear>
         <transforms:biex transforms:length="256"  transforms:maxRange="1048576"  transforms:neg="0"  transforms:width="-1000"  transforms:pos="5.0205999133" >
           <data-type:parameter data-type:name="BL1-H" />
         </transforms:biex>
         <transforms:log transforms:offset="1"  transforms:decades="6.3010299957" >
           <data-type:parameter data-type:name="YL2-H" />
         </transforms:log>
         <transforms:log transforms:offset="1"  transforms:decades="6.0205999133" >
           <data-type:parameter data-type:name="VL1-H" />
         </transforms:log>
         <transforms:linear transforms:minRange="0"  transforms:maxRange="1048576"  gain="1" >
           <data-type:parameter data-type:name="FSC-W" />
         </transforms:linear>
         <transforms:linear transforms:minRange="0"  transforms:maxRange="1048576"  gain="1" >
           <data-type:parameter data-type:name="SSC-W" />
         </transforms:linear>
         <transforms:biex transforms:length="256"  transforms:maxRange="1048576"  transforms:neg="0"  transforms:width="-1000"  transforms:pos="5.0205999133" >
           <data-type:parameter data-type:name="BL1-W" />
         </transforms:biex>
         <transforms:biex transforms:length="256"  transforms:maxRange="1048576"  transforms:neg="0"  transforms:width="-1000"  transforms:pos="5.0205999133" >
           <data-type:parameter data-type:name="YL2-W" />
         </transforms:biex>
         <transforms:biex transforms:length="256"  transforms:maxRange="1048576"  transforms:neg="0"  transforms:width="-1000"  transforms:pos="5.0205999133" >
           <data-type:parameter data-type:name="VL1-W" />
         </transforms:biex>
       </Transformations>
       <Keywords>
         <Keyword name="FJ_FCS_VERSION"  value="3.1" />
         <Keyword name="$PAR"  value="16" />
         <Keyword name="$TOT"  value="13468" />
         <Keyword name="$MODE"  value="L" />
         <Keyword name="$DATATYPE"  value="F" />
         <Keyword name="$BYTEORD"  value="1,2,3,4" />
         <Keyword name="$P1N"  value="Time" />
         <Keyword name="$P1S"  value="Time" />
         <Keyword name="$P1B"  value="32" />
         <Keyword name="$P1R"  value="67108864" />
         <Keyword name="$P1E"  value="0,0" />
         <Keyword name="$P1F"  value="NA" />
         <Keyword name="$P1L"  value="NA" />
         <Keyword name="$P1V"  value="NA" />
         <Keyword name="$P2N"  value="FSC-A" />
         <Keyword name="$P2S"  value="FSC-A" />
         <Keyword name="$P2B"  value="32" />
         <Keyword name="$P2R"  value="1048576" />
         <Keyword name="$P2E"  value="0,0" />
         <Keyword name="$P2F"  value="NA" />
         <Keyword name="$P2L"  value="488" />
         <Keyword name="$P2V"  value="100" />
         <Keyword name="$P3N"  value="SSC-A" />
         <Keyword name="$P3S"  value="SSC-A" />
         <Keyword name="$P3B"  value="32" />
         <Keyword name="$P3R"  value="1048576" />
         <Keyword name="$P3E"  value="0,0" />
         <Keyword name="$P3F"  value="488_10" />
         <Keyword name="$P3L"  value="488" />
         <Keyword name="$P3V"  value="355" />
         <Keyword name="$P4N"  value="BL1-A" />
         <Keyword name="$P4S"  value="BL1-A" />
         <Keyword name="$P4B"  value="32" />
         <Keyword name="$P4R"  value="1048576" />
         <Keyword name="$P4E"  value="0,0" />
         <Keyword name="$P4F"  value="530_30" />
         <Keyword name="$P4L"  value="488" />
         <Keyword name="$P4V"  value="415" />
         <Keyword name="$P5N"  value="YL2-A" />
         <Keyword name="$P5S"  value="YL2-A" />
         <Keyword name="$P5B"  value="32" />
         <Keyword name="$P5R"  value="1048576" />
         <Keyword name="$P5E"  value="0,0" />
         <Keyword name="$P5F"  value="620_15" />
         <Keyword name="$P5L"  value="561" />
         <Keyword name="$P5V"  value="510" />
         <Keyword name="$P6N"  value="VL1-A" />
         <Keyword name="$P6S"  value="VL1-A" />
         <Keyword name="$P6B"  value="32" />
         <Keyword name="$P6R"  value="1048576" />
         <Keyword name="$P6E"  value="0,0" />
         <Keyword name="$P6F"  value="440_50" />
         <Keyword name="$P6L"  value="405" />
         <Keyword name="$P6V"  value="345" />
         <Keyword name="$P7N"  value="FSC-H" />
         <Keyword name="$P7S"  value="FSC-H" />
         <Keyword name="$P7B"  value="32" />
         <Keyword name="$P7R"  value="1048576" />
         <Keyword name="$P7E"  value="0,0" />
         <Keyword name="$P7F"  value="NA" />
         <Keyword name="$P7L"  value="488" />
         <Keyword name="$P7V"  value="100" />
         <Keyword name="$P8N"  value="SSC-H" />
         <Keyword name="$P8S"  value="SSC-H" />
         <Keyword name="$P8B"  value="32" />
         <Keyword name="$P8R"  value="1048576" />
         <Keyword name="$P8E"  value="0,0" />
         <Keyword name="$P8F"  value="488_10" />
         <Keyword name="$P8L"  value="488" />
         <Keyword name="$P8V"  value="355" />
         <Keyword name="$P9N"  value="BL1-H" />
         <Keyword name="$P9S"  value="BL1-H" />
         <Keyword name="$P9B"  value="32" />
         <Keyword name="$P9R"  value="1048576" />
         <Keyword name="$P9E"  value="0,0" />
         <Keyword name="$P9F"  value="530_30" />
         <Keyword name="$P9L"  value="488" />
         <Keyword name="$P9V"  value="415" />
         <Keyword name="$P10N"  value="YL2-H" />
         <Keyword name="$P10S"  value="YL2-H" />
         <Keyword name="$P10B"  value="32" />
         <Keyword name="$P10R"  value="1048576" />
         <Keyword name="$P10E"  value="0,0" />
         <Keyword name="$P10F"  value="620_15" />
         <Keyword name="$P10L"  value="561" />
         <Keyword name="$P10V"  value="510" />
         <Keyword name="$P11N"  value="VL1-H" />
         <Keyword name="$P11S"  value="VL1-H" />
         <Keyword name="$P11B"  value="32" />
         <Keyword name="$P11R"  value="1048576" />
         <Keyword name="$P11E"  value="0,0" />
         <Keyword name="$P11F"  value="440_50" />
         <Keyword name="$P11L"  value="405" />
         <Keyword name="$P11V"  value="345" />
         <Keyword name="$P12N"  value="FSC-W" />
         <Keyword name="$P12S"  value="FSC-W" />
         <Keyword name="$P12B"  value="32" />
         <Keyword name="$P12R"  value="1024" />
         <Keyword name="$P12E"  value="0,0" />
         <Keyword name="$P12F"  value="NA" />
         <Keyword name="$P12L"  value="488" />
         <Keyword name="$P12V"  value="100" />
         <Keyword name="$P13N"  value="SSC-W" />
         <Keyword name="$P13S"  value="SSC-W" />
         <Keyword name="$P13B"  value="32" />
         <Keyword name="$P13R"  value="1024" />
         <Keyword name="$P13E"  value="0,0" />
         <Keyword name="$P13F"  value="488_10" />
         <Keyword name="$P13L"  value="488" />
         <Keyword name="$P13V"  value="355" />
         <Keyword name="$P14N"  value="BL1-W" />
         <Keyword name="$P14S"  value="BL1-W" />
         <Keyword name="$P14B"  value="32" />
         <Keyword name="$P14R"  value="1024" />
         <Keyword name="$P14E"  value="0,0" />
         <Keyword name="$P14F"  value="530_30" />
         <Keyword name="$P14L"  value="488" />
         <Keyword name="$P14V"  value="415" />
         <Keyword name="$P15N"  value="YL2-W" />
         <Keyword name="$P15S"  value="YL2-W" />
         <Keyword name="$P15B"  value="32" />
         <Keyword name="$P15R"  value="1024" />
         <Keyword name="$P15E"  value="0,0" />
         <Keyword name="$P15F"  value="620_15" />
         <Keyword name="$P15L"  value="561" />
         <Keyword name="$P15V"  value="510" />
         <Keyword name="$P16N"  value="VL1-W" />
         <Keyword name="$P16S"  value="VL1-W" />
         <Keyword name="$P16B"  value="32" />
         <Keyword name="$P16R"  value="1024" />
         <Keyword name="$P16E"  value="0,0" />
         <Keyword name="$P16F"  value="440_50" />
         <Keyword name="$P16L"  value="405" />
         <Keyword name="$P16V"  value="345" />
         <Keyword name="$CYT"  value="4486520 Attune NxT Acoustic Focusing Cytometer (Lasers: BVYX)" />
         <Keyword name="$SYS"  value="OPTIXE2 Microsoft Windows 7 Professional " />
         <Keyword name="$SPILLOVER"  value="9,BL1-A,YL2-A,VL1-A,BL1-H,YL2-H,VL1-H,BL1-W,YL2-W,VL1-W,1.000000,0.000000,0.000000,0.000000,0.000000,0.000000,0.000000,0.000000,0.000000,0.000000,1.000000,0.000000,0.000000,0.000000,0.000000,0.000000,0.000000,0.000000,0.000000,0.000000,1.000000,0.000000,0.000000,0.000000,0.000000,0.000000,0.000000,0.000000,0.000000,0.000000,1.000000,0.000000,0.000000,0.000000,0.000000,0.000000,0.000000,0.000000,0.000000,0.000000,1.000000,0.000000,0.000000,0.000000,0.000000,0.000000,0.000000,0.000000,0.000000,0.000000,1.000000,0.000000,0.000000,0.000000,0.000000,0.000000,0.000000,0.000000,0.000000,0.000000,1.000000,0.000000,0.000000,0.000000,0.000000,0.000000,0.000000,0.000000,0.000000,0.000000,1.000000,0.000000,0.000000,0.000000,0.000000,0.000000,0.000000,0.000000,0.000000,0.000000,1.000000" />
         <Keyword name="$BTIM"  value="10:13:53" />
         <Keyword name="$CELLS"  value="NA" />
         <Keyword name="$COM"  value="NA" />
         <Keyword name="$CYTSN"  value="AFC2_INVALID_SERIAL" />
         <Keyword name="$DATE"  value="12-Oct-2020" />
         <Keyword name="$ETIM"  value="10:13:54" />
         <Keyword name="$EXP"  value="NA" />
         <Keyword name="$FIL"  value="D6.fcs" />
         <Keyword name="$INST"  value="NA" />
         <Keyword name="$ORIGINALITY"  value="Original" />
         <Keyword name="$LOST"  value="0" />
         <Keyword name="$OP"  value="Will Shaw" />
         <Keyword name="$PLATEID"  value="NA" />
         <Keyword name="$PLATENAME"  value="20201009_CRISPRai_7day" />
         <Keyword name="$PROJ"  value="Experiment" />
         <Keyword name="$SMNO"  value="Day3" />
         <Keyword name="$SRC"  value="NA" />
         <Keyword name="$TIMESTEP"  value="0.001" />
         <Keyword name="$VOL"  value="7000" />
         <Keyword name="$WELLID"  value="D6" />
         <Keyword name="#FLOWRATE"  value="200" />
         <Keyword name="#LASER1ASF"  value="1.18" />
         <Keyword name="#LASER1COLOR"  value="Blue" />
         <Keyword name="#LASER1DELAY"  value="1100" />
         <Keyword name="#LASER2ASF"  value="1.12" />
         <Keyword name="#LASER2COLOR"  value="Violet" />
         <Keyword name="#LASER2DELAY"  value="683" />
         <Keyword name="#LASER3ASF"  value="1.13" />
         <Keyword name="#LASER3COLOR"  value="Yellow" />
         <Keyword name="#LASER3DELAY"  value="288" />
         <Keyword name="#LASERCONFIG"  value="BVY" />
         <Keyword name="#P1Label"  value="NA" />
         <Keyword name="#P1Target"  value="NA" />
         <Keyword name="#PTDATE"  value="11-Oct-2020" />
         <Keyword name="#PTRESULT"  value="Pass" />
         <Keyword name="#TR1"  value="OR_FSC,10000" />
         <Keyword name="#WIDTHTHRESHOLD"  value="1000" />
         <Keyword name="#WINEXT"  value="0" />
         <Keyword name="$BEGINDATA"  value="000000008192" />
         <Keyword name="$ENDDATA"  value="000000870143" />
         <Keyword name="$NEXTDATA"  value="000000000000" />
         <Keyword name="$BEGINSTEXT"  value="000000000000" />
         <Keyword name="$ENDSTEXT"  value="000000000000" />
         <Keyword name="$BEGINANALYSIS"  value="000000000000" />
         <Keyword name="$ENDANALYSIS"  value="000000000000" />
       </Keywords>
       <SampleNode name="20201009_CRISPRai_7day_Experiment_Day3_D6.fcs"  annotation=""  owningGroup=""  expanded="1"  sortPriority="10"  count="13468"  sampleID="45" >
         <Graph smoothing="0"  backColor="#ffffff"  foreColor="#000000"  type="Pseudocolor"  fast="1" >
           <Axis dimension="x"  name="FSC-A"  label=""  auto="auto" />
           <Axis dimension="y"  name="SSC-A"  label=""  auto="auto" />
           <GraphSettings level="5%"  smoothingHighResolution="1"  contourHighResolution="1"  histogramSmoothingCount="0"  graphResolution="256"  showOutliers="0"  drawLargeDots="0"  dotsToDraw="8000"  tint="le.chartfill.tinted.40"  lineWeight="le.lineweight.normal"  lineStyle="le.linestyle.solid" />
           <GraphEnvironment showGrid="0"  showAxes="tnlTNL"  showGates="1"  showFreqOnPlots="1"  showGateNameOnPlots="1"  showMedians="0"  showUncomped="0"  addEventParam="0"  lastYAxisName="" >
             <TextTraits font="SansSerif"  size="11"  name="Labels"  style="plain"  color="#000000"  background="#00ffffff"  just="left" />
             <TextTraits font="SansSerif"  size="11"  name="LayoutGates"  style="plain"  color="#000000"  background="#00ffffff"  just="left" />
             <TextTraits font="SansSerif"  size="9"  name="Numbers"  style="plain"  color="#000000"  background="#00ffffff"  just="left" />
             <TextTraits font="SansSerif"  size="9"  name="Legend"  style="plain"  color="#000000"  background="#00ffffff"  just="left" />
             <WindowPosition x="0"  y="0"  width="0"  height="0"  displayed="0"  panelState="" />
           </GraphEnvironment>
         </Graph>
         <Subpopulations>
           <Population name="Yeast"  annotation=""  owningGroup="All Samples"  expanded="1"  sortPriority="10"  count="9981" >
             <Graph smoothing="13"  backColor="#ffffff"  foreColor="#000000"  heatMapStatParameter="BL1-A"  type="Histogram"  fast="1" >
               <Axis dimension="x"  name="VL1-H"  label=""  auto="auto" />
               <Axis dimension="y"  name=""  label=""  auto="auto" />
               <GraphSettings level="5%"  smoothingHighResolution="1"  contourHighResolution="1"  histogramSmoothingCount="0"  graphResolution="256"  showOutliers="0"  drawLargeDots="0"  dotsToDraw="8000"  tint="le.chartfill.tinted.40"  lineWeight="le.lineweight.normal"  lineStyle="le.linestyle.solid" />
               <GraphEnvironment showGrid="0"  showAxes="tnlTNL"  showGates="1"  showFreqOnPlots="1"  showGateNameOnPlots="1"  showMedians="0"  showUncomped="0"  addEventParam="0"  lastYAxisName="" >
                 <TextTraits font="SansSerif"  size="11"  name="Labels"  style="plain"  color="#000000"  background="#00ffffff"  just="left" />
                 <TextTraits font="SansSerif"  size="11"  name="LayoutGates"  style="plain"  color="#000000"  background="#00ffffff"  just="left" />
                 <TextTraits font="SansSerif"  size="9"  name="Numbers"  style="plain"  color="#000000"  background="#00ffffff"  just="left" />
                 <TextTraits font="SansSerif"  size="9"  name="Legend"  style="plain"  color="#000000"  background="#00ffffff"  just="left" />
                 <WindowPosition x="767"  y="0"  width="390"  height="713"  displayed="1"  panelState="--+" />
               </GraphEnvironment>
             </Graph>
             <Gate gating:id="ID1577188323" >
               <gating:EllipsoidGate eventsInside="1"  annoOffsetX="0"  annoOffsetY="0"  tint="#000000"  isTinted="0"  lineWeight="Normal"  userDefined="1"  gating:distance="125.14950309846213" >
                 <gating:dimension>
                   <data-type:fcs-dimension data-type:name="FSC-A" />
                 </gating:dimension>
                 <gating:dimension>
                   <data-type:fcs-dimension data-type:name="FSC-H" />
                 </gating:dimension>
                 <gating:foci>
                   <gating:vertex>
                     <gating:coordinate data-type:value="85.144758623" />
                     <gating:coordinate data-type:value="96.8641805291" />
                   </gating:vertex>
                   <gating:vertex>
                     <gating:coordinate data-type:value="184.855241377" />
                     <gating:coordinate data-type:value="172.1358194709" />
                   </gating:vertex>
                 </gating:foci>
                 <gating:edge>
                   <gating:vertex>
                     <gating:coordinate data-type:value="84" />
                     <gating:coordinate data-type:value="96" />
                   </gating:vertex>
                   <gating:vertex>
                     <gating:coordinate data-type:value="186" />
                     <gating:coordinate data-type:value="173" />
                   </gating:vertex>
                   <gating:vertex>
                     <gating:coordinate data-type:value="142" />
                     <gating:coordinate data-type:value="123" />
                   </gating:vertex>
                   <gating:vertex>
                     <gating:coordinate data-type:value="128" />
                     <gating:coordinate data-type:value="146" />
                   </gating:vertex>
                 </gating:edge>
               </gating:EllipsoidGate>
             </Gate>
             <Subpopulations>
               <Statistic name="Geometric Mean"  annotation=""  owningGroup="All Samples"  expanded="1"  sortPriority="5"  id="VL1-H"  ancestor=""  correlate=""  value="21594.98828125" />
               <Statistic name="Geometric Mean"  annotation=""  owningGroup="All Samples"  expanded="1"  sortPriority="5"  id="YL2-H"  ancestor=""  correlate=""  value="231094.7179794312" />
             </Subpopulations>
           </Population>
         </Subpopulations>
       </SampleNode>
     </Sample>
     <Sample>
       <DataSet uri="file:/Volumes/NO%20NAME/FigS5/20201009_CRISPRai_7day/20201009_CRISPRai_7day_Experiment_Day3_D7.fcs"  sampleID="46" />
       <Transformations>
         <transforms:linear transforms:minRange="0"  transforms:maxRange="2"  gain="0.0017152659" >
           <data-type:parameter data-type:name="Time" />
         </transforms:linear>
         <transforms:log transforms:offset="10000"  transforms:decades="2.0205999133" >
           <data-type:parameter data-type:name="FSC-A" />
         </transforms:log>
         <transforms:linear transforms:minRange="0"  transforms:maxRange="1048576"  gain="1" >
           <data-type:parameter data-type:name="SSC-A" />
         </transforms:linear>
         <transforms:biex transforms:length="256"  transforms:maxRange="1048576"  transforms:neg="0"  transforms:width="-1000"  transforms:pos="5.0205999133" >
           <data-type:parameter data-type:name="BL1-A" />
         </transforms:biex>
         <transforms:biex transforms:length="256"  transforms:maxRange="1048576"  transforms:neg="0"  transforms:width="-1000"  transforms:pos="5.0205999133" >
           <data-type:parameter data-type:name="YL2-A" />
         </transforms:biex>
         <transforms:biex transforms:length="256"  transforms:maxRange="1048576"  transforms:neg="0"  transforms:width="-1000"  transforms:pos="5.0205999133" >
           <data-type:parameter data-type:name="VL1-A" />
         </transforms:biex>
         <transforms:log transforms:offset="10000"  transforms:decades="2.0205999133" >
           <data-type:parameter data-type:name="FSC-H" />
         </transforms:log>
         <transforms:linear transforms:minRange="0"  transforms:maxRange="1048576"  gain="1" >
           <data-type:parameter data-type:name="SSC-H" />
         </transforms:linear>
         <transforms:biex transforms:length="256"  transforms:maxRange="1048576"  transforms:neg="0"  transforms:width="-1000"  transforms:pos="5.0205999133" >
           <data-type:parameter data-type:name="BL1-H" />
         </transforms:biex>
         <transforms:log transforms:offset="1"  transforms:decades="6.3010299957" >
           <data-type:parameter data-type:name="YL2-H" />
         </transforms:log>
         <transforms:log transforms:offset="1"  transforms:decades="6.0205999133" >
           <data-type:parameter data-type:name="VL1-H" />
         </transforms:log>
         <transforms:linear transforms:minRange="0"  transforms:maxRange="1048576"  gain="1" >
           <data-type:parameter data-type:name="FSC-W" />
         </transforms:linear>
         <transforms:linear transforms:minRange="0"  transforms:maxRange="1048576"  gain="1" >
           <data-type:parameter data-type:name="SSC-W" />
         </transforms:linear>
         <transforms:biex transforms:length="256"  transforms:maxRange="1048576"  transforms:neg="0"  transforms:width="-1000"  transforms:pos="5.0205999133" >
           <data-type:parameter data-type:name="BL1-W" />
         </transforms:biex>
         <transforms:biex transforms:length="256"  transforms:maxRange="1048576"  transforms:neg="0"  transforms:width="-1000"  transforms:pos="5.0205999133" >
           <data-type:parameter data-type:name="YL2-W" />
         </transforms:biex>
         <transforms:biex transforms:length="256"  transforms:maxRange="1048576"  transforms:neg="0"  transforms:width="-1000"  transforms:pos="5.0205999133" >
           <data-type:parameter data-type:name="VL1-W" />
         </transforms:biex>
       </Transformations>
       <Keywords>
         <Keyword name="FJ_FCS_VERSION"  value="3.1" />
         <Keyword name="$PAR"  value="16" />
         <Keyword name="$TOT"  value="12197" />
         <Keyword name="$MODE"  value="L" />
         <Keyword name="$DATATYPE"  value="F" />
         <Keyword name="$BYTEORD"  value="1,2,3,4" />
         <Keyword name="$P1N"  value="Time" />
         <Keyword name="$P1S"  value="Time" />
         <Keyword name="$P1B"  value="32" />
         <Keyword name="$P1R"  value="67108864" />
         <Keyword name="$P1E"  value="0,0" />
         <Keyword name="$P1F"  value="NA" />
         <Keyword name="$P1L"  value="NA" />
         <Keyword name="$P1V"  value="NA" />
         <Keyword name="$P2N"  value="FSC-A" />
         <Keyword name="$P2S"  value="FSC-A" />
         <Keyword name="$P2B"  value="32" />
         <Keyword name="$P2R"  value="1048576" />
         <Keyword name="$P2E"  value="0,0" />
         <Keyword name="$P2F"  value="NA" />
         <Keyword name="$P2L"  value="488" />
         <Keyword name="$P2V"  value="100" />
         <Keyword name="$P3N"  value="SSC-A" />
         <Keyword name="$P3S"  value="SSC-A" />
         <Keyword name="$P3B"  value="32" />
         <Keyword name="$P3R"  value="1048576" />
         <Keyword name="$P3E"  value="0,0" />
         <Keyword name="$P3F"  value="488_10" />
         <Keyword name="$P3L"  value="488" />
         <Keyword name="$P3V"  value="355" />
         <Keyword name="$P4N"  value="BL1-A" />
         <Keyword name="$P4S"  value="BL1-A" />
         <Keyword name="$P4B"  value="32" />
         <Keyword name="$P4R"  value="1048576" />
         <Keyword name="$P4E"  value="0,0" />
         <Keyword name="$P4F"  value="530_30" />
         <Keyword name="$P4L"  value="488" />
         <Keyword name="$P4V"  value="415" />
         <Keyword name="$P5N"  value="YL2-A" />
         <Keyword name="$P5S"  value="YL2-A" />
         <Keyword name="$P5B"  value="32" />
         <Keyword name="$P5R"  value="1048576" />
         <Keyword name="$P5E"  value="0,0" />
         <Keyword name="$P5F"  value="620_15" />
         <Keyword name="$P5L"  value="561" />
         <Keyword name="$P5V"  value="510" />
         <Keyword name="$P6N"  value="VL1-A" />
         <Keyword name="$P6S"  value="VL1-A" />
         <Keyword name="$P6B"  value="32" />
         <Keyword name="$P6R"  value="1048576" />
         <Keyword name="$P6E"  value="0,0" />
         <Keyword name="$P6F"  value="440_50" />
         <Keyword name="$P6L"  value="405" />
         <Keyword name="$P6V"  value="345" />
         <Keyword name="$P7N"  value="FSC-H" />
         <Keyword name="$P7S"  value="FSC-H" />
         <Keyword name="$P7B"  value="32" />
         <Keyword name="$P7R"  value="1048576" />
         <Keyword name="$P7E"  value="0,0" />
         <Keyword name="$P7F"  value="NA" />
         <Keyword name="$P7L"  value="488" />
         <Keyword name="$P7V"  value="100" />
         <Keyword name="$P8N"  value="SSC-H" />
         <Keyword name="$P8S"  value="SSC-H" />
         <Keyword name="$P8B"  value="32" />
         <Keyword name="$P8R"  value="1048576" />
         <Keyword name="$P8E"  value="0,0" />
         <Keyword name="$P8F"  value="488_10" />
         <Keyword name="$P8L"  value="488" />
         <Keyword name="$P8V"  value="355" />
         <Keyword name="$P9N"  value="BL1-H" />
         <Keyword name="$P9S"  value="BL1-H" />
         <Keyword name="$P9B"  value="32" />
         <Keyword name="$P9R"  value="1048576" />
         <Keyword name="$P9E"  value="0,0" />
         <Keyword name="$P9F"  value="530_30" />
         <Keyword name="$P9L"  value="488" />
         <Keyword name="$P9V"  value="415" />
         <Keyword name="$P10N"  value="YL2-H" />
         <Keyword name="$P10S"  value="YL2-H" />
         <Keyword name="$P10B"  value="32" />
         <Keyword name="$P10R"  value="1048576" />
         <Keyword name="$P10E"  value="0,0" />
         <Keyword name="$P10F"  value="620_15" />
         <Keyword name="$P10L"  value="561" />
         <Keyword name="$P10V"  value="510" />
         <Keyword name="$P11N"  value="VL1-H" />
         <Keyword name="$P11S"  value="VL1-H" />
         <Keyword name="$P11B"  value="32" />
         <Keyword name="$P11R"  value="1048576" />
         <Keyword name="$P11E"  value="0,0" />
         <Keyword name="$P11F"  value="440_50" />
         <Keyword name="$P11L"  value="405" />
         <Keyword name="$P11V"  value="345" />
         <Keyword name="$P12N"  value="FSC-W" />
         <Keyword name="$P12S"  value="FSC-W" />
         <Keyword name="$P12B"  value="32" />
         <Keyword name="$P12R"  value="1024" />
         <Keyword name="$P12E"  value="0,0" />
         <Keyword name="$P12F"  value="NA" />
         <Keyword name="$P12L"  value="488" />
         <Keyword name="$P12V"  value="100" />
         <Keyword name="$P13N"  value="SSC-W" />
         <Keyword name="$P13S"  value="SSC-W" />
         <Keyword name="$P13B"  value="32" />
         <Keyword name="$P13R"  value="1024" />
         <Keyword name="$P13E"  value="0,0" />
         <Keyword name="$P13F"  value="488_10" />
         <Keyword name="$P13L"  value="488" />
         <Keyword name="$P13V"  value="355" />
         <Keyword name="$P14N"  value="BL1-W" />
         <Keyword name="$P14S"  value="BL1-W" />
         <Keyword name="$P14B"  value="32" />
         <Keyword name="$P14R"  value="1024" />
         <Keyword name="$P14E"  value="0,0" />
         <Keyword name="$P14F"  value="530_30" />
         <Keyword name="$P14L"  value="488" />
         <Keyword name="$P14V"  value="415" />
         <Keyword name="$P15N"  value="YL2-W" />
         <Keyword name="$P15S"  value="YL2-W" />
         <Keyword name="$P15B"  value="32" />
         <Keyword name="$P15R"  value="1024" />
         <Keyword name="$P15E"  value="0,0" />
         <Keyword name="$P15F"  value="620_15" />
         <Keyword name="$P15L"  value="561" />
         <Keyword name="$P15V"  value="510" />
         <Keyword name="$P16N"  value="VL1-W" />
         <Keyword name="$P16S"  value="VL1-W" />
         <Keyword name="$P16B"  value="32" />
         <Keyword name="$P16R"  value="1024" />
         <Keyword name="$P16E"  value="0,0" />
         <Keyword name="$P16F"  value="440_50" />
         <Keyword name="$P16L"  value="405" />
         <Keyword name="$P16V"  value="345" />
         <Keyword name="$CYT"  value="4486520 Attune NxT Acoustic Focusing Cytometer (Lasers: BVYX)" />
         <Keyword name="$SYS"  value="OPTIXE2 Microsoft Windows 7 Professional " />
         <Keyword name="$SPILLOVER"  value="9,BL1-A,YL2-A,VL1-A,BL1-H,YL2-H,VL1-H,BL1-W,YL2-W,VL1-W,1.000000,0.000000,0.000000,0.000000,0.000000,0.000000,0.000000,0.000000,0.000000,0.000000,1.000000,0.000000,0.000000,0.000000,0.000000,0.000000,0.000000,0.000000,0.000000,0.000000,1.000000,0.000000,0.000000,0.000000,0.000000,0.000000,0.000000,0.000000,0.000000,0.000000,1.000000,0.000000,0.000000,0.000000,0.000000,0.000000,0.000000,0.000000,0.000000,0.000000,1.000000,0.000000,0.000000,0.000000,0.000000,0.000000,0.000000,0.000000,0.000000,0.000000,1.000000,0.000000,0.000000,0.000000,0.000000,0.000000,0.000000,0.000000,0.000000,0.000000,1.000000,0.000000,0.000000,0.000000,0.000000,0.000000,0.000000,0.000000,0.000000,0.000000,1.000000,0.000000,0.000000,0.000000,0.000000,0.000000,0.000000,0.000000,0.000000,0.000000,1.000000" />
         <Keyword name="$BTIM"  value="10:14:23" />
         <Keyword name="$CELLS"  value="NA" />
         <Keyword name="$COM"  value="NA" />
         <Keyword name="$CYTSN"  value="AFC2_INVALID_SERIAL" />
         <Keyword name="$DATE"  value="12-Oct-2020" />
         <Keyword name="$ETIM"  value="10:14:25" />
         <Keyword name="$EXP"  value="NA" />
         <Keyword name="$FIL"  value="D7.fcs" />
         <Keyword name="$INST"  value="NA" />
         <Keyword name="$ORIGINALITY"  value="Original" />
         <Keyword name="$LOST"  value="0" />
         <Keyword name="$OP"  value="Will Shaw" />
         <Keyword name="$PLATEID"  value="NA" />
         <Keyword name="$PLATENAME"  value="20201009_CRISPRai_7day" />
         <Keyword name="$PROJ"  value="Experiment" />
         <Keyword name="$SMNO"  value="Day3" />
         <Keyword name="$SRC"  value="NA" />
         <Keyword name="$TIMESTEP"  value="0.001" />
         <Keyword name="$VOL"  value="9000" />
         <Keyword name="$WELLID"  value="D7" />
         <Keyword name="#FLOWRATE"  value="200" />
         <Keyword name="#LASER1ASF"  value="1.18" />
         <Keyword name="#LASER1COLOR"  value="Blue" />
         <Keyword name="#LASER1DELAY"  value="1100" />
         <Keyword name="#LASER2ASF"  value="1.12" />
         <Keyword name="#LASER2COLOR"  value="Violet" />
         <Keyword name="#LASER2DELAY"  value="683" />
         <Keyword name="#LASER3ASF"  value="1.13" />
         <Keyword name="#LASER3COLOR"  value="Yellow" />
         <Keyword name="#LASER3DELAY"  value="288" />
         <Keyword name="#LASERCONFIG"  value="BVY" />
         <Keyword name="#P1Label"  value="NA" />
         <Keyword name="#P1Target"  value="NA" />
         <Keyword name="#PTDATE"  value="11-Oct-2020" />
         <Keyword name="#PTRESULT"  value="Pass" />
         <Keyword name="#TR1"  value="OR_FSC,10000" />
         <Keyword name="#WIDTHTHRESHOLD"  value="1000" />
         <Keyword name="#WINEXT"  value="0" />
         <Keyword name="$BEGINDATA"  value="000000008192" />
         <Keyword name="$ENDDATA"  value="000000788799" />
         <Keyword name="$NEXTDATA"  value="000000000000" />
         <Keyword name="$BEGINSTEXT"  value="000000000000" />
         <Keyword name="$ENDSTEXT"  value="000000000000" />
         <Keyword name="$BEGINANALYSIS"  value="000000000000" />
         <Keyword name="$ENDANALYSIS"  value="000000000000" />
       </Keywords>
       <SampleNode name="20201009_CRISPRai_7day_Experiment_Day3_D7.fcs"  annotation=""  owningGroup=""  expanded="1"  sortPriority="10"  count="12197"  sampleID="46" >
         <Graph smoothing="0"  backColor="#ffffff"  foreColor="#000000"  type="Pseudocolor"  fast="1" >
           <Axis dimension="x"  name="FSC-A"  label=""  auto="auto" />
           <Axis dimension="y"  name="SSC-A"  label=""  auto="auto" />
           <GraphSettings level="5%"  smoothingHighResolution="1"  contourHighResolution="1"  histogramSmoothingCount="0"  graphResolution="256"  showOutliers="0"  drawLargeDots="0"  dotsToDraw="8000"  tint="le.chartfill.tinted.40"  lineWeight="le.lineweight.normal"  lineStyle="le.linestyle.solid" />
           <GraphEnvironment showGrid="0"  showAxes="tnlTNL"  showGates="1"  showFreqOnPlots="1"  showGateNameOnPlots="1"  showMedians="0"  showUncomped="0"  addEventParam="0"  lastYAxisName="" >
             <TextTraits font="SansSerif"  size="11"  name="Labels"  style="plain"  color="#000000"  background="#00ffffff"  just="left" />
             <TextTraits font="SansSerif"  size="11"  name="LayoutGates"  style="plain"  color="#000000"  background="#00ffffff"  just="left" />
             <TextTraits font="SansSerif"  size="9"  name="Numbers"  style="plain"  color="#000000"  background="#00ffffff"  just="left" />
             <TextTraits font="SansSerif"  size="9"  name="Legend"  style="plain"  color="#000000"  background="#00ffffff"  just="left" />
             <WindowPosition x="0"  y="0"  width="0"  height="0"  displayed="0"  panelState="" />
           </GraphEnvironment>
         </Graph>
         <Subpopulations>
           <Population name="Yeast"  annotation=""  owningGroup="All Samples"  expanded="1"  sortPriority="10"  count="10152" >
             <Graph smoothing="13"  backColor="#ffffff"  foreColor="#000000"  heatMapStatParameter="BL1-A"  type="Histogram"  fast="1" >
               <Axis dimension="x"  name="VL1-H"  label=""  auto="auto" />
               <Axis dimension="y"  name=""  label=""  auto="auto" />
               <GraphSettings level="5%"  smoothingHighResolution="1"  contourHighResolution="1"  histogramSmoothingCount="0"  graphResolution="256"  showOutliers="0"  drawLargeDots="0"  dotsToDraw="8000"  tint="le.chartfill.tinted.40"  lineWeight="le.lineweight.normal"  lineStyle="le.linestyle.solid" />
               <GraphEnvironment showGrid="0"  showAxes="tnlTNL"  showGates="1"  showFreqOnPlots="1"  showGateNameOnPlots="1"  showMedians="0"  showUncomped="0"  addEventParam="0"  lastYAxisName="" >
                 <TextTraits font="SansSerif"  size="11"  name="Labels"  style="plain"  color="#000000"  background="#00ffffff"  just="left" />
                 <TextTraits font="SansSerif"  size="11"  name="LayoutGates"  style="plain"  color="#000000"  background="#00ffffff"  just="left" />
                 <TextTraits font="SansSerif"  size="9"  name="Numbers"  style="plain"  color="#000000"  background="#00ffffff"  just="left" />
                 <TextTraits font="SansSerif"  size="9"  name="Legend"  style="plain"  color="#000000"  background="#00ffffff"  just="left" />
                 <WindowPosition x="767"  y="0"  width="390"  height="713"  displayed="1"  panelState="--+" />
               </GraphEnvironment>
             </Graph>
             <Gate gating:id="ID429723697" >
               <gating:EllipsoidGate eventsInside="1"  annoOffsetX="0"  annoOffsetY="0"  tint="#000000"  isTinted="0"  lineWeight="Normal"  userDefined="1"  gating:distance="125.14950309846213" >
                 <gating:dimension>
                   <data-type:fcs-dimension data-type:name="FSC-A" />
                 </gating:dimension>
                 <gating:dimension>
                   <data-type:fcs-dimension data-type:name="FSC-H" />
                 </gating:dimension>
                 <gating:foci>
                   <gating:vertex>
                     <gating:coordinate data-type:value="85.144758623" />
                     <gating:coordinate data-type:value="96.8641805291" />
                   </gating:vertex>
                   <gating:vertex>
                     <gating:coordinate data-type:value="184.855241377" />
                     <gating:coordinate data-type:value="172.1358194709" />
                   </gating:vertex>
                 </gating:foci>
                 <gating:edge>
                   <gating:vertex>
                     <gating:coordinate data-type:value="84" />
                     <gating:coordinate data-type:value="96" />
                   </gating:vertex>
                   <gating:vertex>
                     <gating:coordinate data-type:value="186" />
                     <gating:coordinate data-type:value="173" />
                   </gating:vertex>
                   <gating:vertex>
                     <gating:coordinate data-type:value="142" />
                     <gating:coordinate data-type:value="123" />
                   </gating:vertex>
                   <gating:vertex>
                     <gating:coordinate data-type:value="128" />
                     <gating:coordinate data-type:value="146" />
                   </gating:vertex>
                 </gating:edge>
               </gating:EllipsoidGate>
             </Gate>
             <Subpopulations>
               <Statistic name="Geometric Mean"  annotation=""  owningGroup="All Samples"  expanded="1"  sortPriority="5"  id="VL1-H"  ancestor=""  correlate=""  value="8645.948242188" />
               <Statistic name="Geometric Mean"  annotation=""  owningGroup="All Samples"  expanded="1"  sortPriority="5"  id="YL2-H"  ancestor=""  correlate=""  value="351289.176940918" />
             </Subpopulations>
           </Population>
         </Subpopulations>
       </SampleNode>
     </Sample>
     <Sample>
       <DataSet uri="file:/Volumes/NO%20NAME/FigS5/20201009_CRISPRai_7day/20201009_CRISPRai_7day_Experiment_Day3_D8.fcs"  sampleID="47" />
       <Transformations>
         <transforms:linear transforms:minRange="0"  transforms:maxRange="2"  gain="0.001659751" >
           <data-type:parameter data-type:name="Time" />
         </transforms:linear>
         <transforms:log transforms:offset="10000"  transforms:decades="2.0205999133" >
           <data-type:parameter data-type:name="FSC-A" />
         </transforms:log>
         <transforms:linear transforms:minRange="0"  transforms:maxRange="1048576"  gain="1" >
           <data-type:parameter data-type:name="SSC-A" />
         </transforms:linear>
         <transforms:biex transforms:length="256"  transforms:maxRange="1048576"  transforms:neg="0"  transforms:width="-1000"  transforms:pos="5.0205999133" >
           <data-type:parameter data-type:name="BL1-A" />
         </transforms:biex>
         <transforms:biex transforms:length="256"  transforms:maxRange="1048576"  transforms:neg="0"  transforms:width="-1000"  transforms:pos="5.0205999133" >
           <data-type:parameter data-type:name="YL2-A" />
         </transforms:biex>
         <transforms:biex transforms:length="256"  transforms:maxRange="1048576"  transforms:neg="0"  transforms:width="-1000"  transforms:pos="5.0205999133" >
           <data-type:parameter data-type:name="VL1-A" />
         </transforms:biex>
         <transforms:log transforms:offset="10000"  transforms:decades="2.0205999133" >
           <data-type:parameter data-type:name="FSC-H" />
         </transforms:log>
         <transforms:linear transforms:minRange="0"  transforms:maxRange="1048576"  gain="1" >
           <data-type:parameter data-type:name="SSC-H" />
         </transforms:linear>
         <transforms:biex transforms:length="256"  transforms:maxRange="1048576"  transforms:neg="0"  transforms:width="-1000"  transforms:pos="5.0205999133" >
           <data-type:parameter data-type:name="BL1-H" />
         </transforms:biex>
         <transforms:log transforms:offset="1"  transforms:decades="6.3010299957" >
           <data-type:parameter data-type:name="YL2-H" />
         </transforms:log>
         <transforms:log transforms:offset="1"  transforms:decades="6.0205999133" >
           <data-type:parameter data-type:name="VL1-H" />
         </transforms:log>
         <transforms:linear transforms:minRange="0"  transforms:maxRange="1048576"  gain="1" >
           <data-type:parameter data-type:name="FSC-W" />
         </transforms:linear>
         <transforms:linear transforms:minRange="0"  transforms:maxRange="1048576"  gain="1" >
           <data-type:parameter data-type:name="SSC-W" />
         </transforms:linear>
         <transforms:biex transforms:length="256"  transforms:maxRange="1048576"  transforms:neg="0"  transforms:width="-1000"  transforms:pos="5.0205999133" >
           <data-type:parameter data-type:name="BL1-W" />
         </transforms:biex>
         <transforms:biex transforms:length="256"  transforms:maxRange="1048576"  transforms:neg="0"  transforms:width="-1000"  transforms:pos="5.0205999133" >
           <data-type:parameter data-type:name="YL2-W" />
         </transforms:biex>
         <transforms:biex transforms:length="256"  transforms:maxRange="1048576"  transforms:neg="0"  transforms:width="-1000"  transforms:pos="5.0205999133" >
           <data-type:parameter data-type:name="VL1-W" />
         </transforms:biex>
       </Transformations>
       <Keywords>
         <Keyword name="FJ_FCS_VERSION"  value="3.1" />
         <Keyword name="$PAR"  value="16" />
         <Keyword name="$TOT"  value="12189" />
         <Keyword name="$MODE"  value="L" />
         <Keyword name="$DATATYPE"  value="F" />
         <Keyword name="$BYTEORD"  value="1,2,3,4" />
         <Keyword name="$P1N"  value="Time" />
         <Keyword name="$P1S"  value="Time" />
         <Keyword name="$P1B"  value="32" />
         <Keyword name="$P1R"  value="67108864" />
         <Keyword name="$P1E"  value="0,0" />
         <Keyword name="$P1F"  value="NA" />
         <Keyword name="$P1L"  value="NA" />
         <Keyword name="$P1V"  value="NA" />
         <Keyword name="$P2N"  value="FSC-A" />
         <Keyword name="$P2S"  value="FSC-A" />
         <Keyword name="$P2B"  value="32" />
         <Keyword name="$P2R"  value="1048576" />
         <Keyword name="$P2E"  value="0,0" />
         <Keyword name="$P2F"  value="NA" />
         <Keyword name="$P2L"  value="488" />
         <Keyword name="$P2V"  value="100" />
         <Keyword name="$P3N"  value="SSC-A" />
         <Keyword name="$P3S"  value="SSC-A" />
         <Keyword name="$P3B"  value="32" />
         <Keyword name="$P3R"  value="1048576" />
         <Keyword name="$P3E"  value="0,0" />
         <Keyword name="$P3F"  value="488_10" />
         <Keyword name="$P3L"  value="488" />
         <Keyword name="$P3V"  value="355" />
         <Keyword name="$P4N"  value="BL1-A" />
         <Keyword name="$P4S"  value="BL1-A" />
         <Keyword name="$P4B"  value="32" />
         <Keyword name="$P4R"  value="1048576" />
         <Keyword name="$P4E"  value="0,0" />
         <Keyword name="$P4F"  value="530_30" />
         <Keyword name="$P4L"  value="488" />
         <Keyword name="$P4V"  value="415" />
         <Keyword name="$P5N"  value="YL2-A" />
         <Keyword name="$P5S"  value="YL2-A" />
         <Keyword name="$P5B"  value="32" />
         <Keyword name="$P5R"  value="1048576" />
         <Keyword name="$P5E"  value="0,0" />
         <Keyword name="$P5F"  value="620_15" />
         <Keyword name="$P5L"  value="561" />
         <Keyword name="$P5V"  value="510" />
         <Keyword name="$P6N"  value="VL1-A" />
         <Keyword name="$P6S"  value="VL1-A" />
         <Keyword name="$P6B"  value="32" />
         <Keyword name="$P6R"  value="1048576" />
         <Keyword name="$P6E"  value="0,0" />
         <Keyword name="$P6F"  value="440_50" />
         <Keyword name="$P6L"  value="405" />
         <Keyword name="$P6V"  value="345" />
         <Keyword name="$P7N"  value="FSC-H" />
         <Keyword name="$P7S"  value="FSC-H" />
         <Keyword name="$P7B"  value="32" />
         <Keyword name="$P7R"  value="1048576" />
         <Keyword name="$P7E"  value="0,0" />
         <Keyword name="$P7F"  value="NA" />
         <Keyword name="$P7L"  value="488" />
         <Keyword name="$P7V"  value="100" />
         <Keyword name="$P8N"  value="SSC-H" />
         <Keyword name="$P8S"  value="SSC-H" />
         <Keyword name="$P8B"  value="32" />
         <Keyword name="$P8R"  value="1048576" />
         <Keyword name="$P8E"  value="0,0" />
         <Keyword name="$P8F"  value="488_10" />
         <Keyword name="$P8L"  value="488" />
         <Keyword name="$P8V"  value="355" />
         <Keyword name="$P9N"  value="BL1-H" />
         <Keyword name="$P9S"  value="BL1-H" />
         <Keyword name="$P9B"  value="32" />
         <Keyword name="$P9R"  value="1048576" />
         <Keyword name="$P9E"  value="0,0" />
         <Keyword name="$P9F"  value="530_30" />
         <Keyword name="$P9L"  value="488" />
         <Keyword name="$P9V"  value="415" />
         <Keyword name="$P10N"  value="YL2-H" />
         <Keyword name="$P10S"  value="YL2-H" />
         <Keyword name="$P10B"  value="32" />
         <Keyword name="$P10R"  value="1048576" />
         <Keyword name="$P10E"  value="0,0" />
         <Keyword name="$P10F"  value="620_15" />
         <Keyword name="$P10L"  value="561" />
         <Keyword name="$P10V"  value="510" />
         <Keyword name="$P11N"  value="VL1-H" />
         <Keyword name="$P11S"  value="VL1-H" />
         <Keyword name="$P11B"  value="32" />
         <Keyword name="$P11R"  value="1048576" />
         <Keyword name="$P11E"  value="0,0" />
         <Keyword name="$P11F"  value="440_50" />
         <Keyword name="$P11L"  value="405" />
         <Keyword name="$P11V"  value="345" />
         <Keyword name="$P12N"  value="FSC-W" />
         <Keyword name="$P12S"  value="FSC-W" />
         <Keyword name="$P12B"  value="32" />
         <Keyword name="$P12R"  value="1024" />
         <Keyword name="$P12E"  value="0,0" />
         <Keyword name="$P12F"  value="NA" />
         <Keyword name="$P12L"  value="488" />
         <Keyword name="$P12V"  value="100" />
         <Keyword name="$P13N"  value="SSC-W" />
         <Keyword name="$P13S"  value="SSC-W" />
         <Keyword name="$P13B"  value="32" />
         <Keyword name="$P13R"  value="1024" />
         <Keyword name="$P13E"  value="0,0" />
         <Keyword name="$P13F"  value="488_10" />
         <Keyword name="$P13L"  value="488" />
         <Keyword name="$P13V"  value="355" />
         <Keyword name="$P14N"  value="BL1-W" />
         <Keyword name="$P14S"  value="BL1-W" />
         <Keyword name="$P14B"  value="32" />
         <Keyword name="$P14R"  value="1024" />
         <Keyword name="$P14E"  value="0,0" />
         <Keyword name="$P14F"  value="530_30" />
         <Keyword name="$P14L"  value="488" />
         <Keyword name="$P14V"  value="415" />
         <Keyword name="$P15N"  value="YL2-W" />
         <Keyword name="$P15S"  value="YL2-W" />
         <Keyword name="$P15B"  value="32" />
         <Keyword name="$P15R"  value="1024" />
         <Keyword name="$P15E"  value="0,0" />
         <Keyword name="$P15F"  value="620_15" />
         <Keyword name="$P15L"  value="561" />
         <Keyword name="$P15V"  value="510" />
         <Keyword name="$P16N"  value="VL1-W" />
         <Keyword name="$P16S"  value="VL1-W" />
         <Keyword name="$P16B"  value="32" />
         <Keyword name="$P16R"  value="1024" />
         <Keyword name="$P16E"  value="0,0" />
         <Keyword name="$P16F"  value="440_50" />
         <Keyword name="$P16L"  value="405" />
         <Keyword name="$P16V"  value="345" />
         <Keyword name="$CYT"  value="4486520 Attune NxT Acoustic Focusing Cytometer (Lasers: BVYX)" />
         <Keyword name="$SYS"  value="OPTIXE2 Microsoft Windows 7 Professional " />
         <Keyword name="$SPILLOVER"  value="9,BL1-A,YL2-A,VL1-A,BL1-H,YL2-H,VL1-H,BL1-W,YL2-W,VL1-W,1.000000,0.000000,0.000000,0.000000,0.000000,0.000000,0.000000,0.000000,0.000000,0.000000,1.000000,0.000000,0.000000,0.000000,0.000000,0.000000,0.000000,0.000000,0.000000,0.000000,1.000000,0.000000,0.000000,0.000000,0.000000,0.000000,0.000000,0.000000,0.000000,0.000000,1.000000,0.000000,0.000000,0.000000,0.000000,0.000000,0.000000,0.000000,0.000000,0.000000,1.000000,0.000000,0.000000,0.000000,0.000000,0.000000,0.000000,0.000000,0.000000,0.000000,1.000000,0.000000,0.000000,0.000000,0.000000,0.000000,0.000000,0.000000,0.000000,0.000000,1.000000,0.000000,0.000000,0.000000,0.000000,0.000000,0.000000,0.000000,0.000000,0.000000,1.000000,0.000000,0.000000,0.000000,0.000000,0.000000,0.000000,0.000000,0.000000,0.000000,1.000000" />
         <Keyword name="$BTIM"  value="10:14:53" />
         <Keyword name="$CELLS"  value="NA" />
         <Keyword name="$COM"  value="NA" />
         <Keyword name="$CYTSN"  value="AFC2_INVALID_SERIAL" />
         <Keyword name="$DATE"  value="12-Oct-2020" />
         <Keyword name="$ETIM"  value="10:14:55" />
         <Keyword name="$EXP"  value="NA" />
         <Keyword name="$FIL"  value="D8.fcs" />
         <Keyword name="$INST"  value="NA" />
         <Keyword name="$ORIGINALITY"  value="Original" />
         <Keyword name="$LOST"  value="0" />
         <Keyword name="$OP"  value="Will Shaw" />
         <Keyword name="$PLATEID"  value="NA" />
         <Keyword name="$PLATENAME"  value="20201009_CRISPRai_7day" />
         <Keyword name="$PROJ"  value="Experiment" />
         <Keyword name="$SMNO"  value="Day3" />
         <Keyword name="$SRC"  value="NA" />
         <Keyword name="$TIMESTEP"  value="0.001" />
         <Keyword name="$VOL"  value="9000" />
         <Keyword name="$WELLID"  value="D8" />
         <Keyword name="#FLOWRATE"  value="200" />
         <Keyword name="#LASER1ASF"  value="1.18" />
         <Keyword name="#LASER1COLOR"  value="Blue" />
         <Keyword name="#LASER1DELAY"  value="1100" />
         <Keyword name="#LASER2ASF"  value="1.12" />
         <Keyword name="#LASER2COLOR"  value="Violet" />
         <Keyword name="#LASER2DELAY"  value="683" />
         <Keyword name="#LASER3ASF"  value="1.13" />
         <Keyword name="#LASER3COLOR"  value="Yellow" />
         <Keyword name="#LASER3DELAY"  value="288" />
         <Keyword name="#LASERCONFIG"  value="BVY" />
         <Keyword name="#P1Label"  value="NA" />
         <Keyword name="#P1Target"  value="NA" />
         <Keyword name="#PTDATE"  value="11-Oct-2020" />
         <Keyword name="#PTRESULT"  value="Pass" />
         <Keyword name="#TR1"  value="OR_FSC,10000" />
         <Keyword name="#WIDTHTHRESHOLD"  value="1000" />
         <Keyword name="#WINEXT"  value="0" />
         <Keyword name="$BEGINDATA"  value="000000008192" />
         <Keyword name="$ENDDATA"  value="000000788287" />
         <Keyword name="$NEXTDATA"  value="000000000000" />
         <Keyword name="$BEGINSTEXT"  value="000000000000" />
         <Keyword name="$ENDSTEXT"  value="000000000000" />
         <Keyword name="$BEGINANALYSIS"  value="000000000000" />
         <Keyword name="$ENDANALYSIS"  value="000000000000" />
       </Keywords>
       <SampleNode name="20201009_CRISPRai_7day_Experiment_Day3_D8.fcs"  annotation=""  owningGroup=""  expanded="1"  sortPriority="10"  count="12189"  sampleID="47" >
         <Graph smoothing="0"  backColor="#ffffff"  foreColor="#000000"  type="Pseudocolor"  fast="1" >
           <Axis dimension="x"  name="FSC-A"  label=""  auto="auto" />
           <Axis dimension="y"  name="SSC-A"  label=""  auto="auto" />
           <GraphSettings level="5%"  smoothingHighResolution="1"  contourHighResolution="1"  histogramSmoothingCount="0"  graphResolution="256"  showOutliers="0"  drawLargeDots="0"  dotsToDraw="8000"  tint="le.chartfill.tinted.40"  lineWeight="le.lineweight.normal"  lineStyle="le.linestyle.solid" />
           <GraphEnvironment showGrid="0"  showAxes="tnlTNL"  showGates="1"  showFreqOnPlots="1"  showGateNameOnPlots="1"  showMedians="0"  showUncomped="0"  addEventParam="0"  lastYAxisName="" >
             <TextTraits font="SansSerif"  size="11"  name="Labels"  style="plain"  color="#000000"  background="#00ffffff"  just="left" />
             <TextTraits font="SansSerif"  size="11"  name="LayoutGates"  style="plain"  color="#000000"  background="#00ffffff"  just="left" />
             <TextTraits font="SansSerif"  size="9"  name="Numbers"  style="plain"  color="#000000"  background="#00ffffff"  just="left" />
             <TextTraits font="SansSerif"  size="9"  name="Legend"  style="plain"  color="#000000"  background="#00ffffff"  just="left" />
             <WindowPosition x="0"  y="0"  width="0"  height="0"  displayed="0"  panelState="" />
           </GraphEnvironment>
         </Graph>
         <Subpopulations>
           <Population name="Yeast"  annotation=""  owningGroup="All Samples"  expanded="1"  sortPriority="10"  count="10139" >
             <Graph smoothing="13"  backColor="#ffffff"  foreColor="#000000"  heatMapStatParameter="BL1-A"  type="Histogram"  fast="1" >
               <Axis dimension="x"  name="VL1-H"  label=""  auto="auto" />
               <Axis dimension="y"  name=""  label=""  auto="auto" />
               <GraphSettings level="5%"  smoothingHighResolution="1"  contourHighResolution="1"  histogramSmoothingCount="0"  graphResolution="256"  showOutliers="0"  drawLargeDots="0"  dotsToDraw="8000"  tint="le.chartfill.tinted.40"  lineWeight="le.lineweight.normal"  lineStyle="le.linestyle.solid" />
               <GraphEnvironment showGrid="0"  showAxes="tnlTNL"  showGates="1"  showFreqOnPlots="1"  showGateNameOnPlots="1"  showMedians="0"  showUncomped="0"  addEventParam="0"  lastYAxisName="" >
                 <TextTraits font="SansSerif"  size="11"  name="Labels"  style="plain"  color="#000000"  background="#00ffffff"  just="left" />
                 <TextTraits font="SansSerif"  size="11"  name="LayoutGates"  style="plain"  color="#000000"  background="#00ffffff"  just="left" />
                 <TextTraits font="SansSerif"  size="9"  name="Numbers"  style="plain"  color="#000000"  background="#00ffffff"  just="left" />
                 <TextTraits font="SansSerif"  size="9"  name="Legend"  style="plain"  color="#000000"  background="#00ffffff"  just="left" />
                 <WindowPosition x="767"  y="0"  width="390"  height="713"  displayed="1"  panelState="--+" />
               </GraphEnvironment>
             </Graph>
             <Gate gating:id="ID1804710328" >
               <gating:EllipsoidGate eventsInside="1"  annoOffsetX="0"  annoOffsetY="0"  tint="#000000"  isTinted="0"  lineWeight="Normal"  userDefined="1"  gating:distance="125.14950309846213" >
                 <gating:dimension>
                   <data-type:fcs-dimension data-type:name="FSC-A" />
                 </gating:dimension>
                 <gating:dimension>
                   <data-type:fcs-dimension data-type:name="FSC-H" />
                 </gating:dimension>
                 <gating:foci>
                   <gating:vertex>
                     <gating:coordinate data-type:value="85.144758623" />
                     <gating:coordinate data-type:value="96.8641805291" />
                   </gating:vertex>
                   <gating:vertex>
                     <gating:coordinate data-type:value="184.855241377" />
                     <gating:coordinate data-type:value="172.1358194709" />
                   </gating:vertex>
                 </gating:foci>
                 <gating:edge>
                   <gating:vertex>
                     <gating:coordinate data-type:value="84" />
                     <gating:coordinate data-type:value="96" />
                   </gating:vertex>
                   <gating:vertex>
                     <gating:coordinate data-type:value="186" />
                     <gating:coordinate data-type:value="173" />
                   </gating:vertex>
                   <gating:vertex>
                     <gating:coordinate data-type:value="142" />
                     <gating:coordinate data-type:value="123" />
                   </gating:vertex>
                   <gating:vertex>
                     <gating:coordinate data-type:value="128" />
                     <gating:coordinate data-type:value="146" />
                   </gating:vertex>
                 </gating:edge>
               </gating:EllipsoidGate>
             </Gate>
             <Subpopulations>
               <Statistic name="Geometric Mean"  annotation=""  owningGroup="All Samples"  expanded="1"  sortPriority="5"  id="VL1-H"  ancestor=""  correlate=""  value="8812.21875" />
               <Statistic name="Geometric Mean"  annotation=""  owningGroup="All Samples"  expanded="1"  sortPriority="5"  id="YL2-H"  ancestor=""  correlate=""  value="355389.0228271484" />
             </Subpopulations>
           </Population>
         </Subpopulations>
       </SampleNode>
     </Sample>
     <Sample>
       <DataSet uri="file:/Volumes/NO%20NAME/FigS5/20201009_CRISPRai_7day/20201009_CRISPRai_7day_Experiment_Day3_D9.fcs"  sampleID="48" />
       <Transformations>
         <transforms:linear transforms:minRange="0"  transforms:maxRange="3"  gain="0.0024813896" >
           <data-type:parameter data-type:name="Time" />
         </transforms:linear>
         <transforms:log transforms:offset="10000"  transforms:decades="2.0205999133" >
           <data-type:parameter data-type:name="FSC-A" />
         </transforms:log>
         <transforms:linear transforms:minRange="0"  transforms:maxRange="1048576"  gain="1" >
           <data-type:parameter data-type:name="SSC-A" />
         </transforms:linear>
         <transforms:biex transforms:length="256"  transforms:maxRange="1048576"  transforms:neg="0"  transforms:width="-1000"  transforms:pos="5.0205999133" >
           <data-type:parameter data-type:name="BL1-A" />
         </transforms:biex>
         <transforms:biex transforms:length="256"  transforms:maxRange="1048576"  transforms:neg="0"  transforms:width="-1000"  transforms:pos="5.0205999133" >
           <data-type:parameter data-type:name="YL2-A" />
         </transforms:biex>
         <transforms:biex transforms:length="256"  transforms:maxRange="1048576"  transforms:neg="0"  transforms:width="-1000"  transforms:pos="5.0205999133" >
           <data-type:parameter data-type:name="VL1-A" />
         </transforms:biex>
         <transforms:log transforms:offset="10000"  transforms:decades="2.0205999133" >
           <data-type:parameter data-type:name="FSC-H" />
         </transforms:log>
         <transforms:linear transforms:minRange="0"  transforms:maxRange="1048576"  gain="1" >
           <data-type:parameter data-type:name="SSC-H" />
         </transforms:linear>
         <transforms:biex transforms:length="256"  transforms:maxRange="1048576"  transforms:neg="0"  transforms:width="-1000"  transforms:pos="5.0205999133" >
           <data-type:parameter data-type:name="BL1-H" />
         </transforms:biex>
         <transforms:log transforms:offset="1"  transforms:decades="6.3010299957" >
           <data-type:parameter data-type:name="YL2-H" />
         </transforms:log>
         <transforms:log transforms:offset="1"  transforms:decades="6.0205999133" >
           <data-type:parameter data-type:name="VL1-H" />
         </transforms:log>
         <transforms:linear transforms:minRange="0"  transforms:maxRange="1048576"  gain="1" >
           <data-type:parameter data-type:name="FSC-W" />
         </transforms:linear>
         <transforms:linear transforms:minRange="0"  transforms:maxRange="1048576"  gain="1" >
           <data-type:parameter data-type:name="SSC-W" />
         </transforms:linear>
         <transforms:biex transforms:length="256"  transforms:maxRange="1048576"  transforms:neg="0"  transforms:width="-1000"  transforms:pos="5.0205999133" >
           <data-type:parameter data-type:name="BL1-W" />
         </transforms:biex>
         <transforms:biex transforms:length="256"  transforms:maxRange="1048576"  transforms:neg="0"  transforms:width="-1000"  transforms:pos="5.0205999133" >
           <data-type:parameter data-type:name="YL2-W" />
         </transforms:biex>
         <transforms:biex transforms:length="256"  transforms:maxRange="1048576"  transforms:neg="0"  transforms:width="-1000"  transforms:pos="5.0205999133" >
           <data-type:parameter data-type:name="VL1-W" />
         </transforms:biex>
       </Transformations>
       <Keywords>
         <Keyword name="FJ_FCS_VERSION"  value="3.1" />
         <Keyword name="$PAR"  value="16" />
         <Keyword name="$TOT"  value="12132" />
         <Keyword name="$MODE"  value="L" />
         <Keyword name="$DATATYPE"  value="F" />
         <Keyword name="$BYTEORD"  value="1,2,3,4" />
         <Keyword name="$P1N"  value="Time" />
         <Keyword name="$P1S"  value="Time" />
         <Keyword name="$P1B"  value="32" />
         <Keyword name="$P1R"  value="67108864" />
         <Keyword name="$P1E"  value="0,0" />
         <Keyword name="$P1F"  value="NA" />
         <Keyword name="$P1L"  value="NA" />
         <Keyword name="$P1V"  value="NA" />
         <Keyword name="$P2N"  value="FSC-A" />
         <Keyword name="$P2S"  value="FSC-A" />
         <Keyword name="$P2B"  value="32" />
         <Keyword name="$P2R"  value="1048576" />
         <Keyword name="$P2E"  value="0,0" />
         <Keyword name="$P2F"  value="NA" />
         <Keyword name="$P2L"  value="488" />
         <Keyword name="$P2V"  value="100" />
         <Keyword name="$P3N"  value="SSC-A" />
         <Keyword name="$P3S"  value="SSC-A" />
         <Keyword name="$P3B"  value="32" />
         <Keyword name="$P3R"  value="1048576" />
         <Keyword name="$P3E"  value="0,0" />
         <Keyword name="$P3F"  value="488_10" />
         <Keyword name="$P3L"  value="488" />
         <Keyword name="$P3V"  value="355" />
         <Keyword name="$P4N"  value="BL1-A" />
         <Keyword name="$P4S"  value="BL1-A" />
         <Keyword name="$P4B"  value="32" />
         <Keyword name="$P4R"  value="1048576" />
         <Keyword name="$P4E"  value="0,0" />
         <Keyword name="$P4F"  value="530_30" />
         <Keyword name="$P4L"  value="488" />
         <Keyword name="$P4V"  value="415" />
         <Keyword name="$P5N"  value="YL2-A" />
         <Keyword name="$P5S"  value="YL2-A" />
         <Keyword name="$P5B"  value="32" />
         <Keyword name="$P5R"  value="1048576" />
         <Keyword name="$P5E"  value="0,0" />
         <Keyword name="$P5F"  value="620_15" />
         <Keyword name="$P5L"  value="561" />
         <Keyword name="$P5V"  value="510" />
         <Keyword name="$P6N"  value="VL1-A" />
         <Keyword name="$P6S"  value="VL1-A" />
         <Keyword name="$P6B"  value="32" />
         <Keyword name="$P6R"  value="1048576" />
         <Keyword name="$P6E"  value="0,0" />
         <Keyword name="$P6F"  value="440_50" />
         <Keyword name="$P6L"  value="405" />
         <Keyword name="$P6V"  value="345" />
         <Keyword name="$P7N"  value="FSC-H" />
         <Keyword name="$P7S"  value="FSC-H" />
         <Keyword name="$P7B"  value="32" />
         <Keyword name="$P7R"  value="1048576" />
         <Keyword name="$P7E"  value="0,0" />
         <Keyword name="$P7F"  value="NA" />
         <Keyword name="$P7L"  value="488" />
         <Keyword name="$P7V"  value="100" />
         <Keyword name="$P8N"  value="SSC-H" />
         <Keyword name="$P8S"  value="SSC-H" />
         <Keyword name="$P8B"  value="32" />
         <Keyword name="$P8R"  value="1048576" />
         <Keyword name="$P8E"  value="0,0" />
         <Keyword name="$P8F"  value="488_10" />
         <Keyword name="$P8L"  value="488" />
         <Keyword name="$P8V"  value="355" />
         <Keyword name="$P9N"  value="BL1-H" />
         <Keyword name="$P9S"  value="BL1-H" />
         <Keyword name="$P9B"  value="32" />
         <Keyword name="$P9R"  value="1048576" />
         <Keyword name="$P9E"  value="0,0" />
         <Keyword name="$P9F"  value="530_30" />
         <Keyword name="$P9L"  value="488" />
         <Keyword name="$P9V"  value="415" />
         <Keyword name="$P10N"  value="YL2-H" />
         <Keyword name="$P10S"  value="YL2-H" />
         <Keyword name="$P10B"  value="32" />
         <Keyword name="$P10R"  value="1048576" />
         <Keyword name="$P10E"  value="0,0" />
         <Keyword name="$P10F"  value="620_15" />
         <Keyword name="$P10L"  value="561" />
         <Keyword name="$P10V"  value="510" />
         <Keyword name="$P11N"  value="VL1-H" />
         <Keyword name="$P11S"  value="VL1-H" />
         <Keyword name="$P11B"  value="32" />
         <Keyword name="$P11R"  value="1048576" />
         <Keyword name="$P11E"  value="0,0" />
         <Keyword name="$P11F"  value="440_50" />
         <Keyword name="$P11L"  value="405" />
         <Keyword name="$P11V"  value="345" />
         <Keyword name="$P12N"  value="FSC-W" />
         <Keyword name="$P12S"  value="FSC-W" />
         <Keyword name="$P12B"  value="32" />
         <Keyword name="$P12R"  value="1024" />
         <Keyword name="$P12E"  value="0,0" />
         <Keyword name="$P12F"  value="NA" />
         <Keyword name="$P12L"  value="488" />
         <Keyword name="$P12V"  value="100" />
         <Keyword name="$P13N"  value="SSC-W" />
         <Keyword name="$P13S"  value="SSC-W" />
         <Keyword name="$P13B"  value="32" />
         <Keyword name="$P13R"  value="1024" />
         <Keyword name="$P13E"  value="0,0" />
         <Keyword name="$P13F"  value="488_10" />
         <Keyword name="$P13L"  value="488" />
         <Keyword name="$P13V"  value="355" />
         <Keyword name="$P14N"  value="BL1-W" />
         <Keyword name="$P14S"  value="BL1-W" />
         <Keyword name="$P14B"  value="32" />
         <Keyword name="$P14R"  value="1024" />
         <Keyword name="$P14E"  value="0,0" />
         <Keyword name="$P14F"  value="530_30" />
         <Keyword name="$P14L"  value="488" />
         <Keyword name="$P14V"  value="415" />
         <Keyword name="$P15N"  value="YL2-W" />
         <Keyword name="$P15S"  value="YL2-W" />
         <Keyword name="$P15B"  value="32" />
         <Keyword name="$P15R"  value="1024" />
         <Keyword name="$P15E"  value="0,0" />
         <Keyword name="$P15F"  value="620_15" />
         <Keyword name="$P15L"  value="561" />
         <Keyword name="$P15V"  value="510" />
         <Keyword name="$P16N"  value="VL1-W" />
         <Keyword name="$P16S"  value="VL1-W" />
         <Keyword name="$P16B"  value="32" />
         <Keyword name="$P16R"  value="1024" />
         <Keyword name="$P16E"  value="0,0" />
         <Keyword name="$P16F"  value="440_50" />
         <Keyword name="$P16L"  value="405" />
         <Keyword name="$P16V"  value="345" />
         <Keyword name="$CYT"  value="4486520 Attune NxT Acoustic Focusing Cytometer (Lasers: BVYX)" />
         <Keyword name="$SYS"  value="OPTIXE2 Microsoft Windows 7 Professional " />
         <Keyword name="$SPILLOVER"  value="9,BL1-A,YL2-A,VL1-A,BL1-H,YL2-H,VL1-H,BL1-W,YL2-W,VL1-W,1.000000,0.000000,0.000000,0.000000,0.000000,0.000000,0.000000,0.000000,0.000000,0.000000,1.000000,0.000000,0.000000,0.000000,0.000000,0.000000,0.000000,0.000000,0.000000,0.000000,1.000000,0.000000,0.000000,0.000000,0.000000,0.000000,0.000000,0.000000,0.000000,0.000000,1.000000,0.000000,0.000000,0.000000,0.000000,0.000000,0.000000,0.000000,0.000000,0.000000,1.000000,0.000000,0.000000,0.000000,0.000000,0.000000,0.000000,0.000000,0.000000,0.000000,1.000000,0.000000,0.000000,0.000000,0.000000,0.000000,0.000000,0.000000,0.000000,0.000000,1.000000,0.000000,0.000000,0.000000,0.000000,0.000000,0.000000,0.000000,0.000000,0.000000,1.000000,0.000000,0.000000,0.000000,0.000000,0.000000,0.000000,0.000000,0.000000,0.000000,1.000000" />
         <Keyword name="$BTIM"  value="10:15:23" />
         <Keyword name="$CELLS"  value="NA" />
         <Keyword name="$COM"  value="NA" />
         <Keyword name="$CYTSN"  value="AFC2_INVALID_SERIAL" />
         <Keyword name="$DATE"  value="12-Oct-2020" />
         <Keyword name="$ETIM"  value="10:15:26" />
         <Keyword name="$EXP"  value="NA" />
         <Keyword name="$FIL"  value="D9.fcs" />
         <Keyword name="$INST"  value="NA" />
         <Keyword name="$ORIGINALITY"  value="Original" />
         <Keyword name="$LOST"  value="0" />
         <Keyword name="$OP"  value="Will Shaw" />
         <Keyword name="$PLATEID"  value="NA" />
         <Keyword name="$PLATENAME"  value="20201009_CRISPRai_7day" />
         <Keyword name="$PROJ"  value="Experiment" />
         <Keyword name="$SMNO"  value="Day3" />
         <Keyword name="$SRC"  value="NA" />
         <Keyword name="$TIMESTEP"  value="0.001" />
         <Keyword name="$VOL"  value="9000" />
         <Keyword name="$WELLID"  value="D9" />
         <Keyword name="#FLOWRATE"  value="200" />
         <Keyword name="#LASER1ASF"  value="1.18" />
         <Keyword name="#LASER1COLOR"  value="Blue" />
         <Keyword name="#LASER1DELAY"  value="1100" />
         <Keyword name="#LASER2ASF"  value="1.12" />
         <Keyword name="#LASER2COLOR"  value="Violet" />
         <Keyword name="#LASER2DELAY"  value="683" />
         <Keyword name="#LASER3ASF"  value="1.13" />
         <Keyword name="#LASER3COLOR"  value="Yellow" />
         <Keyword name="#LASER3DELAY"  value="288" />
         <Keyword name="#LASERCONFIG"  value="BVY" />
         <Keyword name="#P1Label"  value="NA" />
         <Keyword name="#P1Target"  value="NA" />
         <Keyword name="#PTDATE"  value="11-Oct-2020" />
         <Keyword name="#PTRESULT"  value="Pass" />
         <Keyword name="#TR1"  value="OR_FSC,10000" />
         <Keyword name="#WIDTHTHRESHOLD"  value="1000" />
         <Keyword name="#WINEXT"  value="0" />
         <Keyword name="$BEGINDATA"  value="000000008192" />
         <Keyword name="$ENDDATA"  value="000000784639" />
         <Keyword name="$NEXTDATA"  value="000000000000" />
         <Keyword name="$BEGINSTEXT"  value="000000000000" />
         <Keyword name="$ENDSTEXT"  value="000000000000" />
         <Keyword name="$BEGINANALYSIS"  value="000000000000" />
         <Keyword name="$ENDANALYSIS"  value="000000000000" />
       </Keywords>
       <SampleNode name="20201009_CRISPRai_7day_Experiment_Day3_D9.fcs"  annotation=""  owningGroup=""  expanded="1"  sortPriority="10"  count="12132"  sampleID="48" >
         <Graph smoothing="0"  backColor="#ffffff"  foreColor="#000000"  type="Pseudocolor"  fast="1" >
           <Axis dimension="x"  name="FSC-A"  label=""  auto="auto" />
           <Axis dimension="y"  name="SSC-A"  label=""  auto="auto" />
           <GraphSettings level="5%"  smoothingHighResolution="1"  contourHighResolution="1"  histogramSmoothingCount="0"  graphResolution="256"  showOutliers="0"  drawLargeDots="0"  dotsToDraw="8000"  tint="le.chartfill.tinted.40"  lineWeight="le.lineweight.normal"  lineStyle="le.linestyle.solid" />
           <GraphEnvironment showGrid="0"  showAxes="tnlTNL"  showGates="1"  showFreqOnPlots="1"  showGateNameOnPlots="1"  showMedians="0"  showUncomped="0"  addEventParam="0"  lastYAxisName="" >
             <TextTraits font="SansSerif"  size="11"  name="Labels"  style="plain"  color="#000000"  background="#00ffffff"  just="left" />
             <TextTraits font="SansSerif"  size="11"  name="LayoutGates"  style="plain"  color="#000000"  background="#00ffffff"  just="left" />
             <TextTraits font="SansSerif"  size="9"  name="Numbers"  style="plain"  color="#000000"  background="#00ffffff"  just="left" />
             <TextTraits font="SansSerif"  size="9"  name="Legend"  style="plain"  color="#000000"  background="#00ffffff"  just="left" />
             <WindowPosition x="0"  y="0"  width="0"  height="0"  displayed="0"  panelState="" />
           </GraphEnvironment>
         </Graph>
         <Subpopulations>
           <Population name="Yeast"  annotation=""  owningGroup="All Samples"  expanded="1"  sortPriority="10"  count="10191" >
             <Graph smoothing="13"  backColor="#ffffff"  foreColor="#000000"  heatMapStatParameter="BL1-A"  type="Histogram"  fast="1" >
               <Axis dimension="x"  name="VL1-H"  label=""  auto="auto" />
               <Axis dimension="y"  name=""  label=""  auto="auto" />
               <GraphSettings level="5%"  smoothingHighResolution="1"  contourHighResolution="1"  histogramSmoothingCount="0"  graphResolution="256"  showOutliers="0"  drawLargeDots="0"  dotsToDraw="8000"  tint="le.chartfill.tinted.40"  lineWeight="le.lineweight.normal"  lineStyle="le.linestyle.solid" />
               <GraphEnvironment showGrid="0"  showAxes="tnlTNL"  showGates="1"  showFreqOnPlots="1"  showGateNameOnPlots="1"  showMedians="0"  showUncomped="0"  addEventParam="0"  lastYAxisName="" >
                 <TextTraits font="SansSerif"  size="11"  name="Labels"  style="plain"  color="#000000"  background="#00ffffff"  just="left" />
                 <TextTraits font="SansSerif"  size="11"  name="LayoutGates"  style="plain"  color="#000000"  background="#00ffffff"  just="left" />
                 <TextTraits font="SansSerif"  size="9"  name="Numbers"  style="plain"  color="#000000"  background="#00ffffff"  just="left" />
                 <TextTraits font="SansSerif"  size="9"  name="Legend"  style="plain"  color="#000000"  background="#00ffffff"  just="left" />
                 <WindowPosition x="380"  y="61"  width="390"  height="713"  displayed="1"  panelState="--+" />
               </GraphEnvironment>
             </Graph>
             <Gate gating:id="ID1680053220" >
               <gating:EllipsoidGate eventsInside="1"  annoOffsetX="0"  annoOffsetY="0"  tint="#000000"  isTinted="0"  lineWeight="Normal"  userDefined="1"  gating:distance="125.14950309846213" >
                 <gating:dimension>
                   <data-type:fcs-dimension data-type:name="FSC-A" />
                 </gating:dimension>
                 <gating:dimension>
                   <data-type:fcs-dimension data-type:name="FSC-H" />
                 </gating:dimension>
                 <gating:foci>
                   <gating:vertex>
                     <gating:coordinate data-type:value="85.144758623" />
                     <gating:coordinate data-type:value="96.8641805291" />
                   </gating:vertex>
                   <gating:vertex>
                     <gating:coordinate data-type:value="184.855241377" />
                     <gating:coordinate data-type:value="172.1358194709" />
                   </gating:vertex>
                 </gating:foci>
                 <gating:edge>
                   <gating:vertex>
                     <gating:coordinate data-type:value="84" />
                     <gating:coordinate data-type:value="96" />
                   </gating:vertex>
                   <gating:vertex>
                     <gating:coordinate data-type:value="186" />
                     <gating:coordinate data-type:value="173" />
                   </gating:vertex>
                   <gating:vertex>
                     <gating:coordinate data-type:value="142" />
                     <gating:coordinate data-type:value="123" />
                   </gating:vertex>
                   <gating:vertex>
                     <gating:coordinate data-type:value="128" />
                     <gating:coordinate data-type:value="146" />
                   </gating:vertex>
                 </gating:edge>
               </gating:EllipsoidGate>
             </Gate>
             <Subpopulations>
               <Statistic name="Geometric Mean"  annotation=""  owningGroup="All Samples"  expanded="1"  sortPriority="5"  id="VL1-H"  ancestor=""  correlate=""  value="8553.764648438" />
               <Statistic name="Geometric Mean"  annotation=""  owningGroup="All Samples"  expanded="1"  sortPriority="5"  id="YL2-H"  ancestor=""  correlate=""  value="359036.4933013916" />
             </Subpopulations>
           </Population>
         </Subpopulations>
       </SampleNode>
     </Sample>
     <Sample>
       <DataSet uri="file:/Volumes/NO%20NAME/FigS5/20201009_CRISPRai_7day/20201009_CRISPRai_7day_Experiment_Day4_E1.fcs"  sampleID="49" />
       <Transformations>
         <transforms:linear transforms:minRange="0"  transforms:maxRange="2"  gain="0.0015860428" >
           <data-type:parameter data-type:name="Time" />
         </transforms:linear>
         <transforms:log transforms:offset="10000"  transforms:decades="2.0205999133" >
           <data-type:parameter data-type:name="FSC-A" />
         </transforms:log>
         <transforms:linear transforms:minRange="0"  transforms:maxRange="1048576"  gain="1" >
           <data-type:parameter data-type:name="SSC-A" />
         </transforms:linear>
         <transforms:biex transforms:length="256"  transforms:maxRange="1048576"  transforms:neg="0"  transforms:width="-1000"  transforms:pos="5.0205999133" >
           <data-type:parameter data-type:name="BL1-A" />
         </transforms:biex>
         <transforms:biex transforms:length="256"  transforms:maxRange="1048576"  transforms:neg="0"  transforms:width="-1000"  transforms:pos="5.0205999133" >
           <data-type:parameter data-type:name="YL2-A" />
         </transforms:biex>
         <transforms:biex transforms:length="256"  transforms:maxRange="1048576"  transforms:neg="0"  transforms:width="-1000"  transforms:pos="5.0205999133" >
           <data-type:parameter data-type:name="VL1-A" />
         </transforms:biex>
         <transforms:log transforms:offset="10000"  transforms:decades="2.0205999133" >
           <data-type:parameter data-type:name="FSC-H" />
         </transforms:log>
         <transforms:linear transforms:minRange="0"  transforms:maxRange="1048576"  gain="1" >
           <data-type:parameter data-type:name="SSC-H" />
         </transforms:linear>
         <transforms:biex transforms:length="256"  transforms:maxRange="1048576"  transforms:neg="0"  transforms:width="-1000"  transforms:pos="5.0205999133" >
           <data-type:parameter data-type:name="BL1-H" />
         </transforms:biex>
         <transforms:log transforms:offset="1"  transforms:decades="6.3010299957" >
           <data-type:parameter data-type:name="YL2-H" />
         </transforms:log>
         <transforms:log transforms:offset="1"  transforms:decades="6.0205999133" >
           <data-type:parameter data-type:name="VL1-H" />
         </transforms:log>
         <transforms:linear transforms:minRange="0"  transforms:maxRange="1048576"  gain="1" >
           <data-type:parameter data-type:name="FSC-W" />
         </transforms:linear>
         <transforms:linear transforms:minRange="0"  transforms:maxRange="1048576"  gain="1" >
           <data-type:parameter data-type:name="SSC-W" />
         </transforms:linear>
         <transforms:biex transforms:length="256"  transforms:maxRange="1048576"  transforms:neg="0"  transforms:width="-1000"  transforms:pos="5.0205999133" >
           <data-type:parameter data-type:name="BL1-W" />
         </transforms:biex>
         <transforms:biex transforms:length="256"  transforms:maxRange="1048576"  transforms:neg="0"  transforms:width="-1000"  transforms:pos="5.0205999133" >
           <data-type:parameter data-type:name="YL2-W" />
         </transforms:biex>
         <transforms:biex transforms:length="256"  transforms:maxRange="1048576"  transforms:neg="0"  transforms:width="-1000"  transforms:pos="5.0205999133" >
           <data-type:parameter data-type:name="VL1-W" />
         </transforms:biex>
       </Transformations>
       <Keywords>
         <Keyword name="FJ_FCS_VERSION"  value="3.1" />
         <Keyword name="$PAR"  value="16" />
         <Keyword name="$TOT"  value="12225" />
         <Keyword name="$MODE"  value="L" />
         <Keyword name="$DATATYPE"  value="F" />
         <Keyword name="$BYTEORD"  value="1,2,3,4" />
         <Keyword name="$P1N"  value="Time" />
         <Keyword name="$P1S"  value="Time" />
         <Keyword name="$P1B"  value="32" />
         <Keyword name="$P1R"  value="67108864" />
         <Keyword name="$P1E"  value="0,0" />
         <Keyword name="$P1F"  value="NA" />
         <Keyword name="$P1L"  value="NA" />
         <Keyword name="$P1V"  value="NA" />
         <Keyword name="$P2N"  value="FSC-A" />
         <Keyword name="$P2S"  value="FSC-A" />
         <Keyword name="$P2B"  value="32" />
         <Keyword name="$P2R"  value="1048576" />
         <Keyword name="$P2E"  value="0,0" />
         <Keyword name="$P2F"  value="NA" />
         <Keyword name="$P2L"  value="488" />
         <Keyword name="$P2V"  value="100" />
         <Keyword name="$P3N"  value="SSC-A" />
         <Keyword name="$P3S"  value="SSC-A" />
         <Keyword name="$P3B"  value="32" />
         <Keyword name="$P3R"  value="1048576" />
         <Keyword name="$P3E"  value="0,0" />
         <Keyword name="$P3F"  value="488_10" />
         <Keyword name="$P3L"  value="488" />
         <Keyword name="$P3V"  value="355" />
         <Keyword name="$P4N"  value="BL1-A" />
         <Keyword name="$P4S"  value="BL1-A" />
         <Keyword name="$P4B"  value="32" />
         <Keyword name="$P4R"  value="1048576" />
         <Keyword name="$P4E"  value="0,0" />
         <Keyword name="$P4F"  value="530_30" />
         <Keyword name="$P4L"  value="488" />
         <Keyword name="$P4V"  value="415" />
         <Keyword name="$P5N"  value="YL2-A" />
         <Keyword name="$P5S"  value="YL2-A" />
         <Keyword name="$P5B"  value="32" />
         <Keyword name="$P5R"  value="1048576" />
         <Keyword name="$P5E"  value="0,0" />
         <Keyword name="$P5F"  value="620_15" />
         <Keyword name="$P5L"  value="561" />
         <Keyword name="$P5V"  value="510" />
         <Keyword name="$P6N"  value="VL1-A" />
         <Keyword name="$P6S"  value="VL1-A" />
         <Keyword name="$P6B"  value="32" />
         <Keyword name="$P6R"  value="1048576" />
         <Keyword name="$P6E"  value="0,0" />
         <Keyword name="$P6F"  value="440_50" />
         <Keyword name="$P6L"  value="405" />
         <Keyword name="$P6V"  value="345" />
         <Keyword name="$P7N"  value="FSC-H" />
         <Keyword name="$P7S"  value="FSC-H" />
         <Keyword name="$P7B"  value="32" />
         <Keyword name="$P7R"  value="1048576" />
         <Keyword name="$P7E"  value="0,0" />
         <Keyword name="$P7F"  value="NA" />
         <Keyword name="$P7L"  value="488" />
         <Keyword name="$P7V"  value="100" />
         <Keyword name="$P8N"  value="SSC-H" />
         <Keyword name="$P8S"  value="SSC-H" />
         <Keyword name="$P8B"  value="32" />
         <Keyword name="$P8R"  value="1048576" />
         <Keyword name="$P8E"  value="0,0" />
         <Keyword name="$P8F"  value="488_10" />
         <Keyword name="$P8L"  value="488" />
         <Keyword name="$P8V"  value="355" />
         <Keyword name="$P9N"  value="BL1-H" />
         <Keyword name="$P9S"  value="BL1-H" />
         <Keyword name="$P9B"  value="32" />
         <Keyword name="$P9R"  value="1048576" />
         <Keyword name="$P9E"  value="0,0" />
         <Keyword name="$P9F"  value="530_30" />
         <Keyword name="$P9L"  value="488" />
         <Keyword name="$P9V"  value="415" />
         <Keyword name="$P10N"  value="YL2-H" />
         <Keyword name="$P10S"  value="YL2-H" />
         <Keyword name="$P10B"  value="32" />
         <Keyword name="$P10R"  value="1048576" />
         <Keyword name="$P10E"  value="0,0" />
         <Keyword name="$P10F"  value="620_15" />
         <Keyword name="$P10L"  value="561" />
         <Keyword name="$P10V"  value="510" />
         <Keyword name="$P11N"  value="VL1-H" />
         <Keyword name="$P11S"  value="VL1-H" />
         <Keyword name="$P11B"  value="32" />
         <Keyword name="$P11R"  value="1048576" />
         <Keyword name="$P11E"  value="0,0" />
         <Keyword name="$P11F"  value="440_50" />
         <Keyword name="$P11L"  value="405" />
         <Keyword name="$P11V"  value="345" />
         <Keyword name="$P12N"  value="FSC-W" />
         <Keyword name="$P12S"  value="FSC-W" />
         <Keyword name="$P12B"  value="32" />
         <Keyword name="$P12R"  value="1024" />
         <Keyword name="$P12E"  value="0,0" />
         <Keyword name="$P12F"  value="NA" />
         <Keyword name="$P12L"  value="488" />
         <Keyword name="$P12V"  value="100" />
         <Keyword name="$P13N"  value="SSC-W" />
         <Keyword name="$P13S"  value="SSC-W" />
         <Keyword name="$P13B"  value="32" />
         <Keyword name="$P13R"  value="1024" />
         <Keyword name="$P13E"  value="0,0" />
         <Keyword name="$P13F"  value="488_10" />
         <Keyword name="$P13L"  value="488" />
         <Keyword name="$P13V"  value="355" />
         <Keyword name="$P14N"  value="BL1-W" />
         <Keyword name="$P14S"  value="BL1-W" />
         <Keyword name="$P14B"  value="32" />
         <Keyword name="$P14R"  value="1024" />
         <Keyword name="$P14E"  value="0,0" />
         <Keyword name="$P14F"  value="530_30" />
         <Keyword name="$P14L"  value="488" />
         <Keyword name="$P14V"  value="415" />
         <Keyword name="$P15N"  value="YL2-W" />
         <Keyword name="$P15S"  value="YL2-W" />
         <Keyword name="$P15B"  value="32" />
         <Keyword name="$P15R"  value="1024" />
         <Keyword name="$P15E"  value="0,0" />
         <Keyword name="$P15F"  value="620_15" />
         <Keyword name="$P15L"  value="561" />
         <Keyword name="$P15V"  value="510" />
         <Keyword name="$P16N"  value="VL1-W" />
         <Keyword name="$P16S"  value="VL1-W" />
         <Keyword name="$P16B"  value="32" />
         <Keyword name="$P16R"  value="1024" />
         <Keyword name="$P16E"  value="0,0" />
         <Keyword name="$P16F"  value="440_50" />
         <Keyword name="$P16L"  value="405" />
         <Keyword name="$P16V"  value="345" />
         <Keyword name="$CYT"  value="4486520 Attune NxT Acoustic Focusing Cytometer (Lasers: BVYX)" />
         <Keyword name="$SYS"  value="OPTIXE2 Microsoft Windows 7 Professional " />
         <Keyword name="$SPILLOVER"  value="9,BL1-A,YL2-A,VL1-A,BL1-H,YL2-H,VL1-H,BL1-W,YL2-W,VL1-W,1.000000,0.000000,0.000000,0.000000,0.000000,0.000000,0.000000,0.000000,0.000000,0.000000,1.000000,0.000000,0.000000,0.000000,0.000000,0.000000,0.000000,0.000000,0.000000,0.000000,1.000000,0.000000,0.000000,0.000000,0.000000,0.000000,0.000000,0.000000,0.000000,0.000000,1.000000,0.000000,0.000000,0.000000,0.000000,0.000000,0.000000,0.000000,0.000000,0.000000,1.000000,0.000000,0.000000,0.000000,0.000000,0.000000,0.000000,0.000000,0.000000,0.000000,1.000000,0.000000,0.000000,0.000000,0.000000,0.000000,0.000000,0.000000,0.000000,0.000000,1.000000,0.000000,0.000000,0.000000,0.000000,0.000000,0.000000,0.000000,0.000000,0.000000,1.000000,0.000000,0.000000,0.000000,0.000000,0.000000,0.000000,0.000000,0.000000,0.000000,1.000000" />
         <Keyword name="$BTIM"  value="10:53:02" />
         <Keyword name="$CELLS"  value="NA" />
         <Keyword name="$COM"  value="NA" />
         <Keyword name="$CYTSN"  value="AFC2_INVALID_SERIAL" />
         <Keyword name="$DATE"  value="13-Oct-2020" />
         <Keyword name="$ETIM"  value="10:53:04" />
         <Keyword name="$EXP"  value="NA" />
         <Keyword name="$FIL"  value="E1.fcs" />
         <Keyword name="$INST"  value="NA" />
         <Keyword name="$ORIGINALITY"  value="Original" />
         <Keyword name="$LOST"  value="0" />
         <Keyword name="$OP"  value="Will Shaw" />
         <Keyword name="$PLATEID"  value="NA" />
         <Keyword name="$PLATENAME"  value="20201009_CRISPRai_7day" />
         <Keyword name="$PROJ"  value="Experiment" />
         <Keyword name="$SMNO"  value="Day4" />
         <Keyword name="$SRC"  value="NA" />
         <Keyword name="$TIMESTEP"  value="0.001" />
         <Keyword name="$VOL"  value="9000" />
         <Keyword name="$WELLID"  value="E1" />
         <Keyword name="#FLOWRATE"  value="200" />
         <Keyword name="#LASER1ASF"  value="1.19" />
         <Keyword name="#LASER1COLOR"  value="Blue" />
         <Keyword name="#LASER1DELAY"  value="1100" />
         <Keyword name="#LASER2ASF"  value="1.13" />
         <Keyword name="#LASER2COLOR"  value="Violet" />
         <Keyword name="#LASER2DELAY"  value="686" />
         <Keyword name="#LASER3ASF"  value="1.14" />
         <Keyword name="#LASER3COLOR"  value="Yellow" />
         <Keyword name="#LASER3DELAY"  value="293" />
         <Keyword name="#LASERCONFIG"  value="BVY" />
         <Keyword name="#P1Label"  value="NA" />
         <Keyword name="#P1Target"  value="NA" />
         <Keyword name="#PTDATE"  value="13-Oct-2020" />
         <Keyword name="#PTRESULT"  value="Pass" />
         <Keyword name="#TR1"  value="OR_FSC,10000" />
         <Keyword name="#WIDTHTHRESHOLD"  value="1000" />
         <Keyword name="#WINEXT"  value="0" />
         <Keyword name="$BEGINDATA"  value="000000008192" />
         <Keyword name="$ENDDATA"  value="000000790591" />
         <Keyword name="$NEXTDATA"  value="000000000000" />
         <Keyword name="$BEGINSTEXT"  value="000000000000" />
         <Keyword name="$ENDSTEXT"  value="000000000000" />
         <Keyword name="$BEGINANALYSIS"  value="000000000000" />
         <Keyword name="$ENDANALYSIS"  value="000000000000" />
       </Keywords>
       <SampleNode name="20201009_CRISPRai_7day_Experiment_Day4_E1.fcs"  annotation=""  owningGroup=""  expanded="1"  sortPriority="10"  count="12225"  sampleID="49" >
         <Graph smoothing="0"  backColor="#ffffff"  foreColor="#000000"  type="Pseudocolor"  fast="1" >
           <Axis dimension="x"  name="FSC-A"  label=""  auto="auto" />
           <Axis dimension="y"  name="SSC-A"  label=""  auto="auto" />
           <GraphSettings level="5%"  smoothingHighResolution="1"  contourHighResolution="1"  histogramSmoothingCount="0"  graphResolution="256"  showOutliers="0"  drawLargeDots="0"  dotsToDraw="8000"  tint="le.chartfill.tinted.40"  lineWeight="le.lineweight.normal"  lineStyle="le.linestyle.solid" />
           <GraphEnvironment showGrid="0"  showAxes="tnlTNL"  showGates="1"  showFreqOnPlots="1"  showGateNameOnPlots="1"  showMedians="0"  showUncomped="0"  addEventParam="0"  lastYAxisName="" >
             <TextTraits font="SansSerif"  size="11"  name="Labels"  style="plain"  color="#000000"  background="#00ffffff"  just="left" />
             <TextTraits font="SansSerif"  size="11"  name="LayoutGates"  style="plain"  color="#000000"  background="#00ffffff"  just="left" />
             <TextTraits font="SansSerif"  size="9"  name="Numbers"  style="plain"  color="#000000"  background="#00ffffff"  just="left" />
             <TextTraits font="SansSerif"  size="9"  name="Legend"  style="plain"  color="#000000"  background="#00ffffff"  just="left" />
             <WindowPosition x="0"  y="0"  width="0"  height="0"  displayed="0"  panelState="" />
           </GraphEnvironment>
         </Graph>
         <Subpopulations>
           <Population name="Yeast"  annotation=""  owningGroup="All Samples"  expanded="1"  sortPriority="10"  count="10143" >
             <Graph smoothing="13"  backColor="#ffffff"  foreColor="#000000"  heatMapStatParameter="BL1-A"  type="Histogram"  fast="1" >
               <Axis dimension="x"  name="VL1-H"  label=""  auto="auto" />
               <Axis dimension="y"  name=""  label=""  auto="auto" />
               <GraphSettings level="5%"  smoothingHighResolution="1"  contourHighResolution="1"  histogramSmoothingCount="0"  graphResolution="256"  showOutliers="0"  drawLargeDots="0"  dotsToDraw="8000"  tint="le.chartfill.tinted.40"  lineWeight="le.lineweight.normal"  lineStyle="le.linestyle.solid" />
               <GraphEnvironment showGrid="0"  showAxes="tnlTNL"  showGates="1"  showFreqOnPlots="1"  showGateNameOnPlots="1"  showMedians="0"  showUncomped="0"  addEventParam="0"  lastYAxisName="" >
                 <TextTraits font="SansSerif"  size="11"  name="Labels"  style="plain"  color="#000000"  background="#00ffffff"  just="left" />
                 <TextTraits font="SansSerif"  size="11"  name="LayoutGates"  style="plain"  color="#000000"  background="#00ffffff"  just="left" />
                 <TextTraits font="SansSerif"  size="9"  name="Numbers"  style="plain"  color="#000000"  background="#00ffffff"  just="left" />
                 <TextTraits font="SansSerif"  size="9"  name="Legend"  style="plain"  color="#000000"  background="#00ffffff"  just="left" />
                 <WindowPosition x="767"  y="0"  width="390"  height="713"  displayed="1"  panelState="--+" />
               </GraphEnvironment>
             </Graph>
             <Gate gating:id="ID2082213050" >
               <gating:EllipsoidGate eventsInside="1"  annoOffsetX="0"  annoOffsetY="0"  tint="#000000"  isTinted="0"  lineWeight="Normal"  userDefined="1"  gating:distance="125.14950309846213" >
                 <gating:dimension>
                   <data-type:fcs-dimension data-type:name="FSC-A" />
                 </gating:dimension>
                 <gating:dimension>
                   <data-type:fcs-dimension data-type:name="FSC-H" />
                 </gating:dimension>
                 <gating:foci>
                   <gating:vertex>
                     <gating:coordinate data-type:value="85.144758623" />
                     <gating:coordinate data-type:value="96.8641805291" />
                   </gating:vertex>
                   <gating:vertex>
                     <gating:coordinate data-type:value="184.855241377" />
                     <gating:coordinate data-type:value="172.1358194709" />
                   </gating:vertex>
                 </gating:foci>
                 <gating:edge>
                   <gating:vertex>
                     <gating:coordinate data-type:value="84" />
                     <gating:coordinate data-type:value="96" />
                   </gating:vertex>
                   <gating:vertex>
                     <gating:coordinate data-type:value="186" />
                     <gating:coordinate data-type:value="173" />
                   </gating:vertex>
                   <gating:vertex>
                     <gating:coordinate data-type:value="142" />
                     <gating:coordinate data-type:value="123" />
                   </gating:vertex>
                   <gating:vertex>
                     <gating:coordinate data-type:value="128" />
                     <gating:coordinate data-type:value="146" />
                   </gating:vertex>
                 </gating:edge>
               </gating:EllipsoidGate>
             </Gate>
             <Subpopulations>
               <Statistic name="Geometric Mean"  annotation=""  owningGroup="All Samples"  expanded="1"  sortPriority="5"  id="VL1-H"  ancestor=""  correlate=""  value="8468.232421875" />
               <Statistic name="Geometric Mean"  annotation=""  owningGroup="All Samples"  expanded="1"  sortPriority="5"  id="YL2-H"  ancestor=""  correlate=""  value="325456.2854766846" />
             </Subpopulations>
           </Population>
         </Subpopulations>
       </SampleNode>
     </Sample>
     <Sample>
       <DataSet uri="file:/Volumes/NO%20NAME/FigS5/20201009_CRISPRai_7day/20201009_CRISPRai_7day_Experiment_Day4_E10.fcs"  sampleID="50" />
       <Transformations>
         <transforms:linear transforms:minRange="0"  transforms:maxRange="3"  gain="0.0017103763" >
           <data-type:parameter data-type:name="Time" />
         </transforms:linear>
         <transforms:log transforms:offset="10000"  transforms:decades="2.0205999133" >
           <data-type:parameter data-type:name="FSC-A" />
         </transforms:log>
         <transforms:linear transforms:minRange="0"  transforms:maxRange="1048576"  gain="1" >
           <data-type:parameter data-type:name="SSC-A" />
         </transforms:linear>
         <transforms:biex transforms:length="256"  transforms:maxRange="1048576"  transforms:neg="0"  transforms:width="-1000"  transforms:pos="5.0205999133" >
           <data-type:parameter data-type:name="BL1-A" />
         </transforms:biex>
         <transforms:biex transforms:length="256"  transforms:maxRange="1048576"  transforms:neg="0"  transforms:width="-1000"  transforms:pos="5.0205999133" >
           <data-type:parameter data-type:name="YL2-A" />
         </transforms:biex>
         <transforms:biex transforms:length="256"  transforms:maxRange="1048576"  transforms:neg="0"  transforms:width="-1000"  transforms:pos="5.0205999133" >
           <data-type:parameter data-type:name="VL1-A" />
         </transforms:biex>
         <transforms:log transforms:offset="10000"  transforms:decades="2.0205999133" >
           <data-type:parameter data-type:name="FSC-H" />
         </transforms:log>
         <transforms:linear transforms:minRange="0"  transforms:maxRange="1048576"  gain="1" >
           <data-type:parameter data-type:name="SSC-H" />
         </transforms:linear>
         <transforms:biex transforms:length="256"  transforms:maxRange="1048576"  transforms:neg="0"  transforms:width="-1000"  transforms:pos="5.0205999133" >
           <data-type:parameter data-type:name="BL1-H" />
         </transforms:biex>
         <transforms:log transforms:offset="1"  transforms:decades="6.3010299957" >
           <data-type:parameter data-type:name="YL2-H" />
         </transforms:log>
         <transforms:log transforms:offset="1"  transforms:decades="6.0205999133" >
           <data-type:parameter data-type:name="VL1-H" />
         </transforms:log>
         <transforms:linear transforms:minRange="0"  transforms:maxRange="1048576"  gain="1" >
           <data-type:parameter data-type:name="FSC-W" />
         </transforms:linear>
         <transforms:linear transforms:minRange="0"  transforms:maxRange="1048576"  gain="1" >
           <data-type:parameter data-type:name="SSC-W" />
         </transforms:linear>
         <transforms:biex transforms:length="256"  transforms:maxRange="1048576"  transforms:neg="0"  transforms:width="-1000"  transforms:pos="5.0205999133" >
           <data-type:parameter data-type:name="BL1-W" />
         </transforms:biex>
         <transforms:biex transforms:length="256"  transforms:maxRange="1048576"  transforms:neg="0"  transforms:width="-1000"  transforms:pos="5.0205999133" >
           <data-type:parameter data-type:name="YL2-W" />
         </transforms:biex>
         <transforms:biex transforms:length="256"  transforms:maxRange="1048576"  transforms:neg="0"  transforms:width="-1000"  transforms:pos="5.0205999133" >
           <data-type:parameter data-type:name="VL1-W" />
         </transforms:biex>
       </Transformations>
       <Keywords>
         <Keyword name="FJ_FCS_VERSION"  value="3.1" />
         <Keyword name="$PAR"  value="16" />
         <Keyword name="$TOT"  value="12586" />
         <Keyword name="$MODE"  value="L" />
         <Keyword name="$DATATYPE"  value="F" />
         <Keyword name="$BYTEORD"  value="1,2,3,4" />
         <Keyword name="$P1N"  value="Time" />
         <Keyword name="$P1S"  value="Time" />
         <Keyword name="$P1B"  value="32" />
         <Keyword name="$P1R"  value="67108864" />
         <Keyword name="$P1E"  value="0,0" />
         <Keyword name="$P1F"  value="NA" />
         <Keyword name="$P1L"  value="NA" />
         <Keyword name="$P1V"  value="NA" />
         <Keyword name="$P2N"  value="FSC-A" />
         <Keyword name="$P2S"  value="FSC-A" />
         <Keyword name="$P2B"  value="32" />
         <Keyword name="$P2R"  value="1048576" />
         <Keyword name="$P2E"  value="0,0" />
         <Keyword name="$P2F"  value="NA" />
         <Keyword name="$P2L"  value="488" />
         <Keyword name="$P2V"  value="100" />
         <Keyword name="$P3N"  value="SSC-A" />
         <Keyword name="$P3S"  value="SSC-A" />
         <Keyword name="$P3B"  value="32" />
         <Keyword name="$P3R"  value="1048576" />
         <Keyword name="$P3E"  value="0,0" />
         <Keyword name="$P3F"  value="488_10" />
         <Keyword name="$P3L"  value="488" />
         <Keyword name="$P3V"  value="355" />
         <Keyword name="$P4N"  value="BL1-A" />
         <Keyword name="$P4S"  value="BL1-A" />
         <Keyword name="$P4B"  value="32" />
         <Keyword name="$P4R"  value="1048576" />
         <Keyword name="$P4E"  value="0,0" />
         <Keyword name="$P4F"  value="530_30" />
         <Keyword name="$P4L"  value="488" />
         <Keyword name="$P4V"  value="415" />
         <Keyword name="$P5N"  value="YL2-A" />
         <Keyword name="$P5S"  value="YL2-A" />
         <Keyword name="$P5B"  value="32" />
         <Keyword name="$P5R"  value="1048576" />
         <Keyword name="$P5E"  value="0,0" />
         <Keyword name="$P5F"  value="620_15" />
         <Keyword name="$P5L"  value="561" />
         <Keyword name="$P5V"  value="510" />
         <Keyword name="$P6N"  value="VL1-A" />
         <Keyword name="$P6S"  value="VL1-A" />
         <Keyword name="$P6B"  value="32" />
         <Keyword name="$P6R"  value="1048576" />
         <Keyword name="$P6E"  value="0,0" />
         <Keyword name="$P6F"  value="440_50" />
         <Keyword name="$P6L"  value="405" />
         <Keyword name="$P6V"  value="345" />
         <Keyword name="$P7N"  value="FSC-H" />
         <Keyword name="$P7S"  value="FSC-H" />
         <Keyword name="$P7B"  value="32" />
         <Keyword name="$P7R"  value="1048576" />
         <Keyword name="$P7E"  value="0,0" />
         <Keyword name="$P7F"  value="NA" />
         <Keyword name="$P7L"  value="488" />
         <Keyword name="$P7V"  value="100" />
         <Keyword name="$P8N"  value="SSC-H" />
         <Keyword name="$P8S"  value="SSC-H" />
         <Keyword name="$P8B"  value="32" />
         <Keyword name="$P8R"  value="1048576" />
         <Keyword name="$P8E"  value="0,0" />
         <Keyword name="$P8F"  value="488_10" />
         <Keyword name="$P8L"  value="488" />
         <Keyword name="$P8V"  value="355" />
         <Keyword name="$P9N"  value="BL1-H" />
         <Keyword name="$P9S"  value="BL1-H" />
         <Keyword name="$P9B"  value="32" />
         <Keyword name="$P9R"  value="1048576" />
         <Keyword name="$P9E"  value="0,0" />
         <Keyword name="$P9F"  value="530_30" />
         <Keyword name="$P9L"  value="488" />
         <Keyword name="$P9V"  value="415" />
         <Keyword name="$P10N"  value="YL2-H" />
         <Keyword name="$P10S"  value="YL2-H" />
         <Keyword name="$P10B"  value="32" />
         <Keyword name="$P10R"  value="1048576" />
         <Keyword name="$P10E"  value="0,0" />
         <Keyword name="$P10F"  value="620_15" />
         <Keyword name="$P10L"  value="561" />
         <Keyword name="$P10V"  value="510" />
         <Keyword name="$P11N"  value="VL1-H" />
         <Keyword name="$P11S"  value="VL1-H" />
         <Keyword name="$P11B"  value="32" />
         <Keyword name="$P11R"  value="1048576" />
         <Keyword name="$P11E"  value="0,0" />
         <Keyword name="$P11F"  value="440_50" />
         <Keyword name="$P11L"  value="405" />
         <Keyword name="$P11V"  value="345" />
         <Keyword name="$P12N"  value="FSC-W" />
         <Keyword name="$P12S"  value="FSC-W" />
         <Keyword name="$P12B"  value="32" />
         <Keyword name="$P12R"  value="1024" />
         <Keyword name="$P12E"  value="0,0" />
         <Keyword name="$P12F"  value="NA" />
         <Keyword name="$P12L"  value="488" />
         <Keyword name="$P12V"  value="100" />
         <Keyword name="$P13N"  value="SSC-W" />
         <Keyword name="$P13S"  value="SSC-W" />
         <Keyword name="$P13B"  value="32" />
         <Keyword name="$P13R"  value="1024" />
         <Keyword name="$P13E"  value="0,0" />
         <Keyword name="$P13F"  value="488_10" />
         <Keyword name="$P13L"  value="488" />
         <Keyword name="$P13V"  value="355" />
         <Keyword name="$P14N"  value="BL1-W" />
         <Keyword name="$P14S"  value="BL1-W" />
         <Keyword name="$P14B"  value="32" />
         <Keyword name="$P14R"  value="1024" />
         <Keyword name="$P14E"  value="0,0" />
         <Keyword name="$P14F"  value="530_30" />
         <Keyword name="$P14L"  value="488" />
         <Keyword name="$P14V"  value="415" />
         <Keyword name="$P15N"  value="YL2-W" />
         <Keyword name="$P15S"  value="YL2-W" />
         <Keyword name="$P15B"  value="32" />
         <Keyword name="$P15R"  value="1024" />
         <Keyword name="$P15E"  value="0,0" />
         <Keyword name="$P15F"  value="620_15" />
         <Keyword name="$P15L"  value="561" />
         <Keyword name="$P15V"  value="510" />
         <Keyword name="$P16N"  value="VL1-W" />
         <Keyword name="$P16S"  value="VL1-W" />
         <Keyword name="$P16B"  value="32" />
         <Keyword name="$P16R"  value="1024" />
         <Keyword name="$P16E"  value="0,0" />
         <Keyword name="$P16F"  value="440_50" />
         <Keyword name="$P16L"  value="405" />
         <Keyword name="$P16V"  value="345" />
         <Keyword name="$CYT"  value="4486520 Attune NxT Acoustic Focusing Cytometer (Lasers: BVYX)" />
         <Keyword name="$SYS"  value="OPTIXE2 Microsoft Windows 7 Professional " />
         <Keyword name="$SPILLOVER"  value="9,BL1-A,YL2-A,VL1-A,BL1-H,YL2-H,VL1-H,BL1-W,YL2-W,VL1-W,1.000000,0.000000,0.000000,0.000000,0.000000,0.000000,0.000000,0.000000,0.000000,0.000000,1.000000,0.000000,0.000000,0.000000,0.000000,0.000000,0.000000,0.000000,0.000000,0.000000,1.000000,0.000000,0.000000,0.000000,0.000000,0.000000,0.000000,0.000000,0.000000,0.000000,1.000000,0.000000,0.000000,0.000000,0.000000,0.000000,0.000000,0.000000,0.000000,0.000000,1.000000,0.000000,0.000000,0.000000,0.000000,0.000000,0.000000,0.000000,0.000000,0.000000,1.000000,0.000000,0.000000,0.000000,0.000000,0.000000,0.000000,0.000000,0.000000,0.000000,1.000000,0.000000,0.000000,0.000000,0.000000,0.000000,0.000000,0.000000,0.000000,0.000000,1.000000,0.000000,0.000000,0.000000,0.000000,0.000000,0.000000,0.000000,0.000000,0.000000,1.000000" />
         <Keyword name="$BTIM"  value="10:59:15" />
         <Keyword name="$CELLS"  value="NA" />
         <Keyword name="$COM"  value="NA" />
         <Keyword name="$CYTSN"  value="AFC2_INVALID_SERIAL" />
         <Keyword name="$DATE"  value="13-Oct-2020" />
         <Keyword name="$ETIM"  value="10:59:18" />
         <Keyword name="$EXP"  value="NA" />
         <Keyword name="$FIL"  value="E10.fcs" />
         <Keyword name="$INST"  value="NA" />
         <Keyword name="$ORIGINALITY"  value="Original" />
         <Keyword name="$LOST"  value="0" />
         <Keyword name="$OP"  value="Will Shaw" />
         <Keyword name="$PLATEID"  value="NA" />
         <Keyword name="$PLATENAME"  value="20201009_CRISPRai_7day" />
         <Keyword name="$PROJ"  value="Experiment" />
         <Keyword name="$SMNO"  value="Day4" />
         <Keyword name="$SRC"  value="NA" />
         <Keyword name="$TIMESTEP"  value="0.001" />
         <Keyword name="$VOL"  value="11000" />
         <Keyword name="$WELLID"  value="E10" />
         <Keyword name="#FLOWRATE"  value="200" />
         <Keyword name="#LASER1ASF"  value="1.19" />
         <Keyword name="#LASER1COLOR"  value="Blue" />
         <Keyword name="#LASER1DELAY"  value="1100" />
         <Keyword name="#LASER2ASF"  value="1.13" />
         <Keyword name="#LASER2COLOR"  value="Violet" />
         <Keyword name="#LASER2DELAY"  value="686" />
         <Keyword name="#LASER3ASF"  value="1.14" />
         <Keyword name="#LASER3COLOR"  value="Yellow" />
         <Keyword name="#LASER3DELAY"  value="293" />
         <Keyword name="#LASERCONFIG"  value="BVY" />
         <Keyword name="#P1Label"  value="NA" />
         <Keyword name="#P1Target"  value="NA" />
         <Keyword name="#PTDATE"  value="13-Oct-2020" />
         <Keyword name="#PTRESULT"  value="Pass" />
         <Keyword name="#TR1"  value="OR_FSC,10000" />
         <Keyword name="#WIDTHTHRESHOLD"  value="1000" />
         <Keyword name="#WINEXT"  value="0" />
         <Keyword name="$BEGINDATA"  value="000000008192" />
         <Keyword name="$ENDDATA"  value="000000813695" />
         <Keyword name="$NEXTDATA"  value="000000000000" />
         <Keyword name="$BEGINSTEXT"  value="000000000000" />
         <Keyword name="$ENDSTEXT"  value="000000000000" />
         <Keyword name="$BEGINANALYSIS"  value="000000000000" />
         <Keyword name="$ENDANALYSIS"  value="000000000000" />
       </Keywords>
       <SampleNode name="20201009_CRISPRai_7day_Experiment_Day4_E10.fcs"  annotation=""  owningGroup=""  expanded="1"  sortPriority="10"  count="12586"  sampleID="50" >
         <Graph smoothing="0"  backColor="#ffffff"  foreColor="#000000"  type="Pseudocolor"  fast="1" >
           <Axis dimension="x"  name="FSC-A"  label=""  auto="auto" />
           <Axis dimension="y"  name="SSC-A"  label=""  auto="auto" />
           <GraphSettings level="5%"  smoothingHighResolution="1"  contourHighResolution="1"  histogramSmoothingCount="0"  graphResolution="256"  showOutliers="0"  drawLargeDots="0"  dotsToDraw="8000"  tint="le.chartfill.tinted.40"  lineWeight="le.lineweight.normal"  lineStyle="le.linestyle.solid" />
           <GraphEnvironment showGrid="0"  showAxes="tnlTNL"  showGates="1"  showFreqOnPlots="1"  showGateNameOnPlots="1"  showMedians="0"  showUncomped="0"  addEventParam="0"  lastYAxisName="" >
             <TextTraits font="SansSerif"  size="11"  name="Labels"  style="plain"  color="#000000"  background="#00ffffff"  just="left" />
             <TextTraits font="SansSerif"  size="11"  name="LayoutGates"  style="plain"  color="#000000"  background="#00ffffff"  just="left" />
             <TextTraits font="SansSerif"  size="9"  name="Numbers"  style="plain"  color="#000000"  background="#00ffffff"  just="left" />
             <TextTraits font="SansSerif"  size="9"  name="Legend"  style="plain"  color="#000000"  background="#00ffffff"  just="left" />
             <WindowPosition x="0"  y="0"  width="0"  height="0"  displayed="0"  panelState="" />
           </GraphEnvironment>
         </Graph>
         <Subpopulations>
           <Population name="Yeast"  annotation=""  owningGroup="All Samples"  expanded="1"  sortPriority="10"  count="9719" >
             <Graph smoothing="13"  backColor="#ffffff"  foreColor="#000000"  heatMapStatParameter="BL1-A"  type="Histogram"  fast="1" >
               <Axis dimension="x"  name="VL1-H"  label=""  auto="auto" />
               <Axis dimension="y"  name=""  label=""  auto="auto" />
               <GraphSettings level="5%"  smoothingHighResolution="1"  contourHighResolution="1"  histogramSmoothingCount="0"  graphResolution="256"  showOutliers="0"  drawLargeDots="0"  dotsToDraw="8000"  tint="le.chartfill.tinted.40"  lineWeight="le.lineweight.normal"  lineStyle="le.linestyle.solid" />
               <GraphEnvironment showGrid="0"  showAxes="tnlTNL"  showGates="1"  showFreqOnPlots="1"  showGateNameOnPlots="1"  showMedians="0"  showUncomped="0"  addEventParam="0"  lastYAxisName="" >
                 <TextTraits font="SansSerif"  size="11"  name="Labels"  style="plain"  color="#000000"  background="#00ffffff"  just="left" />
                 <TextTraits font="SansSerif"  size="11"  name="LayoutGates"  style="plain"  color="#000000"  background="#00ffffff"  just="left" />
                 <TextTraits font="SansSerif"  size="9"  name="Numbers"  style="plain"  color="#000000"  background="#00ffffff"  just="left" />
                 <TextTraits font="SansSerif"  size="9"  name="Legend"  style="plain"  color="#000000"  background="#00ffffff"  just="left" />
                 <WindowPosition x="767"  y="0"  width="390"  height="713"  displayed="1"  panelState="--+" />
               </GraphEnvironment>
             </Graph>
             <Gate gating:id="ID1082318097" >
               <gating:EllipsoidGate eventsInside="1"  annoOffsetX="0"  annoOffsetY="0"  tint="#000000"  isTinted="0"  lineWeight="Normal"  userDefined="1"  gating:distance="125.14950309846213" >
                 <gating:dimension>
                   <data-type:fcs-dimension data-type:name="FSC-A" />
                 </gating:dimension>
                 <gating:dimension>
                   <data-type:fcs-dimension data-type:name="FSC-H" />
                 </gating:dimension>
                 <gating:foci>
                   <gating:vertex>
                     <gating:coordinate data-type:value="85.144758623" />
                     <gating:coordinate data-type:value="96.8641805291" />
                   </gating:vertex>
                   <gating:vertex>
                     <gating:coordinate data-type:value="184.855241377" />
                     <gating:coordinate data-type:value="172.1358194709" />
                   </gating:vertex>
                 </gating:foci>
                 <gating:edge>
                   <gating:vertex>
                     <gating:coordinate data-type:value="84" />
                     <gating:coordinate data-type:value="96" />
                   </gating:vertex>
                   <gating:vertex>
                     <gating:coordinate data-type:value="186" />
                     <gating:coordinate data-type:value="173" />
                   </gating:vertex>
                   <gating:vertex>
                     <gating:coordinate data-type:value="142" />
                     <gating:coordinate data-type:value="123" />
                   </gating:vertex>
                   <gating:vertex>
                     <gating:coordinate data-type:value="128" />
                     <gating:coordinate data-type:value="146" />
                   </gating:vertex>
                 </gating:edge>
               </gating:EllipsoidGate>
             </Gate>
             <Subpopulations>
               <Statistic name="Geometric Mean"  annotation=""  owningGroup="All Samples"  expanded="1"  sortPriority="5"  id="VL1-H"  ancestor=""  correlate=""  value="18291.84765625" />
               <Statistic name="Geometric Mean"  annotation=""  owningGroup="All Samples"  expanded="1"  sortPriority="5"  id="YL2-H"  ancestor=""  correlate=""  value="201413.9413833618" />
             </Subpopulations>
           </Population>
         </Subpopulations>
       </SampleNode>
     </Sample>
     <Sample>
       <DataSet uri="file:/Volumes/NO%20NAME/FigS5/20201009_CRISPRai_7day/20201009_CRISPRai_7day_Experiment_Day4_E11.fcs"  sampleID="51" />
       <Transformations>
         <transforms:linear transforms:minRange="0"  transforms:maxRange="2"  gain="0.0019821606" >
           <data-type:parameter data-type:name="Time" />
         </transforms:linear>
         <transforms:log transforms:offset="10000"  transforms:decades="2.0205999133" >
           <data-type:parameter data-type:name="FSC-A" />
         </transforms:log>
         <transforms:linear transforms:minRange="0"  transforms:maxRange="1048576"  gain="1" >
           <data-type:parameter data-type:name="SSC-A" />
         </transforms:linear>
         <transforms:biex transforms:length="256"  transforms:maxRange="1048576"  transforms:neg="0"  transforms:width="-1000"  transforms:pos="5.0205999133" >
           <data-type:parameter data-type:name="BL1-A" />
         </transforms:biex>
         <transforms:biex transforms:length="256"  transforms:maxRange="1048576"  transforms:neg="0"  transforms:width="-1000"  transforms:pos="5.0205999133" >
           <data-type:parameter data-type:name="YL2-A" />
         </transforms:biex>
         <transforms:biex transforms:length="256"  transforms:maxRange="1048576"  transforms:neg="0"  transforms:width="-1000"  transforms:pos="5.0205999133" >
           <data-type:parameter data-type:name="VL1-A" />
         </transforms:biex>
         <transforms:log transforms:offset="10000"  transforms:decades="2.0205999133" >
           <data-type:parameter data-type:name="FSC-H" />
         </transforms:log>
         <transforms:linear transforms:minRange="0"  transforms:maxRange="1048576"  gain="1" >
           <data-type:parameter data-type:name="SSC-H" />
         </transforms:linear>
         <transforms:biex transforms:length="256"  transforms:maxRange="1048576"  transforms:neg="0"  transforms:width="-1000"  transforms:pos="5.0205999133" >
           <data-type:parameter data-type:name="BL1-H" />
         </transforms:biex>
         <transforms:log transforms:offset="1"  transforms:decades="6.3010299957" >
           <data-type:parameter data-type:name="YL2-H" />
         </transforms:log>
         <transforms:log transforms:offset="1"  transforms:decades="6.0205999133" >
           <data-type:parameter data-type:name="VL1-H" />
         </transforms:log>
         <transforms:linear transforms:minRange="0"  transforms:maxRange="1048576"  gain="1" >
           <data-type:parameter data-type:name="FSC-W" />
         </transforms:linear>
         <transforms:linear transforms:minRange="0"  transforms:maxRange="1048576"  gain="1" >
           <data-type:parameter data-type:name="SSC-W" />
         </transforms:linear>
         <transforms:biex transforms:length="256"  transforms:maxRange="1048576"  transforms:neg="0"  transforms:width="-1000"  transforms:pos="5.0205999133" >
           <data-type:parameter data-type:name="BL1-W" />
         </transforms:biex>
         <transforms:biex transforms:length="256"  transforms:maxRange="1048576"  transforms:neg="0"  transforms:width="-1000"  transforms:pos="5.0205999133" >
           <data-type:parameter data-type:name="YL2-W" />
         </transforms:biex>
         <transforms:biex transforms:length="256"  transforms:maxRange="1048576"  transforms:neg="0"  transforms:width="-1000"  transforms:pos="5.0205999133" >
           <data-type:parameter data-type:name="VL1-W" />
         </transforms:biex>
       </Transformations>
       <Keywords>
         <Keyword name="FJ_FCS_VERSION"  value="3.1" />
         <Keyword name="$PAR"  value="16" />
         <Keyword name="$TOT"  value="13346" />
         <Keyword name="$MODE"  value="L" />
         <Keyword name="$DATATYPE"  value="F" />
         <Keyword name="$BYTEORD"  value="1,2,3,4" />
         <Keyword name="$P1N"  value="Time" />
         <Keyword name="$P1S"  value="Time" />
         <Keyword name="$P1B"  value="32" />
         <Keyword name="$P1R"  value="67108864" />
         <Keyword name="$P1E"  value="0,0" />
         <Keyword name="$P1F"  value="NA" />
         <Keyword name="$P1L"  value="NA" />
         <Keyword name="$P1V"  value="NA" />
         <Keyword name="$P2N"  value="FSC-A" />
         <Keyword name="$P2S"  value="FSC-A" />
         <Keyword name="$P2B"  value="32" />
         <Keyword name="$P2R"  value="1048576" />
         <Keyword name="$P2E"  value="0,0" />
         <Keyword name="$P2F"  value="NA" />
         <Keyword name="$P2L"  value="488" />
         <Keyword name="$P2V"  value="100" />
         <Keyword name="$P3N"  value="SSC-A" />
         <Keyword name="$P3S"  value="SSC-A" />
         <Keyword name="$P3B"  value="32" />
         <Keyword name="$P3R"  value="1048576" />
         <Keyword name="$P3E"  value="0,0" />
         <Keyword name="$P3F"  value="488_10" />
         <Keyword name="$P3L"  value="488" />
         <Keyword name="$P3V"  value="355" />
         <Keyword name="$P4N"  value="BL1-A" />
         <Keyword name="$P4S"  value="BL1-A" />
         <Keyword name="$P4B"  value="32" />
         <Keyword name="$P4R"  value="1048576" />
         <Keyword name="$P4E"  value="0,0" />
         <Keyword name="$P4F"  value="530_30" />
         <Keyword name="$P4L"  value="488" />
         <Keyword name="$P4V"  value="415" />
         <Keyword name="$P5N"  value="YL2-A" />
         <Keyword name="$P5S"  value="YL2-A" />
         <Keyword name="$P5B"  value="32" />
         <Keyword name="$P5R"  value="1048576" />
         <Keyword name="$P5E"  value="0,0" />
         <Keyword name="$P5F"  value="620_15" />
         <Keyword name="$P5L"  value="561" />
         <Keyword name="$P5V"  value="510" />
         <Keyword name="$P6N"  value="VL1-A" />
         <Keyword name="$P6S"  value="VL1-A" />
         <Keyword name="$P6B"  value="32" />
         <Keyword name="$P6R"  value="1048576" />
         <Keyword name="$P6E"  value="0,0" />
         <Keyword name="$P6F"  value="440_50" />
         <Keyword name="$P6L"  value="405" />
         <Keyword name="$P6V"  value="345" />
         <Keyword name="$P7N"  value="FSC-H" />
         <Keyword name="$P7S"  value="FSC-H" />
         <Keyword name="$P7B"  value="32" />
         <Keyword name="$P7R"  value="1048576" />
         <Keyword name="$P7E"  value="0,0" />
         <Keyword name="$P7F"  value="NA" />
         <Keyword name="$P7L"  value="488" />
         <Keyword name="$P7V"  value="100" />
         <Keyword name="$P8N"  value="SSC-H" />
         <Keyword name="$P8S"  value="SSC-H" />
         <Keyword name="$P8B"  value="32" />
         <Keyword name="$P8R"  value="1048576" />
         <Keyword name="$P8E"  value="0,0" />
         <Keyword name="$P8F"  value="488_10" />
         <Keyword name="$P8L"  value="488" />
         <Keyword name="$P8V"  value="355" />
         <Keyword name="$P9N"  value="BL1-H" />
         <Keyword name="$P9S"  value="BL1-H" />
         <Keyword name="$P9B"  value="32" />
         <Keyword name="$P9R"  value="1048576" />
         <Keyword name="$P9E"  value="0,0" />
         <Keyword name="$P9F"  value="530_30" />
         <Keyword name="$P9L"  value="488" />
         <Keyword name="$P9V"  value="415" />
         <Keyword name="$P10N"  value="YL2-H" />
         <Keyword name="$P10S"  value="YL2-H" />
         <Keyword name="$P10B"  value="32" />
         <Keyword name="$P10R"  value="1048576" />
         <Keyword name="$P10E"  value="0,0" />
         <Keyword name="$P10F"  value="620_15" />
         <Keyword name="$P10L"  value="561" />
         <Keyword name="$P10V"  value="510" />
         <Keyword name="$P11N"  value="VL1-H" />
         <Keyword name="$P11S"  value="VL1-H" />
         <Keyword name="$P11B"  value="32" />
         <Keyword name="$P11R"  value="1048576" />
         <Keyword name="$P11E"  value="0,0" />
         <Keyword name="$P11F"  value="440_50" />
         <Keyword name="$P11L"  value="405" />
         <Keyword name="$P11V"  value="345" />
         <Keyword name="$P12N"  value="FSC-W" />
         <Keyword name="$P12S"  value="FSC-W" />
         <Keyword name="$P12B"  value="32" />
         <Keyword name="$P12R"  value="1024" />
         <Keyword name="$P12E"  value="0,0" />
         <Keyword name="$P12F"  value="NA" />
         <Keyword name="$P12L"  value="488" />
         <Keyword name="$P12V"  value="100" />
         <Keyword name="$P13N"  value="SSC-W" />
         <Keyword name="$P13S"  value="SSC-W" />
         <Keyword name="$P13B"  value="32" />
         <Keyword name="$P13R"  value="1024" />
         <Keyword name="$P13E"  value="0,0" />
         <Keyword name="$P13F"  value="488_10" />
         <Keyword name="$P13L"  value="488" />
         <Keyword name="$P13V"  value="355" />
         <Keyword name="$P14N"  value="BL1-W" />
         <Keyword name="$P14S"  value="BL1-W" />
         <Keyword name="$P14B"  value="32" />
         <Keyword name="$P14R"  value="1024" />
         <Keyword name="$P14E"  value="0,0" />
         <Keyword name="$P14F"  value="530_30" />
         <Keyword name="$P14L"  value="488" />
         <Keyword name="$P14V"  value="415" />
         <Keyword name="$P15N"  value="YL2-W" />
         <Keyword name="$P15S"  value="YL2-W" />
         <Keyword name="$P15B"  value="32" />
         <Keyword name="$P15R"  value="1024" />
         <Keyword name="$P15E"  value="0,0" />
         <Keyword name="$P15F"  value="620_15" />
         <Keyword name="$P15L"  value="561" />
         <Keyword name="$P15V"  value="510" />
         <Keyword name="$P16N"  value="VL1-W" />
         <Keyword name="$P16S"  value="VL1-W" />
         <Keyword name="$P16B"  value="32" />
         <Keyword name="$P16R"  value="1024" />
         <Keyword name="$P16E"  value="0,0" />
         <Keyword name="$P16F"  value="440_50" />
         <Keyword name="$P16L"  value="405" />
         <Keyword name="$P16V"  value="345" />
         <Keyword name="$CYT"  value="4486520 Attune NxT Acoustic Focusing Cytometer (Lasers: BVYX)" />
         <Keyword name="$SYS"  value="OPTIXE2 Microsoft Windows 7 Professional " />
         <Keyword name="$SPILLOVER"  value="9,BL1-A,YL2-A,VL1-A,BL1-H,YL2-H,VL1-H,BL1-W,YL2-W,VL1-W,1.000000,0.000000,0.000000,0.000000,0.000000,0.000000,0.000000,0.000000,0.000000,0.000000,1.000000,0.000000,0.000000,0.000000,0.000000,0.000000,0.000000,0.000000,0.000000,0.000000,1.000000,0.000000,0.000000,0.000000,0.000000,0.000000,0.000000,0.000000,0.000000,0.000000,1.000000,0.000000,0.000000,0.000000,0.000000,0.000000,0.000000,0.000000,0.000000,0.000000,1.000000,0.000000,0.000000,0.000000,0.000000,0.000000,0.000000,0.000000,0.000000,0.000000,1.000000,0.000000,0.000000,0.000000,0.000000,0.000000,0.000000,0.000000,0.000000,0.000000,1.000000,0.000000,0.000000,0.000000,0.000000,0.000000,0.000000,0.000000,0.000000,0.000000,1.000000,0.000000,0.000000,0.000000,0.000000,0.000000,0.000000,0.000000,0.000000,0.000000,1.000000" />
         <Keyword name="$BTIM"  value="10:59:45" />
         <Keyword name="$CELLS"  value="NA" />
         <Keyword name="$COM"  value="NA" />
         <Keyword name="$CYTSN"  value="AFC2_INVALID_SERIAL" />
         <Keyword name="$DATE"  value="13-Oct-2020" />
         <Keyword name="$ETIM"  value="10:59:47" />
         <Keyword name="$EXP"  value="NA" />
         <Keyword name="$FIL"  value="E11.fcs" />
         <Keyword name="$INST"  value="NA" />
         <Keyword name="$ORIGINALITY"  value="Original" />
         <Keyword name="$LOST"  value="0" />
         <Keyword name="$OP"  value="Will Shaw" />
         <Keyword name="$PLATEID"  value="NA" />
         <Keyword name="$PLATENAME"  value="20201009_CRISPRai_7day" />
         <Keyword name="$PROJ"  value="Experiment" />
         <Keyword name="$SMNO"  value="Day4" />
         <Keyword name="$SRC"  value="NA" />
         <Keyword name="$TIMESTEP"  value="0.001" />
         <Keyword name="$VOL"  value="7000" />
         <Keyword name="$WELLID"  value="E11" />
         <Keyword name="#FLOWRATE"  value="200" />
         <Keyword name="#LASER1ASF"  value="1.19" />
         <Keyword name="#LASER1COLOR"  value="Blue" />
         <Keyword name="#LASER1DELAY"  value="1100" />
         <Keyword name="#LASER2ASF"  value="1.13" />
         <Keyword name="#LASER2COLOR"  value="Violet" />
         <Keyword name="#LASER2DELAY"  value="686" />
         <Keyword name="#LASER3ASF"  value="1.14" />
         <Keyword name="#LASER3COLOR"  value="Yellow" />
         <Keyword name="#LASER3DELAY"  value="293" />
         <Keyword name="#LASERCONFIG"  value="BVY" />
         <Keyword name="#P1Label"  value="NA" />
         <Keyword name="#P1Target"  value="NA" />
         <Keyword name="#PTDATE"  value="13-Oct-2020" />
         <Keyword name="#PTRESULT"  value="Pass" />
         <Keyword name="#TR1"  value="OR_FSC,10000" />
         <Keyword name="#WIDTHTHRESHOLD"  value="1000" />
         <Keyword name="#WINEXT"  value="0" />
         <Keyword name="$BEGINDATA"  value="000000008192" />
         <Keyword name="$ENDDATA"  value="000000862335" />
         <Keyword name="$NEXTDATA"  value="000000000000" />
         <Keyword name="$BEGINSTEXT"  value="000000000000" />
         <Keyword name="$ENDSTEXT"  value="000000000000" />
         <Keyword name="$BEGINANALYSIS"  value="000000000000" />
         <Keyword name="$ENDANALYSIS"  value="000000000000" />
       </Keywords>
       <SampleNode name="20201009_CRISPRai_7day_Experiment_Day4_E11.fcs"  annotation=""  owningGroup=""  expanded="1"  sortPriority="10"  count="13346"  sampleID="51" >
         <Graph smoothing="0"  backColor="#ffffff"  foreColor="#000000"  type="Pseudocolor"  fast="1" >
           <Axis dimension="x"  name="FSC-A"  label=""  auto="auto" />
           <Axis dimension="y"  name="SSC-A"  label=""  auto="auto" />
           <GraphSettings level="5%"  smoothingHighResolution="1"  contourHighResolution="1"  histogramSmoothingCount="0"  graphResolution="256"  showOutliers="0"  drawLargeDots="0"  dotsToDraw="8000"  tint="le.chartfill.tinted.40"  lineWeight="le.lineweight.normal"  lineStyle="le.linestyle.solid" />
           <GraphEnvironment showGrid="0"  showAxes="tnlTNL"  showGates="1"  showFreqOnPlots="1"  showGateNameOnPlots="1"  showMedians="0"  showUncomped="0"  addEventParam="0"  lastYAxisName="" >
             <TextTraits font="SansSerif"  size="11"  name="Labels"  style="plain"  color="#000000"  background="#00ffffff"  just="left" />
             <TextTraits font="SansSerif"  size="11"  name="LayoutGates"  style="plain"  color="#000000"  background="#00ffffff"  just="left" />
             <TextTraits font="SansSerif"  size="9"  name="Numbers"  style="plain"  color="#000000"  background="#00ffffff"  just="left" />
             <TextTraits font="SansSerif"  size="9"  name="Legend"  style="plain"  color="#000000"  background="#00ffffff"  just="left" />
             <WindowPosition x="0"  y="0"  width="0"  height="0"  displayed="0"  panelState="" />
           </GraphEnvironment>
         </Graph>
         <Subpopulations>
           <Population name="Yeast"  annotation=""  owningGroup="All Samples"  expanded="1"  sortPriority="10"  count="9776" >
             <Graph smoothing="13"  backColor="#ffffff"  foreColor="#000000"  heatMapStatParameter="BL1-A"  type="Histogram"  fast="1" >
               <Axis dimension="x"  name="VL1-H"  label=""  auto="auto" />
               <Axis dimension="y"  name=""  label=""  auto="auto" />
               <GraphSettings level="5%"  smoothingHighResolution="1"  contourHighResolution="1"  histogramSmoothingCount="0"  graphResolution="256"  showOutliers="0"  drawLargeDots="0"  dotsToDraw="8000"  tint="le.chartfill.tinted.40"  lineWeight="le.lineweight.normal"  lineStyle="le.linestyle.solid" />
               <GraphEnvironment showGrid="0"  showAxes="tnlTNL"  showGates="1"  showFreqOnPlots="1"  showGateNameOnPlots="1"  showMedians="0"  showUncomped="0"  addEventParam="0"  lastYAxisName="" >
                 <TextTraits font="SansSerif"  size="11"  name="Labels"  style="plain"  color="#000000"  background="#00ffffff"  just="left" />
                 <TextTraits font="SansSerif"  size="11"  name="LayoutGates"  style="plain"  color="#000000"  background="#00ffffff"  just="left" />
                 <TextTraits font="SansSerif"  size="9"  name="Numbers"  style="plain"  color="#000000"  background="#00ffffff"  just="left" />
                 <TextTraits font="SansSerif"  size="9"  name="Legend"  style="plain"  color="#000000"  background="#00ffffff"  just="left" />
                 <WindowPosition x="767"  y="0"  width="390"  height="713"  displayed="0"  panelState="--+" />
               </GraphEnvironment>
             </Graph>
             <Gate gating:id="ID2015594465" >
               <gating:EllipsoidGate eventsInside="1"  annoOffsetX="0"  annoOffsetY="0"  tint="#000000"  isTinted="0"  lineWeight="Normal"  userDefined="1"  gating:distance="125.14950309846213" >
                 <gating:dimension>
                   <data-type:fcs-dimension data-type:name="FSC-A" />
                 </gating:dimension>
                 <gating:dimension>
                   <data-type:fcs-dimension data-type:name="FSC-H" />
                 </gating:dimension>
                 <gating:foci>
                   <gating:vertex>
                     <gating:coordinate data-type:value="85.144758623" />
                     <gating:coordinate data-type:value="96.8641805291" />
                   </gating:vertex>
                   <gating:vertex>
                     <gating:coordinate data-type:value="184.855241377" />
                     <gating:coordinate data-type:value="172.1358194709" />
                   </gating:vertex>
                 </gating:foci>
                 <gating:edge>
                   <gating:vertex>
                     <gating:coordinate data-type:value="84" />
                     <gating:coordinate data-type:value="96" />
                   </gating:vertex>
                   <gating:vertex>
                     <gating:coordinate data-type:value="186" />
                     <gating:coordinate data-type:value="173" />
                   </gating:vertex>
                   <gating:vertex>
                     <gating:coordinate data-type:value="142" />
                     <gating:coordinate data-type:value="123" />
                   </gating:vertex>
                   <gating:vertex>
                     <gating:coordinate data-type:value="128" />
                     <gating:coordinate data-type:value="146" />
                   </gating:vertex>
                 </gating:edge>
               </gating:EllipsoidGate>
             </Gate>
             <Subpopulations>
               <Statistic name="Geometric Mean"  annotation=""  owningGroup="All Samples"  expanded="1"  sortPriority="5"  id="VL1-H"  ancestor=""  correlate=""  value="17381.509765625" />
               <Statistic name="Geometric Mean"  annotation=""  owningGroup="All Samples"  expanded="1"  sortPriority="5"  id="YL2-H"  ancestor=""  correlate=""  value="198978.2905578613" />
             </Subpopulations>
           </Population>
         </Subpopulations>
       </SampleNode>
     </Sample>
     <Sample>
       <DataSet uri="file:/Volumes/NO%20NAME/FigS5/20201009_CRISPRai_7day/20201009_CRISPRai_7day_Experiment_Day4_E12.fcs"  sampleID="52" />
       <Transformations>
         <transforms:linear transforms:minRange="0"  transforms:maxRange="1"  gain="0.0008849558" >
           <data-type:parameter data-type:name="Time" />
         </transforms:linear>
         <transforms:log transforms:offset="10000"  transforms:decades="2.0205999133" >
           <data-type:parameter data-type:name="FSC-A" />
         </transforms:log>
         <transforms:linear transforms:minRange="0"  transforms:maxRange="1048576"  gain="1" >
           <data-type:parameter data-type:name="SSC-A" />
         </transforms:linear>
         <transforms:biex transforms:length="256"  transforms:maxRange="1048576"  transforms:neg="0"  transforms:width="-1000"  transforms:pos="5.0205999133" >
           <data-type:parameter data-type:name="BL1-A" />
         </transforms:biex>
         <transforms:biex transforms:length="256"  transforms:maxRange="1048576"  transforms:neg="0"  transforms:width="-1000"  transforms:pos="5.0205999133" >
           <data-type:parameter data-type:name="YL2-A" />
         </transforms:biex>
         <transforms:biex transforms:length="256"  transforms:maxRange="1048576"  transforms:neg="0"  transforms:width="-1000"  transforms:pos="5.0205999133" >
           <data-type:parameter data-type:name="VL1-A" />
         </transforms:biex>
         <transforms:log transforms:offset="10000"  transforms:decades="2.0205999133" >
           <data-type:parameter data-type:name="FSC-H" />
         </transforms:log>
         <transforms:linear transforms:minRange="0"  transforms:maxRange="1048576"  gain="1" >
           <data-type:parameter data-type:name="SSC-H" />
         </transforms:linear>
         <transforms:biex transforms:length="256"  transforms:maxRange="1048576"  transforms:neg="0"  transforms:width="-1000"  transforms:pos="5.0205999133" >
           <data-type:parameter data-type:name="BL1-H" />
         </transforms:biex>
         <transforms:log transforms:offset="1"  transforms:decades="6.3010299957" >
           <data-type:parameter data-type:name="YL2-H" />
         </transforms:log>
         <transforms:log transforms:offset="1"  transforms:decades="6.0205999133" >
           <data-type:parameter data-type:name="VL1-H" />
         </transforms:log>
         <transforms:linear transforms:minRange="0"  transforms:maxRange="1048576"  gain="1" >
           <data-type:parameter data-type:name="FSC-W" />
         </transforms:linear>
         <transforms:linear transforms:minRange="0"  transforms:maxRange="1048576"  gain="1" >
           <data-type:parameter data-type:name="SSC-W" />
         </transforms:linear>
         <transforms:biex transforms:length="256"  transforms:maxRange="1048576"  transforms:neg="0"  transforms:width="-1000"  transforms:pos="5.0205999133" >
           <data-type:parameter data-type:name="BL1-W" />
         </transforms:biex>
         <transforms:biex transforms:length="256"  transforms:maxRange="1048576"  transforms:neg="0"  transforms:width="-1000"  transforms:pos="5.0205999133" >
           <data-type:parameter data-type:name="YL2-W" />
         </transforms:biex>
         <transforms:biex transforms:length="256"  transforms:maxRange="1048576"  transforms:neg="0"  transforms:width="-1000"  transforms:pos="5.0205999133" >
           <data-type:parameter data-type:name="VL1-W" />
         </transforms:biex>
       </Transformations>
       <Keywords>
         <Keyword name="FJ_FCS_VERSION"  value="3.1" />
         <Keyword name="$PAR"  value="16" />
         <Keyword name="$TOT"  value="13026" />
         <Keyword name="$MODE"  value="L" />
         <Keyword name="$DATATYPE"  value="F" />
         <Keyword name="$BYTEORD"  value="1,2,3,4" />
         <Keyword name="$P1N"  value="Time" />
         <Keyword name="$P1S"  value="Time" />
         <Keyword name="$P1B"  value="32" />
         <Keyword name="$P1R"  value="67108864" />
         <Keyword name="$P1E"  value="0,0" />
         <Keyword name="$P1F"  value="NA" />
         <Keyword name="$P1L"  value="NA" />
         <Keyword name="$P1V"  value="NA" />
         <Keyword name="$P2N"  value="FSC-A" />
         <Keyword name="$P2S"  value="FSC-A" />
         <Keyword name="$P2B"  value="32" />
         <Keyword name="$P2R"  value="1048576" />
         <Keyword name="$P2E"  value="0,0" />
         <Keyword name="$P2F"  value="NA" />
         <Keyword name="$P2L"  value="488" />
         <Keyword name="$P2V"  value="100" />
         <Keyword name="$P3N"  value="SSC-A" />
         <Keyword name="$P3S"  value="SSC-A" />
         <Keyword name="$P3B"  value="32" />
         <Keyword name="$P3R"  value="1048576" />
         <Keyword name="$P3E"  value="0,0" />
         <Keyword name="$P3F"  value="488_10" />
         <Keyword name="$P3L"  value="488" />
         <Keyword name="$P3V"  value="355" />
         <Keyword name="$P4N"  value="BL1-A" />
         <Keyword name="$P4S"  value="BL1-A" />
         <Keyword name="$P4B"  value="32" />
         <Keyword name="$P4R"  value="1048576" />
         <Keyword name="$P4E"  value="0,0" />
         <Keyword name="$P4F"  value="530_30" />
         <Keyword name="$P4L"  value="488" />
         <Keyword name="$P4V"  value="415" />
         <Keyword name="$P5N"  value="YL2-A" />
         <Keyword name="$P5S"  value="YL2-A" />
         <Keyword name="$P5B"  value="32" />
         <Keyword name="$P5R"  value="1048576" />
         <Keyword name="$P5E"  value="0,0" />
         <Keyword name="$P5F"  value="620_15" />
         <Keyword name="$P5L"  value="561" />
         <Keyword name="$P5V"  value="510" />
         <Keyword name="$P6N"  value="VL1-A" />
         <Keyword name="$P6S"  value="VL1-A" />
         <Keyword name="$P6B"  value="32" />
         <Keyword name="$P6R"  value="1048576" />
         <Keyword name="$P6E"  value="0,0" />
         <Keyword name="$P6F"  value="440_50" />
         <Keyword name="$P6L"  value="405" />
         <Keyword name="$P6V"  value="345" />
         <Keyword name="$P7N"  value="FSC-H" />
         <Keyword name="$P7S"  value="FSC-H" />
         <Keyword name="$P7B"  value="32" />
         <Keyword name="$P7R"  value="1048576" />
         <Keyword name="$P7E"  value="0,0" />
         <Keyword name="$P7F"  value="NA" />
         <Keyword name="$P7L"  value="488" />
         <Keyword name="$P7V"  value="100" />
         <Keyword name="$P8N"  value="SSC-H" />
         <Keyword name="$P8S"  value="SSC-H" />
         <Keyword name="$P8B"  value="32" />
         <Keyword name="$P8R"  value="1048576" />
         <Keyword name="$P8E"  value="0,0" />
         <Keyword name="$P8F"  value="488_10" />
         <Keyword name="$P8L"  value="488" />
         <Keyword name="$P8V"  value="355" />
         <Keyword name="$P9N"  value="BL1-H" />
         <Keyword name="$P9S"  value="BL1-H" />
         <Keyword name="$P9B"  value="32" />
         <Keyword name="$P9R"  value="1048576" />
         <Keyword name="$P9E"  value="0,0" />
         <Keyword name="$P9F"  value="530_30" />
         <Keyword name="$P9L"  value="488" />
         <Keyword name="$P9V"  value="415" />
         <Keyword name="$P10N"  value="YL2-H" />
         <Keyword name="$P10S"  value="YL2-H" />
         <Keyword name="$P10B"  value="32" />
         <Keyword name="$P10R"  value="1048576" />
         <Keyword name="$P10E"  value="0,0" />
         <Keyword name="$P10F"  value="620_15" />
         <Keyword name="$P10L"  value="561" />
         <Keyword name="$P10V"  value="510" />
         <Keyword name="$P11N"  value="VL1-H" />
         <Keyword name="$P11S"  value="VL1-H" />
         <Keyword name="$P11B"  value="32" />
         <Keyword name="$P11R"  value="1048576" />
         <Keyword name="$P11E"  value="0,0" />
         <Keyword name="$P11F"  value="440_50" />
         <Keyword name="$P11L"  value="405" />
         <Keyword name="$P11V"  value="345" />
         <Keyword name="$P12N"  value="FSC-W" />
         <Keyword name="$P12S"  value="FSC-W" />
         <Keyword name="$P12B"  value="32" />
         <Keyword name="$P12R"  value="1024" />
         <Keyword name="$P12E"  value="0,0" />
         <Keyword name="$P12F"  value="NA" />
         <Keyword name="$P12L"  value="488" />
         <Keyword name="$P12V"  value="100" />
         <Keyword name="$P13N"  value="SSC-W" />
         <Keyword name="$P13S"  value="SSC-W" />
         <Keyword name="$P13B"  value="32" />
         <Keyword name="$P13R"  value="1024" />
         <Keyword name="$P13E"  value="0,0" />
         <Keyword name="$P13F"  value="488_10" />
         <Keyword name="$P13L"  value="488" />
         <Keyword name="$P13V"  value="355" />
         <Keyword name="$P14N"  value="BL1-W" />
         <Keyword name="$P14S"  value="BL1-W" />
         <Keyword name="$P14B"  value="32" />
         <Keyword name="$P14R"  value="1024" />
         <Keyword name="$P14E"  value="0,0" />
         <Keyword name="$P14F"  value="530_30" />
         <Keyword name="$P14L"  value="488" />
         <Keyword name="$P14V"  value="415" />
         <Keyword name="$P15N"  value="YL2-W" />
         <Keyword name="$P15S"  value="YL2-W" />
         <Keyword name="$P15B"  value="32" />
         <Keyword name="$P15R"  value="1024" />
         <Keyword name="$P15E"  value="0,0" />
         <Keyword name="$P15F"  value="620_15" />
         <Keyword name="$P15L"  value="561" />
         <Keyword name="$P15V"  value="510" />
         <Keyword name="$P16N"  value="VL1-W" />
         <Keyword name="$P16S"  value="VL1-W" />
         <Keyword name="$P16B"  value="32" />
         <Keyword name="$P16R"  value="1024" />
         <Keyword name="$P16E"  value="0,0" />
         <Keyword name="$P16F"  value="440_50" />
         <Keyword name="$P16L"  value="405" />
         <Keyword name="$P16V"  value="345" />
         <Keyword name="$CYT"  value="4486520 Attune NxT Acoustic Focusing Cytometer (Lasers: BVYX)" />
         <Keyword name="$SYS"  value="OPTIXE2 Microsoft Windows 7 Professional " />
         <Keyword name="$SPILLOVER"  value="9,BL1-A,YL2-A,VL1-A,BL1-H,YL2-H,VL1-H,BL1-W,YL2-W,VL1-W,1.000000,0.000000,0.000000,0.000000,0.000000,0.000000,0.000000,0.000000,0.000000,0.000000,1.000000,0.000000,0.000000,0.000000,0.000000,0.000000,0.000000,0.000000,0.000000,0.000000,1.000000,0.000000,0.000000,0.000000,0.000000,0.000000,0.000000,0.000000,0.000000,0.000000,1.000000,0.000000,0.000000,0.000000,0.000000,0.000000,0.000000,0.000000,0.000000,0.000000,1.000000,0.000000,0.000000,0.000000,0.000000,0.000000,0.000000,0.000000,0.000000,0.000000,1.000000,0.000000,0.000000,0.000000,0.000000,0.000000,0.000000,0.000000,0.000000,0.000000,1.000000,0.000000,0.000000,0.000000,0.000000,0.000000,0.000000,0.000000,0.000000,0.000000,1.000000,0.000000,0.000000,0.000000,0.000000,0.000000,0.000000,0.000000,0.000000,0.000000,1.000000" />
         <Keyword name="$BTIM"  value="11:00:16" />
         <Keyword name="$CELLS"  value="NA" />
         <Keyword name="$COM"  value="NA" />
         <Keyword name="$CYTSN"  value="AFC2_INVALID_SERIAL" />
         <Keyword name="$DATE"  value="13-Oct-2020" />
         <Keyword name="$ETIM"  value="11:00:17" />
         <Keyword name="$EXP"  value="NA" />
         <Keyword name="$FIL"  value="E12.fcs" />
         <Keyword name="$INST"  value="NA" />
         <Keyword name="$ORIGINALITY"  value="Original" />
         <Keyword name="$LOST"  value="0" />
         <Keyword name="$OP"  value="Will Shaw" />
         <Keyword name="$PLATEID"  value="NA" />
         <Keyword name="$PLATENAME"  value="20201009_CRISPRai_7day" />
         <Keyword name="$PROJ"  value="Experiment" />
         <Keyword name="$SMNO"  value="Day4" />
         <Keyword name="$SRC"  value="NA" />
         <Keyword name="$TIMESTEP"  value="0.001" />
         <Keyword name="$VOL"  value="7000" />
         <Keyword name="$WELLID"  value="E12" />
         <Keyword name="#FLOWRATE"  value="200" />
         <Keyword name="#LASER1ASF"  value="1.19" />
         <Keyword name="#LASER1COLOR"  value="Blue" />
         <Keyword name="#LASER1DELAY"  value="1100" />
         <Keyword name="#LASER2ASF"  value="1.13" />
         <Keyword name="#LASER2COLOR"  value="Violet" />
         <Keyword name="#LASER2DELAY"  value="686" />
         <Keyword name="#LASER3ASF"  value="1.14" />
         <Keyword name="#LASER3COLOR"  value="Yellow" />
         <Keyword name="#LASER3DELAY"  value="293" />
         <Keyword name="#LASERCONFIG"  value="BVY" />
         <Keyword name="#P1Label"  value="NA" />
         <Keyword name="#P1Target"  value="NA" />
         <Keyword name="#PTDATE"  value="13-Oct-2020" />
         <Keyword name="#PTRESULT"  value="Pass" />
         <Keyword name="#TR1"  value="OR_FSC,10000" />
         <Keyword name="#WIDTHTHRESHOLD"  value="1000" />
         <Keyword name="#WINEXT"  value="0" />
         <Keyword name="$BEGINDATA"  value="000000008192" />
         <Keyword name="$ENDDATA"  value="000000841855" />
         <Keyword name="$NEXTDATA"  value="000000000000" />
         <Keyword name="$BEGINSTEXT"  value="000000000000" />
         <Keyword name="$ENDSTEXT"  value="000000000000" />
         <Keyword name="$BEGINANALYSIS"  value="000000000000" />
         <Keyword name="$ENDANALYSIS"  value="000000000000" />
       </Keywords>
       <SampleNode name="20201009_CRISPRai_7day_Experiment_Day4_E12.fcs"  annotation=""  owningGroup=""  expanded="1"  sortPriority="10"  count="13026"  sampleID="52" >
         <Graph smoothing="0"  backColor="#ffffff"  foreColor="#000000"  type="Pseudocolor"  fast="1" >
           <Axis dimension="x"  name="FSC-A"  label=""  auto="auto" />
           <Axis dimension="y"  name="SSC-A"  label=""  auto="auto" />
           <GraphSettings level="5%"  smoothingHighResolution="1"  contourHighResolution="1"  histogramSmoothingCount="0"  graphResolution="256"  showOutliers="0"  drawLargeDots="0"  dotsToDraw="8000"  tint="le.chartfill.tinted.40"  lineWeight="le.lineweight.normal"  lineStyle="le.linestyle.solid" />
           <GraphEnvironment showGrid="0"  showAxes="tnlTNL"  showGates="1"  showFreqOnPlots="1"  showGateNameOnPlots="1"  showMedians="0"  showUncomped="0"  addEventParam="0"  lastYAxisName="" >
             <TextTraits font="SansSerif"  size="11"  name="Labels"  style="plain"  color="#000000"  background="#00ffffff"  just="left" />
             <TextTraits font="SansSerif"  size="11"  name="LayoutGates"  style="plain"  color="#000000"  background="#00ffffff"  just="left" />
             <TextTraits font="SansSerif"  size="9"  name="Numbers"  style="plain"  color="#000000"  background="#00ffffff"  just="left" />
             <TextTraits font="SansSerif"  size="9"  name="Legend"  style="plain"  color="#000000"  background="#00ffffff"  just="left" />
             <WindowPosition x="0"  y="0"  width="0"  height="0"  displayed="0"  panelState="" />
           </GraphEnvironment>
         </Graph>
         <Subpopulations>
           <Population name="Yeast"  annotation=""  owningGroup="All Samples"  expanded="1"  sortPriority="10"  count="9743" >
             <Graph smoothing="13"  backColor="#ffffff"  foreColor="#000000"  heatMapStatParameter="BL1-A"  type="Histogram"  fast="1" >
               <Axis dimension="x"  name="VL1-H"  label=""  auto="auto" />
               <Axis dimension="y"  name=""  label=""  auto="auto" />
               <GraphSettings level="5%"  smoothingHighResolution="1"  contourHighResolution="1"  histogramSmoothingCount="0"  graphResolution="256"  showOutliers="0"  drawLargeDots="0"  dotsToDraw="8000"  tint="le.chartfill.tinted.40"  lineWeight="le.lineweight.normal"  lineStyle="le.linestyle.solid" />
               <GraphEnvironment showGrid="0"  showAxes="tnlTNL"  showGates="1"  showFreqOnPlots="1"  showGateNameOnPlots="1"  showMedians="0"  showUncomped="0"  addEventParam="0"  lastYAxisName="" >
                 <TextTraits font="SansSerif"  size="11"  name="Labels"  style="plain"  color="#000000"  background="#00ffffff"  just="left" />
                 <TextTraits font="SansSerif"  size="11"  name="LayoutGates"  style="plain"  color="#000000"  background="#00ffffff"  just="left" />
                 <TextTraits font="SansSerif"  size="9"  name="Numbers"  style="plain"  color="#000000"  background="#00ffffff"  just="left" />
                 <TextTraits font="SansSerif"  size="9"  name="Legend"  style="plain"  color="#000000"  background="#00ffffff"  just="left" />
                 <WindowPosition x="767"  y="0"  width="390"  height="713"  displayed="1"  panelState="--+" />
               </GraphEnvironment>
             </Graph>
             <Gate gating:id="ID290191523" >
               <gating:EllipsoidGate eventsInside="1"  annoOffsetX="0"  annoOffsetY="0"  tint="#000000"  isTinted="0"  lineWeight="Normal"  userDefined="1"  gating:distance="125.14950309846213" >
                 <gating:dimension>
                   <data-type:fcs-dimension data-type:name="FSC-A" />
                 </gating:dimension>
                 <gating:dimension>
                   <data-type:fcs-dimension data-type:name="FSC-H" />
                 </gating:dimension>
                 <gating:foci>
                   <gating:vertex>
                     <gating:coordinate data-type:value="85.144758623" />
                     <gating:coordinate data-type:value="96.8641805291" />
                   </gating:vertex>
                   <gating:vertex>
                     <gating:coordinate data-type:value="184.855241377" />
                     <gating:coordinate data-type:value="172.1358194709" />
                   </gating:vertex>
                 </gating:foci>
                 <gating:edge>
                   <gating:vertex>
                     <gating:coordinate data-type:value="84" />
                     <gating:coordinate data-type:value="96" />
                   </gating:vertex>
                   <gating:vertex>
                     <gating:coordinate data-type:value="186" />
                     <gating:coordinate data-type:value="173" />
                   </gating:vertex>
                   <gating:vertex>
                     <gating:coordinate data-type:value="142" />
                     <gating:coordinate data-type:value="123" />
                   </gating:vertex>
                   <gating:vertex>
                     <gating:coordinate data-type:value="128" />
                     <gating:coordinate data-type:value="146" />
                   </gating:vertex>
                 </gating:edge>
               </gating:EllipsoidGate>
             </Gate>
             <Subpopulations>
               <Statistic name="Geometric Mean"  annotation=""  owningGroup="All Samples"  expanded="1"  sortPriority="5"  id="VL1-H"  ancestor=""  correlate=""  value="18193.0234375" />
               <Statistic name="Geometric Mean"  annotation=""  owningGroup="All Samples"  expanded="1"  sortPriority="5"  id="YL2-H"  ancestor=""  correlate=""  value="201461.5058898926" />
             </Subpopulations>
           </Population>
         </Subpopulations>
       </SampleNode>
     </Sample>
     <Sample>
       <DataSet uri="file:/Volumes/NO%20NAME/FigS5/20201009_CRISPRai_7day/20201009_CRISPRai_7day_Experiment_Day4_E2.fcs"  sampleID="53" />
       <Transformations>
         <transforms:linear transforms:minRange="0"  transforms:maxRange="3"  gain="0.0024630542" >
           <data-type:parameter data-type:name="Time" />
         </transforms:linear>
         <transforms:log transforms:offset="10000"  transforms:decades="2.0205999133" >
           <data-type:parameter data-type:name="FSC-A" />
         </transforms:log>
         <transforms:linear transforms:minRange="0"  transforms:maxRange="1048576"  gain="1" >
           <data-type:parameter data-type:name="SSC-A" />
         </transforms:linear>
         <transforms:biex transforms:length="256"  transforms:maxRange="1048576"  transforms:neg="0"  transforms:width="-1000"  transforms:pos="5.0205999133" >
           <data-type:parameter data-type:name="BL1-A" />
         </transforms:biex>
         <transforms:biex transforms:length="256"  transforms:maxRange="1048576"  transforms:neg="0"  transforms:width="-1000"  transforms:pos="5.0205999133" >
           <data-type:parameter data-type:name="YL2-A" />
         </transforms:biex>
         <transforms:biex transforms:length="256"  transforms:maxRange="1048576"  transforms:neg="0"  transforms:width="-1000"  transforms:pos="5.0205999133" >
           <data-type:parameter data-type:name="VL1-A" />
         </transforms:biex>
         <transforms:log transforms:offset="10000"  transforms:decades="2.0205999133" >
           <data-type:parameter data-type:name="FSC-H" />
         </transforms:log>
         <transforms:linear transforms:minRange="0"  transforms:maxRange="1048576"  gain="1" >
           <data-type:parameter data-type:name="SSC-H" />
         </transforms:linear>
         <transforms:biex transforms:length="256"  transforms:maxRange="1048576"  transforms:neg="0"  transforms:width="-1000"  transforms:pos="5.0205999133" >
           <data-type:parameter data-type:name="BL1-H" />
         </transforms:biex>
         <transforms:log transforms:offset="1"  transforms:decades="6.3010299957" >
           <data-type:parameter data-type:name="YL2-H" />
         </transforms:log>
         <transforms:log transforms:offset="1"  transforms:decades="6.0205999133" >
           <data-type:parameter data-type:name="VL1-H" />
         </transforms:log>
         <transforms:linear transforms:minRange="0"  transforms:maxRange="1048576"  gain="1" >
           <data-type:parameter data-type:name="FSC-W" />
         </transforms:linear>
         <transforms:linear transforms:minRange="0"  transforms:maxRange="1048576"  gain="1" >
           <data-type:parameter data-type:name="SSC-W" />
         </transforms:linear>
         <transforms:biex transforms:length="256"  transforms:maxRange="1048576"  transforms:neg="0"  transforms:width="-1000"  transforms:pos="5.0205999133" >
           <data-type:parameter data-type:name="BL1-W" />
         </transforms:biex>
         <transforms:biex transforms:length="256"  transforms:maxRange="1048576"  transforms:neg="0"  transforms:width="-1000"  transforms:pos="5.0205999133" >
           <data-type:parameter data-type:name="YL2-W" />
         </transforms:biex>
         <transforms:biex transforms:length="256"  transforms:maxRange="1048576"  transforms:neg="0"  transforms:width="-1000"  transforms:pos="5.0205999133" >
           <data-type:parameter data-type:name="VL1-W" />
         </transforms:biex>
       </Transformations>
       <Keywords>
         <Keyword name="FJ_FCS_VERSION"  value="3.1" />
         <Keyword name="$PAR"  value="16" />
         <Keyword name="$TOT"  value="12378" />
         <Keyword name="$MODE"  value="L" />
         <Keyword name="$DATATYPE"  value="F" />
         <Keyword name="$BYTEORD"  value="1,2,3,4" />
         <Keyword name="$P1N"  value="Time" />
         <Keyword name="$P1S"  value="Time" />
         <Keyword name="$P1B"  value="32" />
         <Keyword name="$P1R"  value="67108864" />
         <Keyword name="$P1E"  value="0,0" />
         <Keyword name="$P1F"  value="NA" />
         <Keyword name="$P1L"  value="NA" />
         <Keyword name="$P1V"  value="NA" />
         <Keyword name="$P2N"  value="FSC-A" />
         <Keyword name="$P2S"  value="FSC-A" />
         <Keyword name="$P2B"  value="32" />
         <Keyword name="$P2R"  value="1048576" />
         <Keyword name="$P2E"  value="0,0" />
         <Keyword name="$P2F"  value="NA" />
         <Keyword name="$P2L"  value="488" />
         <Keyword name="$P2V"  value="100" />
         <Keyword name="$P3N"  value="SSC-A" />
         <Keyword name="$P3S"  value="SSC-A" />
         <Keyword name="$P3B"  value="32" />
         <Keyword name="$P3R"  value="1048576" />
         <Keyword name="$P3E"  value="0,0" />
         <Keyword name="$P3F"  value="488_10" />
         <Keyword name="$P3L"  value="488" />
         <Keyword name="$P3V"  value="355" />
         <Keyword name="$P4N"  value="BL1-A" />
         <Keyword name="$P4S"  value="BL1-A" />
         <Keyword name="$P4B"  value="32" />
         <Keyword name="$P4R"  value="1048576" />
         <Keyword name="$P4E"  value="0,0" />
         <Keyword name="$P4F"  value="530_30" />
         <Keyword name="$P4L"  value="488" />
         <Keyword name="$P4V"  value="415" />
         <Keyword name="$P5N"  value="YL2-A" />
         <Keyword name="$P5S"  value="YL2-A" />
         <Keyword name="$P5B"  value="32" />
         <Keyword name="$P5R"  value="1048576" />
         <Keyword name="$P5E"  value="0,0" />
         <Keyword name="$P5F"  value="620_15" />
         <Keyword name="$P5L"  value="561" />
         <Keyword name="$P5V"  value="510" />
         <Keyword name="$P6N"  value="VL1-A" />
         <Keyword name="$P6S"  value="VL1-A" />
         <Keyword name="$P6B"  value="32" />
         <Keyword name="$P6R"  value="1048576" />
         <Keyword name="$P6E"  value="0,0" />
         <Keyword name="$P6F"  value="440_50" />
         <Keyword name="$P6L"  value="405" />
         <Keyword name="$P6V"  value="345" />
         <Keyword name="$P7N"  value="FSC-H" />
         <Keyword name="$P7S"  value="FSC-H" />
         <Keyword name="$P7B"  value="32" />
         <Keyword name="$P7R"  value="1048576" />
         <Keyword name="$P7E"  value="0,0" />
         <Keyword name="$P7F"  value="NA" />
         <Keyword name="$P7L"  value="488" />
         <Keyword name="$P7V"  value="100" />
         <Keyword name="$P8N"  value="SSC-H" />
         <Keyword name="$P8S"  value="SSC-H" />
         <Keyword name="$P8B"  value="32" />
         <Keyword name="$P8R"  value="1048576" />
         <Keyword name="$P8E"  value="0,0" />
         <Keyword name="$P8F"  value="488_10" />
         <Keyword name="$P8L"  value="488" />
         <Keyword name="$P8V"  value="355" />
         <Keyword name="$P9N"  value="BL1-H" />
         <Keyword name="$P9S"  value="BL1-H" />
         <Keyword name="$P9B"  value="32" />
         <Keyword name="$P9R"  value="1048576" />
         <Keyword name="$P9E"  value="0,0" />
         <Keyword name="$P9F"  value="530_30" />
         <Keyword name="$P9L"  value="488" />
         <Keyword name="$P9V"  value="415" />
         <Keyword name="$P10N"  value="YL2-H" />
         <Keyword name="$P10S"  value="YL2-H" />
         <Keyword name="$P10B"  value="32" />
         <Keyword name="$P10R"  value="1048576" />
         <Keyword name="$P10E"  value="0,0" />
         <Keyword name="$P10F"  value="620_15" />
         <Keyword name="$P10L"  value="561" />
         <Keyword name="$P10V"  value="510" />
         <Keyword name="$P11N"  value="VL1-H" />
         <Keyword name="$P11S"  value="VL1-H" />
         <Keyword name="$P11B"  value="32" />
         <Keyword name="$P11R"  value="1048576" />
         <Keyword name="$P11E"  value="0,0" />
         <Keyword name="$P11F"  value="440_50" />
         <Keyword name="$P11L"  value="405" />
         <Keyword name="$P11V"  value="345" />
         <Keyword name="$P12N"  value="FSC-W" />
         <Keyword name="$P12S"  value="FSC-W" />
         <Keyword name="$P12B"  value="32" />
         <Keyword name="$P12R"  value="1024" />
         <Keyword name="$P12E"  value="0,0" />
         <Keyword name="$P12F"  value="NA" />
         <Keyword name="$P12L"  value="488" />
         <Keyword name="$P12V"  value="100" />
         <Keyword name="$P13N"  value="SSC-W" />
         <Keyword name="$P13S"  value="SSC-W" />
         <Keyword name="$P13B"  value="32" />
         <Keyword name="$P13R"  value="1024" />
         <Keyword name="$P13E"  value="0,0" />
         <Keyword name="$P13F"  value="488_10" />
         <Keyword name="$P13L"  value="488" />
         <Keyword name="$P13V"  value="355" />
         <Keyword name="$P14N"  value="BL1-W" />
         <Keyword name="$P14S"  value="BL1-W" />
         <Keyword name="$P14B"  value="32" />
         <Keyword name="$P14R"  value="1024" />
         <Keyword name="$P14E"  value="0,0" />
         <Keyword name="$P14F"  value="530_30" />
         <Keyword name="$P14L"  value="488" />
         <Keyword name="$P14V"  value="415" />
         <Keyword name="$P15N"  value="YL2-W" />
         <Keyword name="$P15S"  value="YL2-W" />
         <Keyword name="$P15B"  value="32" />
         <Keyword name="$P15R"  value="1024" />
         <Keyword name="$P15E"  value="0,0" />
         <Keyword name="$P15F"  value="620_15" />
         <Keyword name="$P15L"  value="561" />
         <Keyword name="$P15V"  value="510" />
         <Keyword name="$P16N"  value="VL1-W" />
         <Keyword name="$P16S"  value="VL1-W" />
         <Keyword name="$P16B"  value="32" />
         <Keyword name="$P16R"  value="1024" />
         <Keyword name="$P16E"  value="0,0" />
         <Keyword name="$P16F"  value="440_50" />
         <Keyword name="$P16L"  value="405" />
         <Keyword name="$P16V"  value="345" />
         <Keyword name="$CYT"  value="4486520 Attune NxT Acoustic Focusing Cytometer (Lasers: BVYX)" />
         <Keyword name="$SYS"  value="OPTIXE2 Microsoft Windows 7 Professional " />
         <Keyword name="$SPILLOVER"  value="9,BL1-A,YL2-A,VL1-A,BL1-H,YL2-H,VL1-H,BL1-W,YL2-W,VL1-W,1.000000,0.000000,0.000000,0.000000,0.000000,0.000000,0.000000,0.000000,0.000000,0.000000,1.000000,0.000000,0.000000,0.000000,0.000000,0.000000,0.000000,0.000000,0.000000,0.000000,1.000000,0.000000,0.000000,0.000000,0.000000,0.000000,0.000000,0.000000,0.000000,0.000000,1.000000,0.000000,0.000000,0.000000,0.000000,0.000000,0.000000,0.000000,0.000000,0.000000,1.000000,0.000000,0.000000,0.000000,0.000000,0.000000,0.000000,0.000000,0.000000,0.000000,1.000000,0.000000,0.000000,0.000000,0.000000,0.000000,0.000000,0.000000,0.000000,0.000000,1.000000,0.000000,0.000000,0.000000,0.000000,0.000000,0.000000,0.000000,0.000000,0.000000,1.000000,0.000000,0.000000,0.000000,0.000000,0.000000,0.000000,0.000000,0.000000,0.000000,1.000000" />
         <Keyword name="$BTIM"  value="10:55:12" />
         <Keyword name="$CELLS"  value="NA" />
         <Keyword name="$COM"  value="NA" />
         <Keyword name="$CYTSN"  value="AFC2_INVALID_SERIAL" />
         <Keyword name="$DATE"  value="13-Oct-2020" />
         <Keyword name="$ETIM"  value="10:55:15" />
         <Keyword name="$EXP"  value="NA" />
         <Keyword name="$FIL"  value="E2.fcs" />
         <Keyword name="$INST"  value="NA" />
         <Keyword name="$ORIGINALITY"  value="Original" />
         <Keyword name="$LOST"  value="0" />
         <Keyword name="$OP"  value="Will Shaw" />
         <Keyword name="$PLATEID"  value="NA" />
         <Keyword name="$PLATENAME"  value="20201009_CRISPRai_7day" />
         <Keyword name="$PROJ"  value="Experiment" />
         <Keyword name="$SMNO"  value="Day4" />
         <Keyword name="$SRC"  value="NA" />
         <Keyword name="$TIMESTEP"  value="0.001" />
         <Keyword name="$VOL"  value="9000" />
         <Keyword name="$WELLID"  value="E2" />
         <Keyword name="#FLOWRATE"  value="200" />
         <Keyword name="#LASER1ASF"  value="1.19" />
         <Keyword name="#LASER1COLOR"  value="Blue" />
         <Keyword name="#LASER1DELAY"  value="1100" />
         <Keyword name="#LASER2ASF"  value="1.13" />
         <Keyword name="#LASER2COLOR"  value="Violet" />
         <Keyword name="#LASER2DELAY"  value="686" />
         <Keyword name="#LASER3ASF"  value="1.14" />
         <Keyword name="#LASER3COLOR"  value="Yellow" />
         <Keyword name="#LASER3DELAY"  value="293" />
         <Keyword name="#LASERCONFIG"  value="BVY" />
         <Keyword name="#P1Label"  value="NA" />
         <Keyword name="#P1Target"  value="NA" />
         <Keyword name="#PTDATE"  value="13-Oct-2020" />
         <Keyword name="#PTRESULT"  value="Pass" />
         <Keyword name="#TR1"  value="OR_FSC,10000" />
         <Keyword name="#WIDTHTHRESHOLD"  value="1000" />
         <Keyword name="#WINEXT"  value="0" />
         <Keyword name="$BEGINDATA"  value="000000008192" />
         <Keyword name="$ENDDATA"  value="000000800383" />
         <Keyword name="$NEXTDATA"  value="000000000000" />
         <Keyword name="$BEGINSTEXT"  value="000000000000" />
         <Keyword name="$ENDSTEXT"  value="000000000000" />
         <Keyword name="$BEGINANALYSIS"  value="000000000000" />
         <Keyword name="$ENDANALYSIS"  value="000000000000" />
       </Keywords>
       <SampleNode name="20201009_CRISPRai_7day_Experiment_Day4_E2.fcs"  annotation=""  owningGroup=""  expanded="1"  sortPriority="10"  count="12378"  sampleID="53" >
         <Graph smoothing="0"  backColor="#ffffff"  foreColor="#000000"  type="Pseudocolor"  fast="1" >
           <Axis dimension="x"  name="FSC-A"  label=""  auto="auto" />
           <Axis dimension="y"  name="SSC-A"  label=""  auto="auto" />
           <GraphSettings level="5%"  smoothingHighResolution="1"  contourHighResolution="1"  histogramSmoothingCount="0"  graphResolution="256"  showOutliers="0"  drawLargeDots="0"  dotsToDraw="8000"  tint="le.chartfill.tinted.40"  lineWeight="le.lineweight.normal"  lineStyle="le.linestyle.solid" />
           <GraphEnvironment showGrid="0"  showAxes="tnlTNL"  showGates="1"  showFreqOnPlots="1"  showGateNameOnPlots="1"  showMedians="0"  showUncomped="0"  addEventParam="0"  lastYAxisName="" >
             <TextTraits font="SansSerif"  size="11"  name="Labels"  style="plain"  color="#000000"  background="#00ffffff"  just="left" />
             <TextTraits font="SansSerif"  size="11"  name="LayoutGates"  style="plain"  color="#000000"  background="#00ffffff"  just="left" />
             <TextTraits font="SansSerif"  size="9"  name="Numbers"  style="plain"  color="#000000"  background="#00ffffff"  just="left" />
             <TextTraits font="SansSerif"  size="9"  name="Legend"  style="plain"  color="#000000"  background="#00ffffff"  just="left" />
             <WindowPosition x="0"  y="0"  width="0"  height="0"  displayed="0"  panelState="" />
           </GraphEnvironment>
         </Graph>
         <Subpopulations>
           <Population name="Yeast"  annotation=""  owningGroup="All Samples"  expanded="1"  sortPriority="10"  count="10217" >
             <Graph smoothing="13"  backColor="#ffffff"  foreColor="#000000"  heatMapStatParameter="BL1-A"  type="Histogram"  fast="1" >
               <Axis dimension="x"  name="VL1-H"  label=""  auto="auto" />
               <Axis dimension="y"  name=""  label=""  auto="auto" />
               <GraphSettings level="5%"  smoothingHighResolution="1"  contourHighResolution="1"  histogramSmoothingCount="0"  graphResolution="256"  showOutliers="0"  drawLargeDots="0"  dotsToDraw="8000"  tint="le.chartfill.tinted.40"  lineWeight="le.lineweight.normal"  lineStyle="le.linestyle.solid" />
               <GraphEnvironment showGrid="0"  showAxes="tnlTNL"  showGates="1"  showFreqOnPlots="1"  showGateNameOnPlots="1"  showMedians="0"  showUncomped="0"  addEventParam="0"  lastYAxisName="" >
                 <TextTraits font="SansSerif"  size="11"  name="Labels"  style="plain"  color="#000000"  background="#00ffffff"  just="left" />
                 <TextTraits font="SansSerif"  size="11"  name="LayoutGates"  style="plain"  color="#000000"  background="#00ffffff"  just="left" />
                 <TextTraits font="SansSerif"  size="9"  name="Numbers"  style="plain"  color="#000000"  background="#00ffffff"  just="left" />
                 <TextTraits font="SansSerif"  size="9"  name="Legend"  style="plain"  color="#000000"  background="#00ffffff"  just="left" />
                 <WindowPosition x="767"  y="0"  width="390"  height="713"  displayed="1"  panelState="--+" />
               </GraphEnvironment>
             </Graph>
             <Gate gating:id="ID1894174714" >
               <gating:EllipsoidGate eventsInside="1"  annoOffsetX="0"  annoOffsetY="0"  tint="#000000"  isTinted="0"  lineWeight="Normal"  userDefined="1"  gating:distance="125.14950309846213" >
                 <gating:dimension>
                   <data-type:fcs-dimension data-type:name="FSC-A" />
                 </gating:dimension>
                 <gating:dimension>
                   <data-type:fcs-dimension data-type:name="FSC-H" />
                 </gating:dimension>
                 <gating:foci>
                   <gating:vertex>
                     <gating:coordinate data-type:value="85.144758623" />
                     <gating:coordinate data-type:value="96.8641805291" />
                   </gating:vertex>
                   <gating:vertex>
                     <gating:coordinate data-type:value="184.855241377" />
                     <gating:coordinate data-type:value="172.1358194709" />
                   </gating:vertex>
                 </gating:foci>
                 <gating:edge>
                   <gating:vertex>
                     <gating:coordinate data-type:value="84" />
                     <gating:coordinate data-type:value="96" />
                   </gating:vertex>
                   <gating:vertex>
                     <gating:coordinate data-type:value="186" />
                     <gating:coordinate data-type:value="173" />
                   </gating:vertex>
                   <gating:vertex>
                     <gating:coordinate data-type:value="142" />
                     <gating:coordinate data-type:value="123" />
                   </gating:vertex>
                   <gating:vertex>
                     <gating:coordinate data-type:value="128" />
                     <gating:coordinate data-type:value="146" />
                   </gating:vertex>
                 </gating:edge>
               </gating:EllipsoidGate>
             </Gate>
             <Subpopulations>
               <Statistic name="Geometric Mean"  annotation=""  owningGroup="All Samples"  expanded="1"  sortPriority="5"  id="VL1-H"  ancestor=""  correlate=""  value="9031.21484375" />
               <Statistic name="Geometric Mean"  annotation=""  owningGroup="All Samples"  expanded="1"  sortPriority="5"  id="YL2-H"  ancestor=""  correlate=""  value="353782.2723388672" />
             </Subpopulations>
           </Population>
         </Subpopulations>
       </SampleNode>
     </Sample>
     <Sample>
       <DataSet uri="file:/Volumes/NO%20NAME/FigS5/20201009_CRISPRai_7day/20201009_CRISPRai_7day_Experiment_Day0_A7.fcs"  sampleID="10" />
       <Transformations>
         <transforms:linear transforms:minRange="0"  transforms:maxRange="2"  gain="0.0022701476" >
           <data-type:parameter data-type:name="Time" />
         </transforms:linear>
         <transforms:log transforms:offset="10000"  transforms:decades="2.0205999133" >
           <data-type:parameter data-type:name="FSC-A" />
         </transforms:log>
         <transforms:linear transforms:minRange="0"  transforms:maxRange="1048576"  gain="1" >
           <data-type:parameter data-type:name="SSC-A" />
         </transforms:linear>
         <transforms:biex transforms:length="256"  transforms:maxRange="1048576"  transforms:neg="0"  transforms:width="-1000"  transforms:pos="5.0205999133" >
           <data-type:parameter data-type:name="BL1-A" />
         </transforms:biex>
         <transforms:biex transforms:length="256"  transforms:maxRange="1048576"  transforms:neg="0"  transforms:width="-1000"  transforms:pos="5.0205999133" >
           <data-type:parameter data-type:name="YL2-A" />
         </transforms:biex>
         <transforms:biex transforms:length="256"  transforms:maxRange="1048576"  transforms:neg="0"  transforms:width="-1000"  transforms:pos="5.0205999133" >
           <data-type:parameter data-type:name="VL1-A" />
         </transforms:biex>
         <transforms:log transforms:offset="10000"  transforms:decades="2.0205999133" >
           <data-type:parameter data-type:name="FSC-H" />
         </transforms:log>
         <transforms:linear transforms:minRange="0"  transforms:maxRange="1048576"  gain="1" >
           <data-type:parameter data-type:name="SSC-H" />
         </transforms:linear>
         <transforms:biex transforms:length="256"  transforms:maxRange="1048576"  transforms:neg="0"  transforms:width="-1000"  transforms:pos="5.0205999133" >
           <data-type:parameter data-type:name="BL1-H" />
         </transforms:biex>
         <transforms:log transforms:offset="1"  transforms:decades="6.3010299957" >
           <data-type:parameter data-type:name="YL2-H" />
         </transforms:log>
         <transforms:log transforms:offset="1"  transforms:decades="6.0205999133" >
           <data-type:parameter data-type:name="VL1-H" />
         </transforms:log>
         <transforms:linear transforms:minRange="0"  transforms:maxRange="1048576"  gain="1" >
           <data-type:parameter data-type:name="FSC-W" />
         </transforms:linear>
         <transforms:linear transforms:minRange="0"  transforms:maxRange="1048576"  gain="1" >
           <data-type:parameter data-type:name="SSC-W" />
         </transforms:linear>
         <transforms:biex transforms:length="256"  transforms:maxRange="1048576"  transforms:neg="0"  transforms:width="-1000"  transforms:pos="5.0205999133" >
           <data-type:parameter data-type:name="BL1-W" />
         </transforms:biex>
         <transforms:biex transforms:length="256"  transforms:maxRange="1048576"  transforms:neg="0"  transforms:width="-1000"  transforms:pos="5.0205999133" >
           <data-type:parameter data-type:name="YL2-W" />
         </transforms:biex>
         <transforms:biex transforms:length="256"  transforms:maxRange="1048576"  transforms:neg="0"  transforms:width="-1000"  transforms:pos="5.0205999133" >
           <data-type:parameter data-type:name="VL1-W" />
         </transforms:biex>
       </Transformations>
       <Keywords>
         <Keyword name="FJ_FCS_VERSION"  value="3.1" />
         <Keyword name="$PAR"  value="16" />
         <Keyword name="$TOT"  value="12510" />
         <Keyword name="$MODE"  value="L" />
         <Keyword name="$DATATYPE"  value="F" />
         <Keyword name="$BYTEORD"  value="1,2,3,4" />
         <Keyword name="$P1N"  value="Time" />
         <Keyword name="$P1S"  value="Time" />
         <Keyword name="$P1B"  value="32" />
         <Keyword name="$P1R"  value="67108864" />
         <Keyword name="$P1E"  value="0,0" />
         <Keyword name="$P1F"  value="NA" />
         <Keyword name="$P1L"  value="NA" />
         <Keyword name="$P1V"  value="NA" />
         <Keyword name="$P2N"  value="FSC-A" />
         <Keyword name="$P2S"  value="FSC-A" />
         <Keyword name="$P2B"  value="32" />
         <Keyword name="$P2R"  value="1048576" />
         <Keyword name="$P2E"  value="0,0" />
         <Keyword name="$P2F"  value="NA" />
         <Keyword name="$P2L"  value="488" />
         <Keyword name="$P2V"  value="100" />
         <Keyword name="$P3N"  value="SSC-A" />
         <Keyword name="$P3S"  value="SSC-A" />
         <Keyword name="$P3B"  value="32" />
         <Keyword name="$P3R"  value="1048576" />
         <Keyword name="$P3E"  value="0,0" />
         <Keyword name="$P3F"  value="488_10" />
         <Keyword name="$P3L"  value="488" />
         <Keyword name="$P3V"  value="355" />
         <Keyword name="$P4N"  value="BL1-A" />
         <Keyword name="$P4S"  value="BL1-A" />
         <Keyword name="$P4B"  value="32" />
         <Keyword name="$P4R"  value="1048576" />
         <Keyword name="$P4E"  value="0,0" />
         <Keyword name="$P4F"  value="530_30" />
         <Keyword name="$P4L"  value="488" />
         <Keyword name="$P4V"  value="415" />
         <Keyword name="$P5N"  value="YL2-A" />
         <Keyword name="$P5S"  value="YL2-A" />
         <Keyword name="$P5B"  value="32" />
         <Keyword name="$P5R"  value="1048576" />
         <Keyword name="$P5E"  value="0,0" />
         <Keyword name="$P5F"  value="620_15" />
         <Keyword name="$P5L"  value="561" />
         <Keyword name="$P5V"  value="510" />
         <Keyword name="$P6N"  value="VL1-A" />
         <Keyword name="$P6S"  value="VL1-A" />
         <Keyword name="$P6B"  value="32" />
         <Keyword name="$P6R"  value="1048576" />
         <Keyword name="$P6E"  value="0,0" />
         <Keyword name="$P6F"  value="440_50" />
         <Keyword name="$P6L"  value="405" />
         <Keyword name="$P6V"  value="345" />
         <Keyword name="$P7N"  value="FSC-H" />
         <Keyword name="$P7S"  value="FSC-H" />
         <Keyword name="$P7B"  value="32" />
         <Keyword name="$P7R"  value="1048576" />
         <Keyword name="$P7E"  value="0,0" />
         <Keyword name="$P7F"  value="NA" />
         <Keyword name="$P7L"  value="488" />
         <Keyword name="$P7V"  value="100" />
         <Keyword name="$P8N"  value="SSC-H" />
         <Keyword name="$P8S"  value="SSC-H" />
         <Keyword name="$P8B"  value="32" />
         <Keyword name="$P8R"  value="1048576" />
         <Keyword name="$P8E"  value="0,0" />
         <Keyword name="$P8F"  value="488_10" />
         <Keyword name="$P8L"  value="488" />
         <Keyword name="$P8V"  value="355" />
         <Keyword name="$P9N"  value="BL1-H" />
         <Keyword name="$P9S"  value="BL1-H" />
         <Keyword name="$P9B"  value="32" />
         <Keyword name="$P9R"  value="1048576" />
         <Keyword name="$P9E"  value="0,0" />
         <Keyword name="$P9F"  value="530_30" />
         <Keyword name="$P9L"  value="488" />
         <Keyword name="$P9V"  value="415" />
         <Keyword name="$P10N"  value="YL2-H" />
         <Keyword name="$P10S"  value="YL2-H" />
         <Keyword name="$P10B"  value="32" />
         <Keyword name="$P10R"  value="1048576" />
         <Keyword name="$P10E"  value="0,0" />
         <Keyword name="$P10F"  value="620_15" />
         <Keyword name="$P10L"  value="561" />
         <Keyword name="$P10V"  value="510" />
         <Keyword name="$P11N"  value="VL1-H" />
         <Keyword name="$P11S"  value="VL1-H" />
         <Keyword name="$P11B"  value="32" />
         <Keyword name="$P11R"  value="1048576" />
         <Keyword name="$P11E"  value="0,0" />
         <Keyword name="$P11F"  value="440_50" />
         <Keyword name="$P11L"  value="405" />
         <Keyword name="$P11V"  value="345" />
         <Keyword name="$P12N"  value="FSC-W" />
         <Keyword name="$P12S"  value="FSC-W" />
         <Keyword name="$P12B"  value="32" />
         <Keyword name="$P12R"  value="1024" />
         <Keyword name="$P12E"  value="0,0" />
         <Keyword name="$P12F"  value="NA" />
         <Keyword name="$P12L"  value="488" />
         <Keyword name="$P12V"  value="100" />
         <Keyword name="$P13N"  value="SSC-W" />
         <Keyword name="$P13S"  value="SSC-W" />
         <Keyword name="$P13B"  value="32" />
         <Keyword name="$P13R"  value="1024" />
         <Keyword name="$P13E"  value="0,0" />
         <Keyword name="$P13F"  value="488_10" />
         <Keyword name="$P13L"  value="488" />
         <Keyword name="$P13V"  value="355" />
         <Keyword name="$P14N"  value="BL1-W" />
         <Keyword name="$P14S"  value="BL1-W" />
         <Keyword name="$P14B"  value="32" />
         <Keyword name="$P14R"  value="1024" />
         <Keyword name="$P14E"  value="0,0" />
         <Keyword name="$P14F"  value="530_30" />
         <Keyword name="$P14L"  value="488" />
         <Keyword name="$P14V"  value="415" />
         <Keyword name="$P15N"  value="YL2-W" />
         <Keyword name="$P15S"  value="YL2-W" />
         <Keyword name="$P15B"  value="32" />
         <Keyword name="$P15R"  value="1024" />
         <Keyword name="$P15E"  value="0,0" />
         <Keyword name="$P15F"  value="620_15" />
         <Keyword name="$P15L"  value="561" />
         <Keyword name="$P15V"  value="510" />
         <Keyword name="$P16N"  value="VL1-W" />
         <Keyword name="$P16S"  value="VL1-W" />
         <Keyword name="$P16B"  value="32" />
         <Keyword name="$P16R"  value="1024" />
         <Keyword name="$P16E"  value="0,0" />
         <Keyword name="$P16F"  value="440_50" />
         <Keyword name="$P16L"  value="405" />
         <Keyword name="$P16V"  value="345" />
         <Keyword name="$CYT"  value="4486520 Attune NxT Acoustic Focusing Cytometer (Lasers: BVYX)" />
         <Keyword name="$SYS"  value="OPTIXE2 Microsoft Windows 7 Professional " />
         <Keyword name="$SPILLOVER"  value="9,BL1-A,YL2-A,VL1-A,BL1-H,YL2-H,VL1-H,BL1-W,YL2-W,VL1-W,1.000000,0.000000,0.000000,0.000000,0.000000,0.000000,0.000000,0.000000,0.000000,0.000000,1.000000,0.000000,0.000000,0.000000,0.000000,0.000000,0.000000,0.000000,0.000000,0.000000,1.000000,0.000000,0.000000,0.000000,0.000000,0.000000,0.000000,0.000000,0.000000,0.000000,1.000000,0.000000,0.000000,0.000000,0.000000,0.000000,0.000000,0.000000,0.000000,0.000000,1.000000,0.000000,0.000000,0.000000,0.000000,0.000000,0.000000,0.000000,0.000000,0.000000,1.000000,0.000000,0.000000,0.000000,0.000000,0.000000,0.000000,0.000000,0.000000,0.000000,1.000000,0.000000,0.000000,0.000000,0.000000,0.000000,0.000000,0.000000,0.000000,0.000000,1.000000,0.000000,0.000000,0.000000,0.000000,0.000000,0.000000,0.000000,0.000000,0.000000,1.000000" />
         <Keyword name="$BTIM"  value="10:40:23" />
         <Keyword name="$CELLS"  value="NA" />
         <Keyword name="$COM"  value="NA" />
         <Keyword name="$CYTSN"  value="AFC2_INVALID_SERIAL" />
         <Keyword name="$DATE"  value="09-Oct-2020" />
         <Keyword name="$ETIM"  value="10:40:25" />
         <Keyword name="$EXP"  value="NA" />
         <Keyword name="$FIL"  value="A7.fcs" />
         <Keyword name="$INST"  value="NA" />
         <Keyword name="$ORIGINALITY"  value="Original" />
         <Keyword name="$LOST"  value="0" />
         <Keyword name="$OP"  value="Will Shaw" />
         <Keyword name="$PLATEID"  value="NA" />
         <Keyword name="$PLATENAME"  value="20201009_CRISPRai_7day" />
         <Keyword name="$PROJ"  value="Experiment" />
         <Keyword name="$SMNO"  value="Day0" />
         <Keyword name="$SRC"  value="NA" />
         <Keyword name="$TIMESTEP"  value="0.001" />
         <Keyword name="$VOL"  value="7000" />
         <Keyword name="$WELLID"  value="A7" />
         <Keyword name="#FLOWRATE"  value="200" />
         <Keyword name="#LASER1ASF"  value="1.18" />
         <Keyword name="#LASER1COLOR"  value="Blue" />
         <Keyword name="#LASER1DELAY"  value="1100" />
         <Keyword name="#LASER2ASF"  value="1.13" />
         <Keyword name="#LASER2COLOR"  value="Violet" />
         <Keyword name="#LASER2DELAY"  value="687" />
         <Keyword name="#LASER3ASF"  value="1.14" />
         <Keyword name="#LASER3COLOR"  value="Yellow" />
         <Keyword name="#LASER3DELAY"  value="296" />
         <Keyword name="#LASERCONFIG"  value="BVY" />
         <Keyword name="#P1Label"  value="NA" />
         <Keyword name="#P1Target"  value="NA" />
         <Keyword name="#PTDATE"  value="09-Oct-2020" />
         <Keyword name="#PTRESULT"  value="Pass" />
         <Keyword name="#TR1"  value="OR_FSC,10000" />
         <Keyword name="#WIDTHTHRESHOLD"  value="1000" />
         <Keyword name="#WINEXT"  value="0" />
         <Keyword name="$BEGINDATA"  value="000000008192" />
         <Keyword name="$ENDDATA"  value="000000808831" />
         <Keyword name="$NEXTDATA"  value="000000000000" />
         <Keyword name="$BEGINSTEXT"  value="000000000000" />
         <Keyword name="$ENDSTEXT"  value="000000000000" />
         <Keyword name="$BEGINANALYSIS"  value="000000000000" />
         <Keyword name="$ENDANALYSIS"  value="000000000000" />
       </Keywords>
       <SampleNode name="20201009_CRISPRai_7day_Experiment_Day0_A7.fcs"  annotation=""  owningGroup=""  expanded="1"  sortPriority="10"  count="12510"  sampleID="10" >
         <Graph smoothing="0"  backColor="#ffffff"  foreColor="#000000"  type="Pseudocolor"  fast="1" >
           <Axis dimension="x"  name="FSC-A"  label=""  auto="auto" />
           <Axis dimension="y"  name="SSC-A"  label=""  auto="auto" />
           <GraphSettings level="5%"  smoothingHighResolution="1"  contourHighResolution="1"  histogramSmoothingCount="0"  graphResolution="256"  showOutliers="0"  drawLargeDots="0"  dotsToDraw="8000"  tint="le.chartfill.tinted.40"  lineWeight="le.lineweight.normal"  lineStyle="le.linestyle.solid" />
           <GraphEnvironment showGrid="0"  showAxes="tnlTNL"  showGates="1"  showFreqOnPlots="1"  showGateNameOnPlots="1"  showMedians="0"  showUncomped="0"  addEventParam="0"  lastYAxisName="" >
             <TextTraits font="SansSerif"  size="11"  name="Labels"  style="plain"  color="#000000"  background="#00ffffff"  just="left" />
             <TextTraits font="SansSerif"  size="11"  name="LayoutGates"  style="plain"  color="#000000"  background="#00ffffff"  just="left" />
             <TextTraits font="SansSerif"  size="9"  name="Numbers"  style="plain"  color="#000000"  background="#00ffffff"  just="left" />
             <TextTraits font="SansSerif"  size="9"  name="Legend"  style="plain"  color="#000000"  background="#00ffffff"  just="left" />
             <WindowPosition x="0"  y="0"  width="0"  height="0"  displayed="0"  panelState="" />
           </GraphEnvironment>
         </Graph>
         <Subpopulations>
           <Population name="Yeast"  annotation=""  owningGroup="All Samples"  expanded="1"  sortPriority="10"  count="9937" >
             <Graph smoothing="13"  backColor="#ffffff"  foreColor="#000000"  heatMapStatParameter="BL1-A"  type="Histogram"  fast="1" >
               <Axis dimension="x"  name="VL1-H"  label=""  auto="auto" />
               <Axis dimension="y"  name=""  label=""  auto="auto" />
               <GraphSettings level="5%"  smoothingHighResolution="1"  contourHighResolution="1"  histogramSmoothingCount="0"  graphResolution="256"  showOutliers="0"  drawLargeDots="0"  dotsToDraw="8000"  tint="le.chartfill.tinted.40"  lineWeight="le.lineweight.normal"  lineStyle="le.linestyle.solid" />
               <GraphEnvironment showGrid="0"  showAxes="tnlTNL"  showGates="1"  showFreqOnPlots="1"  showGateNameOnPlots="1"  showMedians="0"  showUncomped="0"  addEventParam="0"  lastYAxisName="" >
                 <TextTraits font="SansSerif"  size="11"  name="Labels"  style="plain"  color="#000000"  background="#00ffffff"  just="left" />
                 <TextTraits font="SansSerif"  size="11"  name="LayoutGates"  style="plain"  color="#000000"  background="#00ffffff"  just="left" />
                 <TextTraits font="SansSerif"  size="9"  name="Numbers"  style="plain"  color="#000000"  background="#00ffffff"  just="left" />
                 <TextTraits font="SansSerif"  size="9"  name="Legend"  style="plain"  color="#000000"  background="#00ffffff"  just="left" />
                 <WindowPosition x="767"  y="0"  width="390"  height="713"  displayed="0"  panelState="--+" />
               </GraphEnvironment>
             </Graph>
             <Gate gating:id="ID1553962438" >
               <gating:EllipsoidGate eventsInside="1"  annoOffsetX="0"  annoOffsetY="0"  tint="#000000"  isTinted="0"  lineWeight="Normal"  userDefined="1"  gating:distance="125.14950309846213" >
                 <gating:dimension>
                   <data-type:fcs-dimension data-type:name="FSC-A" />
                 </gating:dimension>
                 <gating:dimension>
                   <data-type:fcs-dimension data-type:name="FSC-H" />
                 </gating:dimension>
                 <gating:foci>
                   <gating:vertex>
                     <gating:coordinate data-type:value="85.144758623" />
                     <gating:coordinate data-type:value="96.8641805291" />
                   </gating:vertex>
                   <gating:vertex>
                     <gating:coordinate data-type:value="184.855241377" />
                     <gating:coordinate data-type:value="172.1358194709" />
                   </gating:vertex>
                 </gating:foci>
                 <gating:edge>
                   <gating:vertex>
                     <gating:coordinate data-type:value="84" />
                     <gating:coordinate data-type:value="96" />
                   </gating:vertex>
                   <gating:vertex>
                     <gating:coordinate data-type:value="186" />
                     <gating:coordinate data-type:value="173" />
                   </gating:vertex>
                   <gating:vertex>
                     <gating:coordinate data-type:value="142" />
                     <gating:coordinate data-type:value="123" />
                   </gating:vertex>
                   <gating:vertex>
                     <gating:coordinate data-type:value="128" />
                     <gating:coordinate data-type:value="146" />
                   </gating:vertex>
                 </gating:edge>
               </gating:EllipsoidGate>
             </Gate>
             <Subpopulations>
               <Statistic name="Geometric Mean"  annotation=""  owningGroup="All Samples"  expanded="1"  sortPriority="5"  id="VL1-H"  ancestor=""  correlate=""  value="125554.7285079956" />
               <Statistic name="Geometric Mean"  annotation=""  owningGroup="All Samples"  expanded="1"  sortPriority="5"  id="YL2-H"  ancestor=""  correlate=""  value="44575.625" />
             </Subpopulations>
           </Population>
         </Subpopulations>
       </SampleNode>
     </Sample>
     <Sample>
       <DataSet uri="file:/Volumes/NO%20NAME/FigS5/20201009_CRISPRai_7day/20201009_CRISPRai_7day_Experiment_Day4_E3.fcs"  sampleID="54" />
       <Transformations>
         <transforms:linear transforms:minRange="0"  transforms:maxRange="2"  gain="0.0014285714" >
           <data-type:parameter data-type:name="Time" />
         </transforms:linear>
         <transforms:log transforms:offset="10000"  transforms:decades="2.0205999133" >
           <data-type:parameter data-type:name="FSC-A" />
         </transforms:log>
         <transforms:linear transforms:minRange="0"  transforms:maxRange="1048576"  gain="1" >
           <data-type:parameter data-type:name="SSC-A" />
         </transforms:linear>
         <transforms:biex transforms:length="256"  transforms:maxRange="1048576"  transforms:neg="0"  transforms:width="-1000"  transforms:pos="5.0205999133" >
           <data-type:parameter data-type:name="BL1-A" />
         </transforms:biex>
         <transforms:biex transforms:length="256"  transforms:maxRange="1048576"  transforms:neg="0"  transforms:width="-1000"  transforms:pos="5.0205999133" >
           <data-type:parameter data-type:name="YL2-A" />
         </transforms:biex>
         <transforms:biex transforms:length="256"  transforms:maxRange="1048576"  transforms:neg="0"  transforms:width="-1000"  transforms:pos="5.0205999133" >
           <data-type:parameter data-type:name="VL1-A" />
         </transforms:biex>
         <transforms:log transforms:offset="10000"  transforms:decades="2.0205999133" >
           <data-type:parameter data-type:name="FSC-H" />
         </transforms:log>
         <transforms:linear transforms:minRange="0"  transforms:maxRange="1048576"  gain="1" >
           <data-type:parameter data-type:name="SSC-H" />
         </transforms:linear>
         <transforms:biex transforms:length="256"  transforms:maxRange="1048576"  transforms:neg="0"  transforms:width="-1000"  transforms:pos="5.0205999133" >
           <data-type:parameter data-type:name="BL1-H" />
         </transforms:biex>
         <transforms:log transforms:offset="1"  transforms:decades="6.3010299957" >
           <data-type:parameter data-type:name="YL2-H" />
         </transforms:log>
         <transforms:log transforms:offset="1"  transforms:decades="6.0205999133" >
           <data-type:parameter data-type:name="VL1-H" />
         </transforms:log>
         <transforms:linear transforms:minRange="0"  transforms:maxRange="1048576"  gain="1" >
           <data-type:parameter data-type:name="FSC-W" />
         </transforms:linear>
         <transforms:linear transforms:minRange="0"  transforms:maxRange="1048576"  gain="1" >
           <data-type:parameter data-type:name="SSC-W" />
         </transforms:linear>
         <transforms:biex transforms:length="256"  transforms:maxRange="1048576"  transforms:neg="0"  transforms:width="-1000"  transforms:pos="5.0205999133" >
           <data-type:parameter data-type:name="BL1-W" />
         </transforms:biex>
         <transforms:biex transforms:length="256"  transforms:maxRange="1048576"  transforms:neg="0"  transforms:width="-1000"  transforms:pos="5.0205999133" >
           <data-type:parameter data-type:name="YL2-W" />
         </transforms:biex>
         <transforms:biex transforms:length="256"  transforms:maxRange="1048576"  transforms:neg="0"  transforms:width="-1000"  transforms:pos="5.0205999133" >
           <data-type:parameter data-type:name="VL1-W" />
         </transforms:biex>
       </Transformations>
       <Keywords>
         <Keyword name="FJ_FCS_VERSION"  value="3.1" />
         <Keyword name="$PAR"  value="16" />
         <Keyword name="$TOT"  value="12382" />
         <Keyword name="$MODE"  value="L" />
         <Keyword name="$DATATYPE"  value="F" />
         <Keyword name="$BYTEORD"  value="1,2,3,4" />
         <Keyword name="$P1N"  value="Time" />
         <Keyword name="$P1S"  value="Time" />
         <Keyword name="$P1B"  value="32" />
         <Keyword name="$P1R"  value="67108864" />
         <Keyword name="$P1E"  value="0,0" />
         <Keyword name="$P1F"  value="NA" />
         <Keyword name="$P1L"  value="NA" />
         <Keyword name="$P1V"  value="NA" />
         <Keyword name="$P2N"  value="FSC-A" />
         <Keyword name="$P2S"  value="FSC-A" />
         <Keyword name="$P2B"  value="32" />
         <Keyword name="$P2R"  value="1048576" />
         <Keyword name="$P2E"  value="0,0" />
         <Keyword name="$P2F"  value="NA" />
         <Keyword name="$P2L"  value="488" />
         <Keyword name="$P2V"  value="100" />
         <Keyword name="$P3N"  value="SSC-A" />
         <Keyword name="$P3S"  value="SSC-A" />
         <Keyword name="$P3B"  value="32" />
         <Keyword name="$P3R"  value="1048576" />
         <Keyword name="$P3E"  value="0,0" />
         <Keyword name="$P3F"  value="488_10" />
         <Keyword name="$P3L"  value="488" />
         <Keyword name="$P3V"  value="355" />
         <Keyword name="$P4N"  value="BL1-A" />
         <Keyword name="$P4S"  value="BL1-A" />
         <Keyword name="$P4B"  value="32" />
         <Keyword name="$P4R"  value="1048576" />
         <Keyword name="$P4E"  value="0,0" />
         <Keyword name="$P4F"  value="530_30" />
         <Keyword name="$P4L"  value="488" />
         <Keyword name="$P4V"  value="415" />
         <Keyword name="$P5N"  value="YL2-A" />
         <Keyword name="$P5S"  value="YL2-A" />
         <Keyword name="$P5B"  value="32" />
         <Keyword name="$P5R"  value="1048576" />
         <Keyword name="$P5E"  value="0,0" />
         <Keyword name="$P5F"  value="620_15" />
         <Keyword name="$P5L"  value="561" />
         <Keyword name="$P5V"  value="510" />
         <Keyword name="$P6N"  value="VL1-A" />
         <Keyword name="$P6S"  value="VL1-A" />
         <Keyword name="$P6B"  value="32" />
         <Keyword name="$P6R"  value="1048576" />
         <Keyword name="$P6E"  value="0,0" />
         <Keyword name="$P6F"  value="440_50" />
         <Keyword name="$P6L"  value="405" />
         <Keyword name="$P6V"  value="345" />
         <Keyword name="$P7N"  value="FSC-H" />
         <Keyword name="$P7S"  value="FSC-H" />
         <Keyword name="$P7B"  value="32" />
         <Keyword name="$P7R"  value="1048576" />
         <Keyword name="$P7E"  value="0,0" />
         <Keyword name="$P7F"  value="NA" />
         <Keyword name="$P7L"  value="488" />
         <Keyword name="$P7V"  value="100" />
         <Keyword name="$P8N"  value="SSC-H" />
         <Keyword name="$P8S"  value="SSC-H" />
         <Keyword name="$P8B"  value="32" />
         <Keyword name="$P8R"  value="1048576" />
         <Keyword name="$P8E"  value="0,0" />
         <Keyword name="$P8F"  value="488_10" />
         <Keyword name="$P8L"  value="488" />
         <Keyword name="$P8V"  value="355" />
         <Keyword name="$P9N"  value="BL1-H" />
         <Keyword name="$P9S"  value="BL1-H" />
         <Keyword name="$P9B"  value="32" />
         <Keyword name="$P9R"  value="1048576" />
         <Keyword name="$P9E"  value="0,0" />
         <Keyword name="$P9F"  value="530_30" />
         <Keyword name="$P9L"  value="488" />
         <Keyword name="$P9V"  value="415" />
         <Keyword name="$P10N"  value="YL2-H" />
         <Keyword name="$P10S"  value="YL2-H" />
         <Keyword name="$P10B"  value="32" />
         <Keyword name="$P10R"  value="1048576" />
         <Keyword name="$P10E"  value="0,0" />
         <Keyword name="$P10F"  value="620_15" />
         <Keyword name="$P10L"  value="561" />
         <Keyword name="$P10V"  value="510" />
         <Keyword name="$P11N"  value="VL1-H" />
         <Keyword name="$P11S"  value="VL1-H" />
         <Keyword name="$P11B"  value="32" />
         <Keyword name="$P11R"  value="1048576" />
         <Keyword name="$P11E"  value="0,0" />
         <Keyword name="$P11F"  value="440_50" />
         <Keyword name="$P11L"  value="405" />
         <Keyword name="$P11V"  value="345" />
         <Keyword name="$P12N"  value="FSC-W" />
         <Keyword name="$P12S"  value="FSC-W" />
         <Keyword name="$P12B"  value="32" />
         <Keyword name="$P12R"  value="1024" />
         <Keyword name="$P12E"  value="0,0" />
         <Keyword name="$P12F"  value="NA" />
         <Keyword name="$P12L"  value="488" />
         <Keyword name="$P12V"  value="100" />
         <Keyword name="$P13N"  value="SSC-W" />
         <Keyword name="$P13S"  value="SSC-W" />
         <Keyword name="$P13B"  value="32" />
         <Keyword name="$P13R"  value="1024" />
         <Keyword name="$P13E"  value="0,0" />
         <Keyword name="$P13F"  value="488_10" />
         <Keyword name="$P13L"  value="488" />
         <Keyword name="$P13V"  value="355" />
         <Keyword name="$P14N"  value="BL1-W" />
         <Keyword name="$P14S"  value="BL1-W" />
         <Keyword name="$P14B"  value="32" />
         <Keyword name="$P14R"  value="1024" />
         <Keyword name="$P14E"  value="0,0" />
         <Keyword name="$P14F"  value="530_30" />
         <Keyword name="$P14L"  value="488" />
         <Keyword name="$P14V"  value="415" />
         <Keyword name="$P15N"  value="YL2-W" />
         <Keyword name="$P15S"  value="YL2-W" />
         <Keyword name="$P15B"  value="32" />
         <Keyword name="$P15R"  value="1024" />
         <Keyword name="$P15E"  value="0,0" />
         <Keyword name="$P15F"  value="620_15" />
         <Keyword name="$P15L"  value="561" />
         <Keyword name="$P15V"  value="510" />
         <Keyword name="$P16N"  value="VL1-W" />
         <Keyword name="$P16S"  value="VL1-W" />
         <Keyword name="$P16B"  value="32" />
         <Keyword name="$P16R"  value="1024" />
         <Keyword name="$P16E"  value="0,0" />
         <Keyword name="$P16F"  value="440_50" />
         <Keyword name="$P16L"  value="405" />
         <Keyword name="$P16V"  value="345" />
         <Keyword name="$CYT"  value="4486520 Attune NxT Acoustic Focusing Cytometer (Lasers: BVYX)" />
         <Keyword name="$SYS"  value="OPTIXE2 Microsoft Windows 7 Professional " />
         <Keyword name="$SPILLOVER"  value="9,BL1-A,YL2-A,VL1-A,BL1-H,YL2-H,VL1-H,BL1-W,YL2-W,VL1-W,1.000000,0.000000,0.000000,0.000000,0.000000,0.000000,0.000000,0.000000,0.000000,0.000000,1.000000,0.000000,0.000000,0.000000,0.000000,0.000000,0.000000,0.000000,0.000000,0.000000,1.000000,0.000000,0.000000,0.000000,0.000000,0.000000,0.000000,0.000000,0.000000,0.000000,1.000000,0.000000,0.000000,0.000000,0.000000,0.000000,0.000000,0.000000,0.000000,0.000000,1.000000,0.000000,0.000000,0.000000,0.000000,0.000000,0.000000,0.000000,0.000000,0.000000,1.000000,0.000000,0.000000,0.000000,0.000000,0.000000,0.000000,0.000000,0.000000,0.000000,1.000000,0.000000,0.000000,0.000000,0.000000,0.000000,0.000000,0.000000,0.000000,0.000000,1.000000,0.000000,0.000000,0.000000,0.000000,0.000000,0.000000,0.000000,0.000000,0.000000,1.000000" />
         <Keyword name="$BTIM"  value="10:55:43" />
         <Keyword name="$CELLS"  value="NA" />
         <Keyword name="$COM"  value="NA" />
         <Keyword name="$CYTSN"  value="AFC2_INVALID_SERIAL" />
         <Keyword name="$DATE"  value="13-Oct-2020" />
         <Keyword name="$ETIM"  value="10:55:45" />
         <Keyword name="$EXP"  value="NA" />
         <Keyword name="$FIL"  value="E3.fcs" />
         <Keyword name="$INST"  value="NA" />
         <Keyword name="$ORIGINALITY"  value="Original" />
         <Keyword name="$LOST"  value="0" />
         <Keyword name="$OP"  value="Will Shaw" />
         <Keyword name="$PLATEID"  value="NA" />
         <Keyword name="$PLATENAME"  value="20201009_CRISPRai_7day" />
         <Keyword name="$PROJ"  value="Experiment" />
         <Keyword name="$SMNO"  value="Day4" />
         <Keyword name="$SRC"  value="NA" />
         <Keyword name="$TIMESTEP"  value="0.001" />
         <Keyword name="$VOL"  value="9000" />
         <Keyword name="$WELLID"  value="E3" />
         <Keyword name="#FLOWRATE"  value="200" />
         <Keyword name="#LASER1ASF"  value="1.19" />
         <Keyword name="#LASER1COLOR"  value="Blue" />
         <Keyword name="#LASER1DELAY"  value="1100" />
         <Keyword name="#LASER2ASF"  value="1.13" />
         <Keyword name="#LASER2COLOR"  value="Violet" />
         <Keyword name="#LASER2DELAY"  value="686" />
         <Keyword name="#LASER3ASF"  value="1.14" />
         <Keyword name="#LASER3COLOR"  value="Yellow" />
         <Keyword name="#LASER3DELAY"  value="293" />
         <Keyword name="#LASERCONFIG"  value="BVY" />
         <Keyword name="#P1Label"  value="NA" />
         <Keyword name="#P1Target"  value="NA" />
         <Keyword name="#PTDATE"  value="13-Oct-2020" />
         <Keyword name="#PTRESULT"  value="Pass" />
         <Keyword name="#TR1"  value="OR_FSC,10000" />
         <Keyword name="#WIDTHTHRESHOLD"  value="1000" />
         <Keyword name="#WINEXT"  value="0" />
         <Keyword name="$BEGINDATA"  value="000000008192" />
         <Keyword name="$ENDDATA"  value="000000800639" />
         <Keyword name="$NEXTDATA"  value="000000000000" />
         <Keyword name="$BEGINSTEXT"  value="000000000000" />
         <Keyword name="$ENDSTEXT"  value="000000000000" />
         <Keyword name="$BEGINANALYSIS"  value="000000000000" />
         <Keyword name="$ENDANALYSIS"  value="000000000000" />
       </Keywords>
       <SampleNode name="20201009_CRISPRai_7day_Experiment_Day4_E3.fcs"  annotation=""  owningGroup=""  expanded="1"  sortPriority="10"  count="12382"  sampleID="54" >
         <Graph smoothing="0"  backColor="#ffffff"  foreColor="#000000"  type="Pseudocolor"  fast="1" >
           <Axis dimension="x"  name="FSC-A"  label=""  auto="auto" />
           <Axis dimension="y"  name="SSC-A"  label=""  auto="auto" />
           <GraphSettings level="5%"  smoothingHighResolution="1"  contourHighResolution="1"  histogramSmoothingCount="0"  graphResolution="256"  showOutliers="0"  drawLargeDots="0"  dotsToDraw="8000"  tint="le.chartfill.tinted.40"  lineWeight="le.lineweight.normal"  lineStyle="le.linestyle.solid" />
           <GraphEnvironment showGrid="0"  showAxes="tnlTNL"  showGates="1"  showFreqOnPlots="1"  showGateNameOnPlots="1"  showMedians="0"  showUncomped="0"  addEventParam="0"  lastYAxisName="" >
             <TextTraits font="SansSerif"  size="11"  name="Labels"  style="plain"  color="#000000"  background="#00ffffff"  just="left" />
             <TextTraits font="SansSerif"  size="11"  name="LayoutGates"  style="plain"  color="#000000"  background="#00ffffff"  just="left" />
             <TextTraits font="SansSerif"  size="9"  name="Numbers"  style="plain"  color="#000000"  background="#00ffffff"  just="left" />
             <TextTraits font="SansSerif"  size="9"  name="Legend"  style="plain"  color="#000000"  background="#00ffffff"  just="left" />
             <WindowPosition x="0"  y="0"  width="0"  height="0"  displayed="0"  panelState="" />
           </GraphEnvironment>
         </Graph>
         <Subpopulations>
           <Population name="Yeast"  annotation=""  owningGroup="All Samples"  expanded="1"  sortPriority="10"  count="10203" >
             <Graph smoothing="13"  backColor="#ffffff"  foreColor="#000000"  heatMapStatParameter="BL1-A"  type="Histogram"  fast="1" >
               <Axis dimension="x"  name="VL1-H"  label=""  auto="auto" />
               <Axis dimension="y"  name=""  label=""  auto="auto" />
               <GraphSettings level="5%"  smoothingHighResolution="1"  contourHighResolution="1"  histogramSmoothingCount="0"  graphResolution="256"  showOutliers="0"  drawLargeDots="0"  dotsToDraw="8000"  tint="le.chartfill.tinted.40"  lineWeight="le.lineweight.normal"  lineStyle="le.linestyle.solid" />
               <GraphEnvironment showGrid="0"  showAxes="tnlTNL"  showGates="1"  showFreqOnPlots="1"  showGateNameOnPlots="1"  showMedians="0"  showUncomped="0"  addEventParam="0"  lastYAxisName="" >
                 <TextTraits font="SansSerif"  size="11"  name="Labels"  style="plain"  color="#000000"  background="#00ffffff"  just="left" />
                 <TextTraits font="SansSerif"  size="11"  name="LayoutGates"  style="plain"  color="#000000"  background="#00ffffff"  just="left" />
                 <TextTraits font="SansSerif"  size="9"  name="Numbers"  style="plain"  color="#000000"  background="#00ffffff"  just="left" />
                 <TextTraits font="SansSerif"  size="9"  name="Legend"  style="plain"  color="#000000"  background="#00ffffff"  just="left" />
                 <WindowPosition x="767"  y="0"  width="390"  height="713"  displayed="1"  panelState="--+" />
               </GraphEnvironment>
             </Graph>
             <Gate gating:id="ID484675942" >
               <gating:EllipsoidGate eventsInside="1"  annoOffsetX="0"  annoOffsetY="0"  tint="#000000"  isTinted="0"  lineWeight="Normal"  userDefined="1"  gating:distance="125.14950309846213" >
                 <gating:dimension>
                   <data-type:fcs-dimension data-type:name="FSC-A" />
                 </gating:dimension>
                 <gating:dimension>
                   <data-type:fcs-dimension data-type:name="FSC-H" />
                 </gating:dimension>
                 <gating:foci>
                   <gating:vertex>
                     <gating:coordinate data-type:value="85.144758623" />
                     <gating:coordinate data-type:value="96.8641805291" />
                   </gating:vertex>
                   <gating:vertex>
                     <gating:coordinate data-type:value="184.855241377" />
                     <gating:coordinate data-type:value="172.1358194709" />
                   </gating:vertex>
                 </gating:foci>
                 <gating:edge>
                   <gating:vertex>
                     <gating:coordinate data-type:value="84" />
                     <gating:coordinate data-type:value="96" />
                   </gating:vertex>
                   <gating:vertex>
                     <gating:coordinate data-type:value="186" />
                     <gating:coordinate data-type:value="173" />
                   </gating:vertex>
                   <gating:vertex>
                     <gating:coordinate data-type:value="142" />
                     <gating:coordinate data-type:value="123" />
                   </gating:vertex>
                   <gating:vertex>
                     <gating:coordinate data-type:value="128" />
                     <gating:coordinate data-type:value="146" />
                   </gating:vertex>
                 </gating:edge>
               </gating:EllipsoidGate>
             </Gate>
             <Subpopulations>
               <Statistic name="Geometric Mean"  annotation=""  owningGroup="All Samples"  expanded="1"  sortPriority="5"  id="VL1-H"  ancestor=""  correlate=""  value="8481.70703125" />
               <Statistic name="Geometric Mean"  annotation=""  owningGroup="All Samples"  expanded="1"  sortPriority="5"  id="YL2-H"  ancestor=""  correlate=""  value="350036.7403030396" />
             </Subpopulations>
           </Population>
         </Subpopulations>
       </SampleNode>
     </Sample>
     <Sample>
       <DataSet uri="file:/Volumes/NO%20NAME/FigS5/20201009_CRISPRai_7day/20201009_CRISPRai_7day_Experiment_Day0_A8.fcs"  sampleID="11" />
       <Transformations>
         <transforms:linear transforms:minRange="0"  transforms:maxRange="2"  gain="0.0022573363" >
           <data-type:parameter data-type:name="Time" />
         </transforms:linear>
         <transforms:log transforms:offset="10000"  transforms:decades="2.0205999133" >
           <data-type:parameter data-type:name="FSC-A" />
         </transforms:log>
         <transforms:linear transforms:minRange="0"  transforms:maxRange="1048576"  gain="1" >
           <data-type:parameter data-type:name="SSC-A" />
         </transforms:linear>
         <transforms:biex transforms:length="256"  transforms:maxRange="1048576"  transforms:neg="0"  transforms:width="-1000"  transforms:pos="5.0205999133" >
           <data-type:parameter data-type:name="BL1-A" />
         </transforms:biex>
         <transforms:biex transforms:length="256"  transforms:maxRange="1048576"  transforms:neg="0"  transforms:width="-1000"  transforms:pos="5.0205999133" >
           <data-type:parameter data-type:name="YL2-A" />
         </transforms:biex>
         <transforms:biex transforms:length="256"  transforms:maxRange="1048576"  transforms:neg="0"  transforms:width="-1000"  transforms:pos="5.0205999133" >
           <data-type:parameter data-type:name="VL1-A" />
         </transforms:biex>
         <transforms:log transforms:offset="10000"  transforms:decades="2.0205999133" >
           <data-type:parameter data-type:name="FSC-H" />
         </transforms:log>
         <transforms:linear transforms:minRange="0"  transforms:maxRange="1048576"  gain="1" >
           <data-type:parameter data-type:name="SSC-H" />
         </transforms:linear>
         <transforms:biex transforms:length="256"  transforms:maxRange="1048576"  transforms:neg="0"  transforms:width="-1000"  transforms:pos="5.0205999133" >
           <data-type:parameter data-type:name="BL1-H" />
         </transforms:biex>
         <transforms:log transforms:offset="1"  transforms:decades="6.3010299957" >
           <data-type:parameter data-type:name="YL2-H" />
         </transforms:log>
         <transforms:log transforms:offset="1"  transforms:decades="6.0205999133" >
           <data-type:parameter data-type:name="VL1-H" />
         </transforms:log>
         <transforms:linear transforms:minRange="0"  transforms:maxRange="1048576"  gain="1" >
           <data-type:parameter data-type:name="FSC-W" />
         </transforms:linear>
         <transforms:linear transforms:minRange="0"  transforms:maxRange="1048576"  gain="1" >
           <data-type:parameter data-type:name="SSC-W" />
         </transforms:linear>
         <transforms:biex transforms:length="256"  transforms:maxRange="1048576"  transforms:neg="0"  transforms:width="-1000"  transforms:pos="5.0205999133" >
           <data-type:parameter data-type:name="BL1-W" />
         </transforms:biex>
         <transforms:biex transforms:length="256"  transforms:maxRange="1048576"  transforms:neg="0"  transforms:width="-1000"  transforms:pos="5.0205999133" >
           <data-type:parameter data-type:name="YL2-W" />
         </transforms:biex>
         <transforms:biex transforms:length="256"  transforms:maxRange="1048576"  transforms:neg="0"  transforms:width="-1000"  transforms:pos="5.0205999133" >
           <data-type:parameter data-type:name="VL1-W" />
         </transforms:biex>
       </Transformations>
       <Keywords>
         <Keyword name="FJ_FCS_VERSION"  value="3.1" />
         <Keyword name="$PAR"  value="16" />
         <Keyword name="$TOT"  value="12546" />
         <Keyword name="$MODE"  value="L" />
         <Keyword name="$DATATYPE"  value="F" />
         <Keyword name="$BYTEORD"  value="1,2,3,4" />
         <Keyword name="$P1N"  value="Time" />
         <Keyword name="$P1S"  value="Time" />
         <Keyword name="$P1B"  value="32" />
         <Keyword name="$P1R"  value="67108864" />
         <Keyword name="$P1E"  value="0,0" />
         <Keyword name="$P1F"  value="NA" />
         <Keyword name="$P1L"  value="NA" />
         <Keyword name="$P1V"  value="NA" />
         <Keyword name="$P2N"  value="FSC-A" />
         <Keyword name="$P2S"  value="FSC-A" />
         <Keyword name="$P2B"  value="32" />
         <Keyword name="$P2R"  value="1048576" />
         <Keyword name="$P2E"  value="0,0" />
         <Keyword name="$P2F"  value="NA" />
         <Keyword name="$P2L"  value="488" />
         <Keyword name="$P2V"  value="100" />
         <Keyword name="$P3N"  value="SSC-A" />
         <Keyword name="$P3S"  value="SSC-A" />
         <Keyword name="$P3B"  value="32" />
         <Keyword name="$P3R"  value="1048576" />
         <Keyword name="$P3E"  value="0,0" />
         <Keyword name="$P3F"  value="488_10" />
         <Keyword name="$P3L"  value="488" />
         <Keyword name="$P3V"  value="355" />
         <Keyword name="$P4N"  value="BL1-A" />
         <Keyword name="$P4S"  value="BL1-A" />
         <Keyword name="$P4B"  value="32" />
         <Keyword name="$P4R"  value="1048576" />
         <Keyword name="$P4E"  value="0,0" />
         <Keyword name="$P4F"  value="530_30" />
         <Keyword name="$P4L"  value="488" />
         <Keyword name="$P4V"  value="415" />
         <Keyword name="$P5N"  value="YL2-A" />
         <Keyword name="$P5S"  value="YL2-A" />
         <Keyword name="$P5B"  value="32" />
         <Keyword name="$P5R"  value="1048576" />
         <Keyword name="$P5E"  value="0,0" />
         <Keyword name="$P5F"  value="620_15" />
         <Keyword name="$P5L"  value="561" />
         <Keyword name="$P5V"  value="510" />
         <Keyword name="$P6N"  value="VL1-A" />
         <Keyword name="$P6S"  value="VL1-A" />
         <Keyword name="$P6B"  value="32" />
         <Keyword name="$P6R"  value="1048576" />
         <Keyword name="$P6E"  value="0,0" />
         <Keyword name="$P6F"  value="440_50" />
         <Keyword name="$P6L"  value="405" />
         <Keyword name="$P6V"  value="345" />
         <Keyword name="$P7N"  value="FSC-H" />
         <Keyword name="$P7S"  value="FSC-H" />
         <Keyword name="$P7B"  value="32" />
         <Keyword name="$P7R"  value="1048576" />
         <Keyword name="$P7E"  value="0,0" />
         <Keyword name="$P7F"  value="NA" />
         <Keyword name="$P7L"  value="488" />
         <Keyword name="$P7V"  value="100" />
         <Keyword name="$P8N"  value="SSC-H" />
         <Keyword name="$P8S"  value="SSC-H" />
         <Keyword name="$P8B"  value="32" />
         <Keyword name="$P8R"  value="1048576" />
         <Keyword name="$P8E"  value="0,0" />
         <Keyword name="$P8F"  value="488_10" />
         <Keyword name="$P8L"  value="488" />
         <Keyword name="$P8V"  value="355" />
         <Keyword name="$P9N"  value="BL1-H" />
         <Keyword name="$P9S"  value="BL1-H" />
         <Keyword name="$P9B"  value="32" />
         <Keyword name="$P9R"  value="1048576" />
         <Keyword name="$P9E"  value="0,0" />
         <Keyword name="$P9F"  value="530_30" />
         <Keyword name="$P9L"  value="488" />
         <Keyword name="$P9V"  value="415" />
         <Keyword name="$P10N"  value="YL2-H" />
         <Keyword name="$P10S"  value="YL2-H" />
         <Keyword name="$P10B"  value="32" />
         <Keyword name="$P10R"  value="1048576" />
         <Keyword name="$P10E"  value="0,0" />
         <Keyword name="$P10F"  value="620_15" />
         <Keyword name="$P10L"  value="561" />
         <Keyword name="$P10V"  value="510" />
         <Keyword name="$P11N"  value="VL1-H" />
         <Keyword name="$P11S"  value="VL1-H" />
         <Keyword name="$P11B"  value="32" />
         <Keyword name="$P11R"  value="1048576" />
         <Keyword name="$P11E"  value="0,0" />
         <Keyword name="$P11F"  value="440_50" />
         <Keyword name="$P11L"  value="405" />
         <Keyword name="$P11V"  value="345" />
         <Keyword name="$P12N"  value="FSC-W" />
         <Keyword name="$P12S"  value="FSC-W" />
         <Keyword name="$P12B"  value="32" />
         <Keyword name="$P12R"  value="1024" />
         <Keyword name="$P12E"  value="0,0" />
         <Keyword name="$P12F"  value="NA" />
         <Keyword name="$P12L"  value="488" />
         <Keyword name="$P12V"  value="100" />
         <Keyword name="$P13N"  value="SSC-W" />
         <Keyword name="$P13S"  value="SSC-W" />
         <Keyword name="$P13B"  value="32" />
         <Keyword name="$P13R"  value="1024" />
         <Keyword name="$P13E"  value="0,0" />
         <Keyword name="$P13F"  value="488_10" />
         <Keyword name="$P13L"  value="488" />
         <Keyword name="$P13V"  value="355" />
         <Keyword name="$P14N"  value="BL1-W" />
         <Keyword name="$P14S"  value="BL1-W" />
         <Keyword name="$P14B"  value="32" />
         <Keyword name="$P14R"  value="1024" />
         <Keyword name="$P14E"  value="0,0" />
         <Keyword name="$P14F"  value="530_30" />
         <Keyword name="$P14L"  value="488" />
         <Keyword name="$P14V"  value="415" />
         <Keyword name="$P15N"  value="YL2-W" />
         <Keyword name="$P15S"  value="YL2-W" />
         <Keyword name="$P15B"  value="32" />
         <Keyword name="$P15R"  value="1024" />
         <Keyword name="$P15E"  value="0,0" />
         <Keyword name="$P15F"  value="620_15" />
         <Keyword name="$P15L"  value="561" />
         <Keyword name="$P15V"  value="510" />
         <Keyword name="$P16N"  value="VL1-W" />
         <Keyword name="$P16S"  value="VL1-W" />
         <Keyword name="$P16B"  value="32" />
         <Keyword name="$P16R"  value="1024" />
         <Keyword name="$P16E"  value="0,0" />
         <Keyword name="$P16F"  value="440_50" />
         <Keyword name="$P16L"  value="405" />
         <Keyword name="$P16V"  value="345" />
         <Keyword name="$CYT"  value="4486520 Attune NxT Acoustic Focusing Cytometer (Lasers: BVYX)" />
         <Keyword name="$SYS"  value="OPTIXE2 Microsoft Windows 7 Professional " />
         <Keyword name="$SPILLOVER"  value="9,BL1-A,YL2-A,VL1-A,BL1-H,YL2-H,VL1-H,BL1-W,YL2-W,VL1-W,1.000000,0.000000,0.000000,0.000000,0.000000,0.000000,0.000000,0.000000,0.000000,0.000000,1.000000,0.000000,0.000000,0.000000,0.000000,0.000000,0.000000,0.000000,0.000000,0.000000,1.000000,0.000000,0.000000,0.000000,0.000000,0.000000,0.000000,0.000000,0.000000,0.000000,1.000000,0.000000,0.000000,0.000000,0.000000,0.000000,0.000000,0.000000,0.000000,0.000000,1.000000,0.000000,0.000000,0.000000,0.000000,0.000000,0.000000,0.000000,0.000000,0.000000,1.000000,0.000000,0.000000,0.000000,0.000000,0.000000,0.000000,0.000000,0.000000,0.000000,1.000000,0.000000,0.000000,0.000000,0.000000,0.000000,0.000000,0.000000,0.000000,0.000000,1.000000,0.000000,0.000000,0.000000,0.000000,0.000000,0.000000,0.000000,0.000000,0.000000,1.000000" />
         <Keyword name="$BTIM"  value="10:40:53" />
         <Keyword name="$CELLS"  value="NA" />
         <Keyword name="$COM"  value="NA" />
         <Keyword name="$CYTSN"  value="AFC2_INVALID_SERIAL" />
         <Keyword name="$DATE"  value="09-Oct-2020" />
         <Keyword name="$ETIM"  value="10:40:55" />
         <Keyword name="$EXP"  value="NA" />
         <Keyword name="$FIL"  value="A8.fcs" />
         <Keyword name="$INST"  value="NA" />
         <Keyword name="$ORIGINALITY"  value="Original" />
         <Keyword name="$LOST"  value="0" />
         <Keyword name="$OP"  value="Will Shaw" />
         <Keyword name="$PLATEID"  value="NA" />
         <Keyword name="$PLATENAME"  value="20201009_CRISPRai_7day" />
         <Keyword name="$PROJ"  value="Experiment" />
         <Keyword name="$SMNO"  value="Day0" />
         <Keyword name="$SRC"  value="NA" />
         <Keyword name="$TIMESTEP"  value="0.001" />
         <Keyword name="$VOL"  value="7000" />
         <Keyword name="$WELLID"  value="A8" />
         <Keyword name="#FLOWRATE"  value="200" />
         <Keyword name="#LASER1ASF"  value="1.18" />
         <Keyword name="#LASER1COLOR"  value="Blue" />
         <Keyword name="#LASER1DELAY"  value="1100" />
         <Keyword name="#LASER2ASF"  value="1.13" />
         <Keyword name="#LASER2COLOR"  value="Violet" />
         <Keyword name="#LASER2DELAY"  value="687" />
         <Keyword name="#LASER3ASF"  value="1.14" />
         <Keyword name="#LASER3COLOR"  value="Yellow" />
         <Keyword name="#LASER3DELAY"  value="296" />
         <Keyword name="#LASERCONFIG"  value="BVY" />
         <Keyword name="#P1Label"  value="NA" />
         <Keyword name="#P1Target"  value="NA" />
         <Keyword name="#PTDATE"  value="09-Oct-2020" />
         <Keyword name="#PTRESULT"  value="Pass" />
         <Keyword name="#TR1"  value="OR_FSC,10000" />
         <Keyword name="#WIDTHTHRESHOLD"  value="1000" />
         <Keyword name="#WINEXT"  value="0" />
         <Keyword name="$BEGINDATA"  value="000000008192" />
         <Keyword name="$ENDDATA"  value="000000811135" />
         <Keyword name="$NEXTDATA"  value="000000000000" />
         <Keyword name="$BEGINSTEXT"  value="000000000000" />
         <Keyword name="$ENDSTEXT"  value="000000000000" />
         <Keyword name="$BEGINANALYSIS"  value="000000000000" />
         <Keyword name="$ENDANALYSIS"  value="000000000000" />
       </Keywords>
       <SampleNode name="20201009_CRISPRai_7day_Experiment_Day0_A8.fcs"  annotation=""  owningGroup=""  expanded="1"  sortPriority="10"  count="12546"  sampleID="11" >
         <Graph smoothing="0"  backColor="#ffffff"  foreColor="#000000"  type="Pseudocolor"  fast="1" >
           <Axis dimension="x"  name="FSC-A"  label=""  auto="auto" />
           <Axis dimension="y"  name="SSC-A"  label=""  auto="auto" />
           <GraphSettings level="5%"  smoothingHighResolution="1"  contourHighResolution="1"  histogramSmoothingCount="0"  graphResolution="256"  showOutliers="0"  drawLargeDots="0"  dotsToDraw="8000"  tint="le.chartfill.tinted.40"  lineWeight="le.lineweight.normal"  lineStyle="le.linestyle.solid" />
           <GraphEnvironment showGrid="0"  showAxes="tnlTNL"  showGates="1"  showFreqOnPlots="1"  showGateNameOnPlots="1"  showMedians="0"  showUncomped="0"  addEventParam="0"  lastYAxisName="" >
             <TextTraits font="SansSerif"  size="11"  name="Labels"  style="plain"  color="#000000"  background="#00ffffff"  just="left" />
             <TextTraits font="SansSerif"  size="11"  name="LayoutGates"  style="plain"  color="#000000"  background="#00ffffff"  just="left" />
             <TextTraits font="SansSerif"  size="9"  name="Numbers"  style="plain"  color="#000000"  background="#00ffffff"  just="left" />
             <TextTraits font="SansSerif"  size="9"  name="Legend"  style="plain"  color="#000000"  background="#00ffffff"  just="left" />
             <WindowPosition x="0"  y="0"  width="0"  height="0"  displayed="0"  panelState="" />
           </GraphEnvironment>
         </Graph>
         <Subpopulations>
           <Population name="Yeast"  annotation=""  owningGroup="All Samples"  expanded="1"  sortPriority="10"  count="9942" >
             <Graph smoothing="13"  backColor="#ffffff"  foreColor="#000000"  heatMapStatParameter="BL1-A"  type="Histogram"  fast="1" >
               <Axis dimension="x"  name="VL1-H"  label=""  auto="auto" />
               <Axis dimension="y"  name=""  label=""  auto="auto" />
               <GraphSettings level="5%"  smoothingHighResolution="1"  contourHighResolution="1"  histogramSmoothingCount="0"  graphResolution="256"  showOutliers="0"  drawLargeDots="0"  dotsToDraw="8000"  tint="le.chartfill.tinted.40"  lineWeight="le.lineweight.normal"  lineStyle="le.linestyle.solid" />
               <GraphEnvironment showGrid="0"  showAxes="tnlTNL"  showGates="1"  showFreqOnPlots="1"  showGateNameOnPlots="1"  showMedians="0"  showUncomped="0"  addEventParam="0"  lastYAxisName="" >
                 <TextTraits font="SansSerif"  size="11"  name="Labels"  style="plain"  color="#000000"  background="#00ffffff"  just="left" />
                 <TextTraits font="SansSerif"  size="11"  name="LayoutGates"  style="plain"  color="#000000"  background="#00ffffff"  just="left" />
                 <TextTraits font="SansSerif"  size="9"  name="Numbers"  style="plain"  color="#000000"  background="#00ffffff"  just="left" />
                 <TextTraits font="SansSerif"  size="9"  name="Legend"  style="plain"  color="#000000"  background="#00ffffff"  just="left" />
                 <WindowPosition x="767"  y="0"  width="390"  height="713"  displayed="1"  panelState="--+" />
               </GraphEnvironment>
             </Graph>
             <Gate gating:id="ID2005019953" >
               <gating:EllipsoidGate eventsInside="1"  annoOffsetX="0"  annoOffsetY="0"  tint="#000000"  isTinted="0"  lineWeight="Normal"  userDefined="1"  gating:distance="125.14950309846213" >
                 <gating:dimension>
                   <data-type:fcs-dimension data-type:name="FSC-A" />
                 </gating:dimension>
                 <gating:dimension>
                   <data-type:fcs-dimension data-type:name="FSC-H" />
                 </gating:dimension>
                 <gating:foci>
                   <gating:vertex>
                     <gating:coordinate data-type:value="85.144758623" />
                     <gating:coordinate data-type:value="96.8641805291" />
                   </gating:vertex>
                   <gating:vertex>
                     <gating:coordinate data-type:value="184.855241377" />
                     <gating:coordinate data-type:value="172.1358194709" />
                   </gating:vertex>
                 </gating:foci>
                 <gating:edge>
                   <gating:vertex>
                     <gating:coordinate data-type:value="84" />
                     <gating:coordinate data-type:value="96" />
                   </gating:vertex>
                   <gating:vertex>
                     <gating:coordinate data-type:value="186" />
                     <gating:coordinate data-type:value="173" />
                   </gating:vertex>
                   <gating:vertex>
                     <gating:coordinate data-type:value="142" />
                     <gating:coordinate data-type:value="123" />
                   </gating:vertex>
                   <gating:vertex>
                     <gating:coordinate data-type:value="128" />
                     <gating:coordinate data-type:value="146" />
                   </gating:vertex>
                 </gating:edge>
               </gating:EllipsoidGate>
             </Gate>
             <Subpopulations>
               <Statistic name="Geometric Mean"  annotation=""  owningGroup="All Samples"  expanded="1"  sortPriority="5"  id="VL1-H"  ancestor=""  correlate=""  value="124730.3247451782" />
               <Statistic name="Geometric Mean"  annotation=""  owningGroup="All Samples"  expanded="1"  sortPriority="5"  id="YL2-H"  ancestor=""  correlate=""  value="44366.40234375" />
             </Subpopulations>
           </Population>
         </Subpopulations>
       </SampleNode>
     </Sample>
     <Sample>
       <DataSet uri="file:/Volumes/NO%20NAME/FigS5/20201009_CRISPRai_7day/20201009_CRISPRai_7day_Experiment_Day4_E4.fcs"  sampleID="55" />
       <Transformations>
         <transforms:linear transforms:minRange="0"  transforms:maxRange="2"  gain="0.0019230769" >
           <data-type:parameter data-type:name="Time" />
         </transforms:linear>
         <transforms:log transforms:offset="10000"  transforms:decades="2.0205999133" >
           <data-type:parameter data-type:name="FSC-A" />
         </transforms:log>
         <transforms:linear transforms:minRange="0"  transforms:maxRange="1048576"  gain="1" >
           <data-type:parameter data-type:name="SSC-A" />
         </transforms:linear>
         <transforms:biex transforms:length="256"  transforms:maxRange="1048576"  transforms:neg="0"  transforms:width="-1000"  transforms:pos="5.0205999133" >
           <data-type:parameter data-type:name="BL1-A" />
         </transforms:biex>
         <transforms:biex transforms:length="256"  transforms:maxRange="1048576"  transforms:neg="0"  transforms:width="-1000"  transforms:pos="5.0205999133" >
           <data-type:parameter data-type:name="YL2-A" />
         </transforms:biex>
         <transforms:biex transforms:length="256"  transforms:maxRange="1048576"  transforms:neg="0"  transforms:width="-1000"  transforms:pos="5.0205999133" >
           <data-type:parameter data-type:name="VL1-A" />
         </transforms:biex>
         <transforms:log transforms:offset="10000"  transforms:decades="2.0205999133" >
           <data-type:parameter data-type:name="FSC-H" />
         </transforms:log>
         <transforms:linear transforms:minRange="0"  transforms:maxRange="1048576"  gain="1" >
           <data-type:parameter data-type:name="SSC-H" />
         </transforms:linear>
         <transforms:biex transforms:length="256"  transforms:maxRange="1048576"  transforms:neg="0"  transforms:width="-1000"  transforms:pos="5.0205999133" >
           <data-type:parameter data-type:name="BL1-H" />
         </transforms:biex>
         <transforms:log transforms:offset="1"  transforms:decades="6.3010299957" >
           <data-type:parameter data-type:name="YL2-H" />
         </transforms:log>
         <transforms:log transforms:offset="1"  transforms:decades="6.0205999133" >
           <data-type:parameter data-type:name="VL1-H" />
         </transforms:log>
         <transforms:linear transforms:minRange="0"  transforms:maxRange="1048576"  gain="1" >
           <data-type:parameter data-type:name="FSC-W" />
         </transforms:linear>
         <transforms:linear transforms:minRange="0"  transforms:maxRange="1048576"  gain="1" >
           <data-type:parameter data-type:name="SSC-W" />
         </transforms:linear>
         <transforms:biex transforms:length="256"  transforms:maxRange="1048576"  transforms:neg="0"  transforms:width="-1000"  transforms:pos="5.0205999133" >
           <data-type:parameter data-type:name="BL1-W" />
         </transforms:biex>
         <transforms:biex transforms:length="256"  transforms:maxRange="1048576"  transforms:neg="0"  transforms:width="-1000"  transforms:pos="5.0205999133" >
           <data-type:parameter data-type:name="YL2-W" />
         </transforms:biex>
         <transforms:biex transforms:length="256"  transforms:maxRange="1048576"  transforms:neg="0"  transforms:width="-1000"  transforms:pos="5.0205999133" >
           <data-type:parameter data-type:name="VL1-W" />
         </transforms:biex>
       </Transformations>
       <Keywords>
         <Keyword name="FJ_FCS_VERSION"  value="3.1" />
         <Keyword name="$PAR"  value="16" />
         <Keyword name="$TOT"  value="13363" />
         <Keyword name="$MODE"  value="L" />
         <Keyword name="$DATATYPE"  value="F" />
         <Keyword name="$BYTEORD"  value="1,2,3,4" />
         <Keyword name="$P1N"  value="Time" />
         <Keyword name="$P1S"  value="Time" />
         <Keyword name="$P1B"  value="32" />
         <Keyword name="$P1R"  value="67108864" />
         <Keyword name="$P1E"  value="0,0" />
         <Keyword name="$P1F"  value="NA" />
         <Keyword name="$P1L"  value="NA" />
         <Keyword name="$P1V"  value="NA" />
         <Keyword name="$P2N"  value="FSC-A" />
         <Keyword name="$P2S"  value="FSC-A" />
         <Keyword name="$P2B"  value="32" />
         <Keyword name="$P2R"  value="1048576" />
         <Keyword name="$P2E"  value="0,0" />
         <Keyword name="$P2F"  value="NA" />
         <Keyword name="$P2L"  value="488" />
         <Keyword name="$P2V"  value="100" />
         <Keyword name="$P3N"  value="SSC-A" />
         <Keyword name="$P3S"  value="SSC-A" />
         <Keyword name="$P3B"  value="32" />
         <Keyword name="$P3R"  value="1048576" />
         <Keyword name="$P3E"  value="0,0" />
         <Keyword name="$P3F"  value="488_10" />
         <Keyword name="$P3L"  value="488" />
         <Keyword name="$P3V"  value="355" />
         <Keyword name="$P4N"  value="BL1-A" />
         <Keyword name="$P4S"  value="BL1-A" />
         <Keyword name="$P4B"  value="32" />
         <Keyword name="$P4R"  value="1048576" />
         <Keyword name="$P4E"  value="0,0" />
         <Keyword name="$P4F"  value="530_30" />
         <Keyword name="$P4L"  value="488" />
         <Keyword name="$P4V"  value="415" />
         <Keyword name="$P5N"  value="YL2-A" />
         <Keyword name="$P5S"  value="YL2-A" />
         <Keyword name="$P5B"  value="32" />
         <Keyword name="$P5R"  value="1048576" />
         <Keyword name="$P5E"  value="0,0" />
         <Keyword name="$P5F"  value="620_15" />
         <Keyword name="$P5L"  value="561" />
         <Keyword name="$P5V"  value="510" />
         <Keyword name="$P6N"  value="VL1-A" />
         <Keyword name="$P6S"  value="VL1-A" />
         <Keyword name="$P6B"  value="32" />
         <Keyword name="$P6R"  value="1048576" />
         <Keyword name="$P6E"  value="0,0" />
         <Keyword name="$P6F"  value="440_50" />
         <Keyword name="$P6L"  value="405" />
         <Keyword name="$P6V"  value="345" />
         <Keyword name="$P7N"  value="FSC-H" />
         <Keyword name="$P7S"  value="FSC-H" />
         <Keyword name="$P7B"  value="32" />
         <Keyword name="$P7R"  value="1048576" />
         <Keyword name="$P7E"  value="0,0" />
         <Keyword name="$P7F"  value="NA" />
         <Keyword name="$P7L"  value="488" />
         <Keyword name="$P7V"  value="100" />
         <Keyword name="$P8N"  value="SSC-H" />
         <Keyword name="$P8S"  value="SSC-H" />
         <Keyword name="$P8B"  value="32" />
         <Keyword name="$P8R"  value="1048576" />
         <Keyword name="$P8E"  value="0,0" />
         <Keyword name="$P8F"  value="488_10" />
         <Keyword name="$P8L"  value="488" />
         <Keyword name="$P8V"  value="355" />
         <Keyword name="$P9N"  value="BL1-H" />
         <Keyword name="$P9S"  value="BL1-H" />
         <Keyword name="$P9B"  value="32" />
         <Keyword name="$P9R"  value="1048576" />
         <Keyword name="$P9E"  value="0,0" />
         <Keyword name="$P9F"  value="530_30" />
         <Keyword name="$P9L"  value="488" />
         <Keyword name="$P9V"  value="415" />
         <Keyword name="$P10N"  value="YL2-H" />
         <Keyword name="$P10S"  value="YL2-H" />
         <Keyword name="$P10B"  value="32" />
         <Keyword name="$P10R"  value="1048576" />
         <Keyword name="$P10E"  value="0,0" />
         <Keyword name="$P10F"  value="620_15" />
         <Keyword name="$P10L"  value="561" />
         <Keyword name="$P10V"  value="510" />
         <Keyword name="$P11N"  value="VL1-H" />
         <Keyword name="$P11S"  value="VL1-H" />
         <Keyword name="$P11B"  value="32" />
         <Keyword name="$P11R"  value="1048576" />
         <Keyword name="$P11E"  value="0,0" />
         <Keyword name="$P11F"  value="440_50" />
         <Keyword name="$P11L"  value="405" />
         <Keyword name="$P11V"  value="345" />
         <Keyword name="$P12N"  value="FSC-W" />
         <Keyword name="$P12S"  value="FSC-W" />
         <Keyword name="$P12B"  value="32" />
         <Keyword name="$P12R"  value="1024" />
         <Keyword name="$P12E"  value="0,0" />
         <Keyword name="$P12F"  value="NA" />
         <Keyword name="$P12L"  value="488" />
         <Keyword name="$P12V"  value="100" />
         <Keyword name="$P13N"  value="SSC-W" />
         <Keyword name="$P13S"  value="SSC-W" />
         <Keyword name="$P13B"  value="32" />
         <Keyword name="$P13R"  value="1024" />
         <Keyword name="$P13E"  value="0,0" />
         <Keyword name="$P13F"  value="488_10" />
         <Keyword name="$P13L"  value="488" />
         <Keyword name="$P13V"  value="355" />
         <Keyword name="$P14N"  value="BL1-W" />
         <Keyword name="$P14S"  value="BL1-W" />
         <Keyword name="$P14B"  value="32" />
         <Keyword name="$P14R"  value="1024" />
         <Keyword name="$P14E"  value="0,0" />
         <Keyword name="$P14F"  value="530_30" />
         <Keyword name="$P14L"  value="488" />
         <Keyword name="$P14V"  value="415" />
         <Keyword name="$P15N"  value="YL2-W" />
         <Keyword name="$P15S"  value="YL2-W" />
         <Keyword name="$P15B"  value="32" />
         <Keyword name="$P15R"  value="1024" />
         <Keyword name="$P15E"  value="0,0" />
         <Keyword name="$P15F"  value="620_15" />
         <Keyword name="$P15L"  value="561" />
         <Keyword name="$P15V"  value="510" />
         <Keyword name="$P16N"  value="VL1-W" />
         <Keyword name="$P16S"  value="VL1-W" />
         <Keyword name="$P16B"  value="32" />
         <Keyword name="$P16R"  value="1024" />
         <Keyword name="$P16E"  value="0,0" />
         <Keyword name="$P16F"  value="440_50" />
         <Keyword name="$P16L"  value="405" />
         <Keyword name="$P16V"  value="345" />
         <Keyword name="$CYT"  value="4486520 Attune NxT Acoustic Focusing Cytometer (Lasers: BVYX)" />
         <Keyword name="$SYS"  value="OPTIXE2 Microsoft Windows 7 Professional " />
         <Keyword name="$SPILLOVER"  value="9,BL1-A,YL2-A,VL1-A,BL1-H,YL2-H,VL1-H,BL1-W,YL2-W,VL1-W,1.000000,0.000000,0.000000,0.000000,0.000000,0.000000,0.000000,0.000000,0.000000,0.000000,1.000000,0.000000,0.000000,0.000000,0.000000,0.000000,0.000000,0.000000,0.000000,0.000000,1.000000,0.000000,0.000000,0.000000,0.000000,0.000000,0.000000,0.000000,0.000000,0.000000,1.000000,0.000000,0.000000,0.000000,0.000000,0.000000,0.000000,0.000000,0.000000,0.000000,1.000000,0.000000,0.000000,0.000000,0.000000,0.000000,0.000000,0.000000,0.000000,0.000000,1.000000,0.000000,0.000000,0.000000,0.000000,0.000000,0.000000,0.000000,0.000000,0.000000,1.000000,0.000000,0.000000,0.000000,0.000000,0.000000,0.000000,0.000000,0.000000,0.000000,1.000000,0.000000,0.000000,0.000000,0.000000,0.000000,0.000000,0.000000,0.000000,0.000000,1.000000" />
         <Keyword name="$BTIM"  value="10:56:13" />
         <Keyword name="$CELLS"  value="NA" />
         <Keyword name="$COM"  value="NA" />
         <Keyword name="$CYTSN"  value="AFC2_INVALID_SERIAL" />
         <Keyword name="$DATE"  value="13-Oct-2020" />
         <Keyword name="$ETIM"  value="10:56:15" />
         <Keyword name="$EXP"  value="NA" />
         <Keyword name="$FIL"  value="E4.fcs" />
         <Keyword name="$INST"  value="NA" />
         <Keyword name="$ORIGINALITY"  value="Original" />
         <Keyword name="$LOST"  value="0" />
         <Keyword name="$OP"  value="Will Shaw" />
         <Keyword name="$PLATEID"  value="NA" />
         <Keyword name="$PLATENAME"  value="20201009_CRISPRai_7day" />
         <Keyword name="$PROJ"  value="Experiment" />
         <Keyword name="$SMNO"  value="Day4" />
         <Keyword name="$SRC"  value="NA" />
         <Keyword name="$TIMESTEP"  value="0.001" />
         <Keyword name="$VOL"  value="7000" />
         <Keyword name="$WELLID"  value="E4" />
         <Keyword name="#FLOWRATE"  value="200" />
         <Keyword name="#LASER1ASF"  value="1.19" />
         <Keyword name="#LASER1COLOR"  value="Blue" />
         <Keyword name="#LASER1DELAY"  value="1100" />
         <Keyword name="#LASER2ASF"  value="1.13" />
         <Keyword name="#LASER2COLOR"  value="Violet" />
         <Keyword name="#LASER2DELAY"  value="686" />
         <Keyword name="#LASER3ASF"  value="1.14" />
         <Keyword name="#LASER3COLOR"  value="Yellow" />
         <Keyword name="#LASER3DELAY"  value="293" />
         <Keyword name="#LASERCONFIG"  value="BVY" />
         <Keyword name="#P1Label"  value="NA" />
         <Keyword name="#P1Target"  value="NA" />
         <Keyword name="#PTDATE"  value="13-Oct-2020" />
         <Keyword name="#PTRESULT"  value="Pass" />
         <Keyword name="#TR1"  value="OR_FSC,10000" />
         <Keyword name="#WIDTHTHRESHOLD"  value="1000" />
         <Keyword name="#WINEXT"  value="0" />
         <Keyword name="$BEGINDATA"  value="000000008192" />
         <Keyword name="$ENDDATA"  value="000000863423" />
         <Keyword name="$NEXTDATA"  value="000000000000" />
         <Keyword name="$BEGINSTEXT"  value="000000000000" />
         <Keyword name="$ENDSTEXT"  value="000000000000" />
         <Keyword name="$BEGINANALYSIS"  value="000000000000" />
         <Keyword name="$ENDANALYSIS"  value="000000000000" />
       </Keywords>
       <SampleNode name="20201009_CRISPRai_7day_Experiment_Day4_E4.fcs"  annotation=""  owningGroup=""  expanded="1"  sortPriority="10"  count="13363"  sampleID="55" >
         <Graph smoothing="0"  backColor="#ffffff"  foreColor="#000000"  type="Pseudocolor"  fast="1" >
           <Axis dimension="x"  name="FSC-A"  label=""  auto="auto" />
           <Axis dimension="y"  name="SSC-A"  label=""  auto="auto" />
           <GraphSettings level="5%"  smoothingHighResolution="1"  contourHighResolution="1"  histogramSmoothingCount="0"  graphResolution="256"  showOutliers="0"  drawLargeDots="0"  dotsToDraw="8000"  tint="le.chartfill.tinted.40"  lineWeight="le.lineweight.normal"  lineStyle="le.linestyle.solid" />
           <GraphEnvironment showGrid="0"  showAxes="tnlTNL"  showGates="1"  showFreqOnPlots="1"  showGateNameOnPlots="1"  showMedians="0"  showUncomped="0"  addEventParam="0"  lastYAxisName="" >
             <TextTraits font="SansSerif"  size="11"  name="Labels"  style="plain"  color="#000000"  background="#00ffffff"  just="left" />
             <TextTraits font="SansSerif"  size="11"  name="LayoutGates"  style="plain"  color="#000000"  background="#00ffffff"  just="left" />
             <TextTraits font="SansSerif"  size="9"  name="Numbers"  style="plain"  color="#000000"  background="#00ffffff"  just="left" />
             <TextTraits font="SansSerif"  size="9"  name="Legend"  style="plain"  color="#000000"  background="#00ffffff"  just="left" />
             <WindowPosition x="0"  y="0"  width="0"  height="0"  displayed="0"  panelState="" />
           </GraphEnvironment>
         </Graph>
         <Subpopulations>
           <Population name="Yeast"  annotation=""  owningGroup="All Samples"  expanded="1"  sortPriority="10"  count="9786" >
             <Graph smoothing="13"  backColor="#ffffff"  foreColor="#000000"  heatMapStatParameter="BL1-A"  type="Histogram"  fast="1" >
               <Axis dimension="x"  name="VL1-H"  label=""  auto="auto" />
               <Axis dimension="y"  name=""  label=""  auto="auto" />
               <GraphSettings level="5%"  smoothingHighResolution="1"  contourHighResolution="1"  histogramSmoothingCount="0"  graphResolution="256"  showOutliers="0"  drawLargeDots="0"  dotsToDraw="8000"  tint="le.chartfill.tinted.40"  lineWeight="le.lineweight.normal"  lineStyle="le.linestyle.solid" />
               <GraphEnvironment showGrid="0"  showAxes="tnlTNL"  showGates="1"  showFreqOnPlots="1"  showGateNameOnPlots="1"  showMedians="0"  showUncomped="0"  addEventParam="0"  lastYAxisName="" >
                 <TextTraits font="SansSerif"  size="11"  name="Labels"  style="plain"  color="#000000"  background="#00ffffff"  just="left" />
                 <TextTraits font="SansSerif"  size="11"  name="LayoutGates"  style="plain"  color="#000000"  background="#00ffffff"  just="left" />
                 <TextTraits font="SansSerif"  size="9"  name="Numbers"  style="plain"  color="#000000"  background="#00ffffff"  just="left" />
                 <TextTraits font="SansSerif"  size="9"  name="Legend"  style="plain"  color="#000000"  background="#00ffffff"  just="left" />
                 <WindowPosition x="767"  y="0"  width="390"  height="713"  displayed="1"  panelState="--+" />
               </GraphEnvironment>
             </Graph>
             <Gate gating:id="ID1786892022" >
               <gating:EllipsoidGate eventsInside="1"  annoOffsetX="0"  annoOffsetY="0"  tint="#000000"  isTinted="0"  lineWeight="Normal"  userDefined="1"  gating:distance="125.14950309846213" >
                 <gating:dimension>
                   <data-type:fcs-dimension data-type:name="FSC-A" />
                 </gating:dimension>
                 <gating:dimension>
                   <data-type:fcs-dimension data-type:name="FSC-H" />
                 </gating:dimension>
                 <gating:foci>
                   <gating:vertex>
                     <gating:coordinate data-type:value="85.144758623" />
                     <gating:coordinate data-type:value="96.8641805291" />
                   </gating:vertex>
                   <gating:vertex>
                     <gating:coordinate data-type:value="184.855241377" />
                     <gating:coordinate data-type:value="172.1358194709" />
                   </gating:vertex>
                 </gating:foci>
                 <gating:edge>
                   <gating:vertex>
                     <gating:coordinate data-type:value="84" />
                     <gating:coordinate data-type:value="96" />
                   </gating:vertex>
                   <gating:vertex>
                     <gating:coordinate data-type:value="186" />
                     <gating:coordinate data-type:value="173" />
                   </gating:vertex>
                   <gating:vertex>
                     <gating:coordinate data-type:value="142" />
                     <gating:coordinate data-type:value="123" />
                   </gating:vertex>
                   <gating:vertex>
                     <gating:coordinate data-type:value="128" />
                     <gating:coordinate data-type:value="146" />
                   </gating:vertex>
                 </gating:edge>
               </gating:EllipsoidGate>
             </Gate>
             <Subpopulations>
               <Statistic name="Geometric Mean"  annotation=""  owningGroup="All Samples"  expanded="1"  sortPriority="5"  id="VL1-H"  ancestor=""  correlate=""  value="20636.009765625" />
               <Statistic name="Geometric Mean"  annotation=""  owningGroup="All Samples"  expanded="1"  sortPriority="5"  id="YL2-H"  ancestor=""  correlate=""  value="225017.2138214111" />
             </Subpopulations>
           </Population>
         </Subpopulations>
       </SampleNode>
     </Sample>
     <Sample>
       <DataSet uri="file:/Volumes/NO%20NAME/FigS5/20201009_CRISPRai_7day/20201009_CRISPRai_7day_Experiment_Day0_A9.fcs"  sampleID="12" />
       <Transformations>
         <transforms:linear transforms:minRange="0"  transforms:maxRange="1"  gain="0.001048218" >
           <data-type:parameter data-type:name="Time" />
         </transforms:linear>
         <transforms:log transforms:offset="10000"  transforms:decades="2.0205999133" >
           <data-type:parameter data-type:name="FSC-A" />
         </transforms:log>
         <transforms:linear transforms:minRange="0"  transforms:maxRange="1048576"  gain="1" >
           <data-type:parameter data-type:name="SSC-A" />
         </transforms:linear>
         <transforms:biex transforms:length="256"  transforms:maxRange="1048576"  transforms:neg="0"  transforms:width="-1000"  transforms:pos="5.0205999133" >
           <data-type:parameter data-type:name="BL1-A" />
         </transforms:biex>
         <transforms:biex transforms:length="256"  transforms:maxRange="1048576"  transforms:neg="0"  transforms:width="-1000"  transforms:pos="5.0205999133" >
           <data-type:parameter data-type:name="YL2-A" />
         </transforms:biex>
         <transforms:biex transforms:length="256"  transforms:maxRange="1048576"  transforms:neg="0"  transforms:width="-1000"  transforms:pos="5.0205999133" >
           <data-type:parameter data-type:name="VL1-A" />
         </transforms:biex>
         <transforms:log transforms:offset="10000"  transforms:decades="2.0205999133" >
           <data-type:parameter data-type:name="FSC-H" />
         </transforms:log>
         <transforms:linear transforms:minRange="0"  transforms:maxRange="1048576"  gain="1" >
           <data-type:parameter data-type:name="SSC-H" />
         </transforms:linear>
         <transforms:biex transforms:length="256"  transforms:maxRange="1048576"  transforms:neg="0"  transforms:width="-1000"  transforms:pos="5.0205999133" >
           <data-type:parameter data-type:name="BL1-H" />
         </transforms:biex>
         <transforms:log transforms:offset="1"  transforms:decades="6.3010299957" >
           <data-type:parameter data-type:name="YL2-H" />
         </transforms:log>
         <transforms:log transforms:offset="1"  transforms:decades="6.0205999133" >
           <data-type:parameter data-type:name="VL1-H" />
         </transforms:log>
         <transforms:linear transforms:minRange="0"  transforms:maxRange="1048576"  gain="1" >
           <data-type:parameter data-type:name="FSC-W" />
         </transforms:linear>
         <transforms:linear transforms:minRange="0"  transforms:maxRange="1048576"  gain="1" >
           <data-type:parameter data-type:name="SSC-W" />
         </transforms:linear>
         <transforms:biex transforms:length="256"  transforms:maxRange="1048576"  transforms:neg="0"  transforms:width="-1000"  transforms:pos="5.0205999133" >
           <data-type:parameter data-type:name="BL1-W" />
         </transforms:biex>
         <transforms:biex transforms:length="256"  transforms:maxRange="1048576"  transforms:neg="0"  transforms:width="-1000"  transforms:pos="5.0205999133" >
           <data-type:parameter data-type:name="YL2-W" />
         </transforms:biex>
         <transforms:biex transforms:length="256"  transforms:maxRange="1048576"  transforms:neg="0"  transforms:width="-1000"  transforms:pos="5.0205999133" >
           <data-type:parameter data-type:name="VL1-W" />
         </transforms:biex>
       </Transformations>
       <Keywords>
         <Keyword name="FJ_FCS_VERSION"  value="3.1" />
         <Keyword name="$PAR"  value="16" />
         <Keyword name="$TOT"  value="12245" />
         <Keyword name="$MODE"  value="L" />
         <Keyword name="$DATATYPE"  value="F" />
         <Keyword name="$BYTEORD"  value="1,2,3,4" />
         <Keyword name="$P1N"  value="Time" />
         <Keyword name="$P1S"  value="Time" />
         <Keyword name="$P1B"  value="32" />
         <Keyword name="$P1R"  value="67108864" />
         <Keyword name="$P1E"  value="0,0" />
         <Keyword name="$P1F"  value="NA" />
         <Keyword name="$P1L"  value="NA" />
         <Keyword name="$P1V"  value="NA" />
         <Keyword name="$P2N"  value="FSC-A" />
         <Keyword name="$P2S"  value="FSC-A" />
         <Keyword name="$P2B"  value="32" />
         <Keyword name="$P2R"  value="1048576" />
         <Keyword name="$P2E"  value="0,0" />
         <Keyword name="$P2F"  value="NA" />
         <Keyword name="$P2L"  value="488" />
         <Keyword name="$P2V"  value="100" />
         <Keyword name="$P3N"  value="SSC-A" />
         <Keyword name="$P3S"  value="SSC-A" />
         <Keyword name="$P3B"  value="32" />
         <Keyword name="$P3R"  value="1048576" />
         <Keyword name="$P3E"  value="0,0" />
         <Keyword name="$P3F"  value="488_10" />
         <Keyword name="$P3L"  value="488" />
         <Keyword name="$P3V"  value="355" />
         <Keyword name="$P4N"  value="BL1-A" />
         <Keyword name="$P4S"  value="BL1-A" />
         <Keyword name="$P4B"  value="32" />
         <Keyword name="$P4R"  value="1048576" />
         <Keyword name="$P4E"  value="0,0" />
         <Keyword name="$P4F"  value="530_30" />
         <Keyword name="$P4L"  value="488" />
         <Keyword name="$P4V"  value="415" />
         <Keyword name="$P5N"  value="YL2-A" />
         <Keyword name="$P5S"  value="YL2-A" />
         <Keyword name="$P5B"  value="32" />
         <Keyword name="$P5R"  value="1048576" />
         <Keyword name="$P5E"  value="0,0" />
         <Keyword name="$P5F"  value="620_15" />
         <Keyword name="$P5L"  value="561" />
         <Keyword name="$P5V"  value="510" />
         <Keyword name="$P6N"  value="VL1-A" />
         <Keyword name="$P6S"  value="VL1-A" />
         <Keyword name="$P6B"  value="32" />
         <Keyword name="$P6R"  value="1048576" />
         <Keyword name="$P6E"  value="0,0" />
         <Keyword name="$P6F"  value="440_50" />
         <Keyword name="$P6L"  value="405" />
         <Keyword name="$P6V"  value="345" />
         <Keyword name="$P7N"  value="FSC-H" />
         <Keyword name="$P7S"  value="FSC-H" />
         <Keyword name="$P7B"  value="32" />
         <Keyword name="$P7R"  value="1048576" />
         <Keyword name="$P7E"  value="0,0" />
         <Keyword name="$P7F"  value="NA" />
         <Keyword name="$P7L"  value="488" />
         <Keyword name="$P7V"  value="100" />
         <Keyword name="$P8N"  value="SSC-H" />
         <Keyword name="$P8S"  value="SSC-H" />
         <Keyword name="$P8B"  value="32" />
         <Keyword name="$P8R"  value="1048576" />
         <Keyword name="$P8E"  value="0,0" />
         <Keyword name="$P8F"  value="488_10" />
         <Keyword name="$P8L"  value="488" />
         <Keyword name="$P8V"  value="355" />
         <Keyword name="$P9N"  value="BL1-H" />
         <Keyword name="$P9S"  value="BL1-H" />
         <Keyword name="$P9B"  value="32" />
         <Keyword name="$P9R"  value="1048576" />
         <Keyword name="$P9E"  value="0,0" />
         <Keyword name="$P9F"  value="530_30" />
         <Keyword name="$P9L"  value="488" />
         <Keyword name="$P9V"  value="415" />
         <Keyword name="$P10N"  value="YL2-H" />
         <Keyword name="$P10S"  value="YL2-H" />
         <Keyword name="$P10B"  value="32" />
         <Keyword name="$P10R"  value="1048576" />
         <Keyword name="$P10E"  value="0,0" />
         <Keyword name="$P10F"  value="620_15" />
         <Keyword name="$P10L"  value="561" />
         <Keyword name="$P10V"  value="510" />
         <Keyword name="$P11N"  value="VL1-H" />
         <Keyword name="$P11S"  value="VL1-H" />
         <Keyword name="$P11B"  value="32" />
         <Keyword name="$P11R"  value="1048576" />
         <Keyword name="$P11E"  value="0,0" />
         <Keyword name="$P11F"  value="440_50" />
         <Keyword name="$P11L"  value="405" />
         <Keyword name="$P11V"  value="345" />
         <Keyword name="$P12N"  value="FSC-W" />
         <Keyword name="$P12S"  value="FSC-W" />
         <Keyword name="$P12B"  value="32" />
         <Keyword name="$P12R"  value="1024" />
         <Keyword name="$P12E"  value="0,0" />
         <Keyword name="$P12F"  value="NA" />
         <Keyword name="$P12L"  value="488" />
         <Keyword name="$P12V"  value="100" />
         <Keyword name="$P13N"  value="SSC-W" />
         <Keyword name="$P13S"  value="SSC-W" />
         <Keyword name="$P13B"  value="32" />
         <Keyword name="$P13R"  value="1024" />
         <Keyword name="$P13E"  value="0,0" />
         <Keyword name="$P13F"  value="488_10" />
         <Keyword name="$P13L"  value="488" />
         <Keyword name="$P13V"  value="355" />
         <Keyword name="$P14N"  value="BL1-W" />
         <Keyword name="$P14S"  value="BL1-W" />
         <Keyword name="$P14B"  value="32" />
         <Keyword name="$P14R"  value="1024" />
         <Keyword name="$P14E"  value="0,0" />
         <Keyword name="$P14F"  value="530_30" />
         <Keyword name="$P14L"  value="488" />
         <Keyword name="$P14V"  value="415" />
         <Keyword name="$P15N"  value="YL2-W" />
         <Keyword name="$P15S"  value="YL2-W" />
         <Keyword name="$P15B"  value="32" />
         <Keyword name="$P15R"  value="1024" />
         <Keyword name="$P15E"  value="0,0" />
         <Keyword name="$P15F"  value="620_15" />
         <Keyword name="$P15L"  value="561" />
         <Keyword name="$P15V"  value="510" />
         <Keyword name="$P16N"  value="VL1-W" />
         <Keyword name="$P16S"  value="VL1-W" />
         <Keyword name="$P16B"  value="32" />
         <Keyword name="$P16R"  value="1024" />
         <Keyword name="$P16E"  value="0,0" />
         <Keyword name="$P16F"  value="440_50" />
         <Keyword name="$P16L"  value="405" />
         <Keyword name="$P16V"  value="345" />
         <Keyword name="$CYT"  value="4486520 Attune NxT Acoustic Focusing Cytometer (Lasers: BVYX)" />
         <Keyword name="$SYS"  value="OPTIXE2 Microsoft Windows 7 Professional " />
         <Keyword name="$SPILLOVER"  value="9,BL1-A,YL2-A,VL1-A,BL1-H,YL2-H,VL1-H,BL1-W,YL2-W,VL1-W,1.000000,0.000000,0.000000,0.000000,0.000000,0.000000,0.000000,0.000000,0.000000,0.000000,1.000000,0.000000,0.000000,0.000000,0.000000,0.000000,0.000000,0.000000,0.000000,0.000000,1.000000,0.000000,0.000000,0.000000,0.000000,0.000000,0.000000,0.000000,0.000000,0.000000,1.000000,0.000000,0.000000,0.000000,0.000000,0.000000,0.000000,0.000000,0.000000,0.000000,1.000000,0.000000,0.000000,0.000000,0.000000,0.000000,0.000000,0.000000,0.000000,0.000000,1.000000,0.000000,0.000000,0.000000,0.000000,0.000000,0.000000,0.000000,0.000000,0.000000,1.000000,0.000000,0.000000,0.000000,0.000000,0.000000,0.000000,0.000000,0.000000,0.000000,1.000000,0.000000,0.000000,0.000000,0.000000,0.000000,0.000000,0.000000,0.000000,0.000000,1.000000" />
         <Keyword name="$BTIM"  value="10:41:24" />
         <Keyword name="$CELLS"  value="NA" />
         <Keyword name="$COM"  value="NA" />
         <Keyword name="$CYTSN"  value="AFC2_INVALID_SERIAL" />
         <Keyword name="$DATE"  value="09-Oct-2020" />
         <Keyword name="$ETIM"  value="10:41:25" />
         <Keyword name="$EXP"  value="NA" />
         <Keyword name="$FIL"  value="A9.fcs" />
         <Keyword name="$INST"  value="NA" />
         <Keyword name="$ORIGINALITY"  value="Original" />
         <Keyword name="$LOST"  value="0" />
         <Keyword name="$OP"  value="Will Shaw" />
         <Keyword name="$PLATEID"  value="NA" />
         <Keyword name="$PLATENAME"  value="20201009_CRISPRai_7day" />
         <Keyword name="$PROJ"  value="Experiment" />
         <Keyword name="$SMNO"  value="Day0" />
         <Keyword name="$SRC"  value="NA" />
         <Keyword name="$TIMESTEP"  value="0.001" />
         <Keyword name="$VOL"  value="7000" />
         <Keyword name="$WELLID"  value="A9" />
         <Keyword name="#FLOWRATE"  value="200" />
         <Keyword name="#LASER1ASF"  value="1.18" />
         <Keyword name="#LASER1COLOR"  value="Blue" />
         <Keyword name="#LASER1DELAY"  value="1100" />
         <Keyword name="#LASER2ASF"  value="1.13" />
         <Keyword name="#LASER2COLOR"  value="Violet" />
         <Keyword name="#LASER2DELAY"  value="687" />
         <Keyword name="#LASER3ASF"  value="1.14" />
         <Keyword name="#LASER3COLOR"  value="Yellow" />
         <Keyword name="#LASER3DELAY"  value="296" />
         <Keyword name="#LASERCONFIG"  value="BVY" />
         <Keyword name="#P1Label"  value="NA" />
         <Keyword name="#P1Target"  value="NA" />
         <Keyword name="#PTDATE"  value="09-Oct-2020" />
         <Keyword name="#PTRESULT"  value="Pass" />
         <Keyword name="#TR1"  value="OR_FSC,10000" />
         <Keyword name="#WIDTHTHRESHOLD"  value="1000" />
         <Keyword name="#WINEXT"  value="0" />
         <Keyword name="$BEGINDATA"  value="000000008192" />
         <Keyword name="$ENDDATA"  value="000000791871" />
         <Keyword name="$NEXTDATA"  value="000000000000" />
         <Keyword name="$BEGINSTEXT"  value="000000000000" />
         <Keyword name="$ENDSTEXT"  value="000000000000" />
         <Keyword name="$BEGINANALYSIS"  value="000000000000" />
         <Keyword name="$ENDANALYSIS"  value="000000000000" />
       </Keywords>
       <SampleNode name="20201009_CRISPRai_7day_Experiment_Day0_A9.fcs"  annotation=""  owningGroup=""  expanded="1"  sortPriority="10"  count="12245"  sampleID="12" >
         <Graph smoothing="0"  backColor="#ffffff"  foreColor="#000000"  type="Pseudocolor"  fast="1" >
           <Axis dimension="x"  name="FSC-A"  label=""  auto="auto" />
           <Axis dimension="y"  name="SSC-A"  label=""  auto="auto" />
           <GraphSettings level="5%"  smoothingHighResolution="1"  contourHighResolution="1"  histogramSmoothingCount="0"  graphResolution="256"  showOutliers="0"  drawLargeDots="0"  dotsToDraw="8000"  tint="le.chartfill.tinted.40"  lineWeight="le.lineweight.normal"  lineStyle="le.linestyle.solid" />
           <GraphEnvironment showGrid="0"  showAxes="tnlTNL"  showGates="1"  showFreqOnPlots="1"  showGateNameOnPlots="1"  showMedians="0"  showUncomped="0"  addEventParam="0"  lastYAxisName="" >
             <TextTraits font="SansSerif"  size="11"  name="Labels"  style="plain"  color="#000000"  background="#00ffffff"  just="left" />
             <TextTraits font="SansSerif"  size="11"  name="LayoutGates"  style="plain"  color="#000000"  background="#00ffffff"  just="left" />
             <TextTraits font="SansSerif"  size="9"  name="Numbers"  style="plain"  color="#000000"  background="#00ffffff"  just="left" />
             <TextTraits font="SansSerif"  size="9"  name="Legend"  style="plain"  color="#000000"  background="#00ffffff"  just="left" />
             <WindowPosition x="0"  y="0"  width="0"  height="0"  displayed="0"  panelState="" />
           </GraphEnvironment>
         </Graph>
         <Subpopulations>
           <Population name="Yeast"  annotation=""  owningGroup="All Samples"  expanded="1"  sortPriority="10"  count="9947" >
             <Graph smoothing="13"  backColor="#ffffff"  foreColor="#000000"  heatMapStatParameter="BL1-A"  type="Histogram"  fast="1" >
               <Axis dimension="x"  name="YL2-H"  label=""  auto="auto" />
               <Axis dimension="y"  name=""  label=""  auto="auto" />
               <GraphSettings level="5%"  smoothingHighResolution="1"  contourHighResolution="1"  histogramSmoothingCount="0"  graphResolution="256"  showOutliers="0"  drawLargeDots="0"  dotsToDraw="8000"  tint="le.chartfill.tinted.40"  lineWeight="le.lineweight.normal"  lineStyle="le.linestyle.solid" />
               <GraphEnvironment showGrid="0"  showAxes="tnlTNL"  showGates="1"  showFreqOnPlots="1"  showGateNameOnPlots="1"  showMedians="0"  showUncomped="0"  addEventParam="0"  lastYAxisName="" >
                 <TextTraits font="SansSerif"  size="11"  name="Labels"  style="plain"  color="#000000"  background="#00ffffff"  just="left" />
                 <TextTraits font="SansSerif"  size="11"  name="LayoutGates"  style="plain"  color="#000000"  background="#00ffffff"  just="left" />
                 <TextTraits font="SansSerif"  size="9"  name="Numbers"  style="plain"  color="#000000"  background="#00ffffff"  just="left" />
                 <TextTraits font="SansSerif"  size="9"  name="Legend"  style="plain"  color="#000000"  background="#00ffffff"  just="left" />
                 <WindowPosition x="767"  y="0"  width="390"  height="713"  displayed="0"  panelState="--+" />
               </GraphEnvironment>
             </Graph>
             <Gate gating:id="ID307357111" >
               <gating:EllipsoidGate eventsInside="1"  annoOffsetX="0"  annoOffsetY="0"  tint="#000000"  isTinted="0"  lineWeight="Normal"  userDefined="1"  gating:distance="125.14950309846213" >
                 <gating:dimension>
                   <data-type:fcs-dimension data-type:name="FSC-A" />
                 </gating:dimension>
                 <gating:dimension>
                   <data-type:fcs-dimension data-type:name="FSC-H" />
                 </gating:dimension>
                 <gating:foci>
                   <gating:vertex>
                     <gating:coordinate data-type:value="85.144758623" />
                     <gating:coordinate data-type:value="96.8641805291" />
                   </gating:vertex>
                   <gating:vertex>
                     <gating:coordinate data-type:value="184.855241377" />
                     <gating:coordinate data-type:value="172.1358194709" />
                   </gating:vertex>
                 </gating:foci>
                 <gating:edge>
                   <gating:vertex>
                     <gating:coordinate data-type:value="84" />
                     <gating:coordinate data-type:value="96" />
                   </gating:vertex>
                   <gating:vertex>
                     <gating:coordinate data-type:value="186" />
                     <gating:coordinate data-type:value="173" />
                   </gating:vertex>
                   <gating:vertex>
                     <gating:coordinate data-type:value="142" />
                     <gating:coordinate data-type:value="123" />
                   </gating:vertex>
                   <gating:vertex>
                     <gating:coordinate data-type:value="128" />
                     <gating:coordinate data-type:value="146" />
                   </gating:vertex>
                 </gating:edge>
               </gating:EllipsoidGate>
             </Gate>
             <Subpopulations>
               <Statistic name="Geometric Mean"  annotation=""  owningGroup="All Samples"  expanded="1"  sortPriority="5"  id="VL1-H"  ancestor=""  correlate=""  value="124791.0022735596" />
               <Statistic name="Geometric Mean"  annotation=""  owningGroup="All Samples"  expanded="1"  sortPriority="5"  id="YL2-H"  ancestor=""  correlate=""  value="44359.19140625" />
             </Subpopulations>
           </Population>
         </Subpopulations>
       </SampleNode>
     </Sample>
     <Sample>
       <DataSet uri="file:/Volumes/NO%20NAME/FigS5/20201009_CRISPRai_7day/20201009_CRISPRai_7day_Experiment_Day4_E5.fcs"  sampleID="56" />
       <Transformations>
         <transforms:linear transforms:minRange="0.0016920474"  transforms:maxRange="3"  gain="0.0016920474" >
           <data-type:parameter data-type:name="Time" />
         </transforms:linear>
         <transforms:log transforms:offset="10000"  transforms:decades="2.0205999133" >
           <data-type:parameter data-type:name="FSC-A" />
         </transforms:log>
         <transforms:linear transforms:minRange="0"  transforms:maxRange="1048576"  gain="1" >
           <data-type:parameter data-type:name="SSC-A" />
         </transforms:linear>
         <transforms:biex transforms:length="256"  transforms:maxRange="1048576"  transforms:neg="0"  transforms:width="-1000"  transforms:pos="5.0205999133" >
           <data-type:parameter data-type:name="BL1-A" />
         </transforms:biex>
         <transforms:biex transforms:length="256"  transforms:maxRange="1048576"  transforms:neg="0"  transforms:width="-1000"  transforms:pos="5.0205999133" >
           <data-type:parameter data-type:name="YL2-A" />
         </transforms:biex>
         <transforms:biex transforms:length="256"  transforms:maxRange="1048576"  transforms:neg="0"  transforms:width="-1000"  transforms:pos="5.0205999133" >
           <data-type:parameter data-type:name="VL1-A" />
         </transforms:biex>
         <transforms:log transforms:offset="10000"  transforms:decades="2.0205999133" >
           <data-type:parameter data-type:name="FSC-H" />
         </transforms:log>
         <transforms:linear transforms:minRange="0"  transforms:maxRange="1048576"  gain="1" >
           <data-type:parameter data-type:name="SSC-H" />
         </transforms:linear>
         <transforms:biex transforms:length="256"  transforms:maxRange="1048576"  transforms:neg="0"  transforms:width="-1000"  transforms:pos="5.0205999133" >
           <data-type:parameter data-type:name="BL1-H" />
         </transforms:biex>
         <transforms:log transforms:offset="1"  transforms:decades="6.3010299957" >
           <data-type:parameter data-type:name="YL2-H" />
         </transforms:log>
         <transforms:log transforms:offset="1"  transforms:decades="6.0205999133" >
           <data-type:parameter data-type:name="VL1-H" />
         </transforms:log>
         <transforms:linear transforms:minRange="0"  transforms:maxRange="1048576"  gain="1" >
           <data-type:parameter data-type:name="FSC-W" />
         </transforms:linear>
         <transforms:linear transforms:minRange="0"  transforms:maxRange="1048576"  gain="1" >
           <data-type:parameter data-type:name="SSC-W" />
         </transforms:linear>
         <transforms:biex transforms:length="256"  transforms:maxRange="1048576"  transforms:neg="0"  transforms:width="-1000"  transforms:pos="5.0205999133" >
           <data-type:parameter data-type:name="BL1-W" />
         </transforms:biex>
         <transforms:biex transforms:length="256"  transforms:maxRange="1048576"  transforms:neg="0"  transforms:width="-1000"  transforms:pos="5.0205999133" >
           <data-type:parameter data-type:name="YL2-W" />
         </transforms:biex>
         <transforms:biex transforms:length="256"  transforms:maxRange="1048576"  transforms:neg="0"  transforms:width="-1000"  transforms:pos="5.0205999133" >
           <data-type:parameter data-type:name="VL1-W" />
         </transforms:biex>
       </Transformations>
       <Keywords>
         <Keyword name="FJ_FCS_VERSION"  value="3.1" />
         <Keyword name="$PAR"  value="16" />
         <Keyword name="$TOT"  value="12860" />
         <Keyword name="$MODE"  value="L" />
         <Keyword name="$DATATYPE"  value="F" />
         <Keyword name="$BYTEORD"  value="1,2,3,4" />
         <Keyword name="$P1N"  value="Time" />
         <Keyword name="$P1S"  value="Time" />
         <Keyword name="$P1B"  value="32" />
         <Keyword name="$P1R"  value="67108864" />
         <Keyword name="$P1E"  value="0,0" />
         <Keyword name="$P1F"  value="NA" />
         <Keyword name="$P1L"  value="NA" />
         <Keyword name="$P1V"  value="NA" />
         <Keyword name="$P2N"  value="FSC-A" />
         <Keyword name="$P2S"  value="FSC-A" />
         <Keyword name="$P2B"  value="32" />
         <Keyword name="$P2R"  value="1048576" />
         <Keyword name="$P2E"  value="0,0" />
         <Keyword name="$P2F"  value="NA" />
         <Keyword name="$P2L"  value="488" />
         <Keyword name="$P2V"  value="100" />
         <Keyword name="$P3N"  value="SSC-A" />
         <Keyword name="$P3S"  value="SSC-A" />
         <Keyword name="$P3B"  value="32" />
         <Keyword name="$P3R"  value="1048576" />
         <Keyword name="$P3E"  value="0,0" />
         <Keyword name="$P3F"  value="488_10" />
         <Keyword name="$P3L"  value="488" />
         <Keyword name="$P3V"  value="355" />
         <Keyword name="$P4N"  value="BL1-A" />
         <Keyword name="$P4S"  value="BL1-A" />
         <Keyword name="$P4B"  value="32" />
         <Keyword name="$P4R"  value="1048576" />
         <Keyword name="$P4E"  value="0,0" />
         <Keyword name="$P4F"  value="530_30" />
         <Keyword name="$P4L"  value="488" />
         <Keyword name="$P4V"  value="415" />
         <Keyword name="$P5N"  value="YL2-A" />
         <Keyword name="$P5S"  value="YL2-A" />
         <Keyword name="$P5B"  value="32" />
         <Keyword name="$P5R"  value="1048576" />
         <Keyword name="$P5E"  value="0,0" />
         <Keyword name="$P5F"  value="620_15" />
         <Keyword name="$P5L"  value="561" />
         <Keyword name="$P5V"  value="510" />
         <Keyword name="$P6N"  value="VL1-A" />
         <Keyword name="$P6S"  value="VL1-A" />
         <Keyword name="$P6B"  value="32" />
         <Keyword name="$P6R"  value="1048576" />
         <Keyword name="$P6E"  value="0,0" />
         <Keyword name="$P6F"  value="440_50" />
         <Keyword name="$P6L"  value="405" />
         <Keyword name="$P6V"  value="345" />
         <Keyword name="$P7N"  value="FSC-H" />
         <Keyword name="$P7S"  value="FSC-H" />
         <Keyword name="$P7B"  value="32" />
         <Keyword name="$P7R"  value="1048576" />
         <Keyword name="$P7E"  value="0,0" />
         <Keyword name="$P7F"  value="NA" />
         <Keyword name="$P7L"  value="488" />
         <Keyword name="$P7V"  value="100" />
         <Keyword name="$P8N"  value="SSC-H" />
         <Keyword name="$P8S"  value="SSC-H" />
         <Keyword name="$P8B"  value="32" />
         <Keyword name="$P8R"  value="1048576" />
         <Keyword name="$P8E"  value="0,0" />
         <Keyword name="$P8F"  value="488_10" />
         <Keyword name="$P8L"  value="488" />
         <Keyword name="$P8V"  value="355" />
         <Keyword name="$P9N"  value="BL1-H" />
         <Keyword name="$P9S"  value="BL1-H" />
         <Keyword name="$P9B"  value="32" />
         <Keyword name="$P9R"  value="1048576" />
         <Keyword name="$P9E"  value="0,0" />
         <Keyword name="$P9F"  value="530_30" />
         <Keyword name="$P9L"  value="488" />
         <Keyword name="$P9V"  value="415" />
         <Keyword name="$P10N"  value="YL2-H" />
         <Keyword name="$P10S"  value="YL2-H" />
         <Keyword name="$P10B"  value="32" />
         <Keyword name="$P10R"  value="1048576" />
         <Keyword name="$P10E"  value="0,0" />
         <Keyword name="$P10F"  value="620_15" />
         <Keyword name="$P10L"  value="561" />
         <Keyword name="$P10V"  value="510" />
         <Keyword name="$P11N"  value="VL1-H" />
         <Keyword name="$P11S"  value="VL1-H" />
         <Keyword name="$P11B"  value="32" />
         <Keyword name="$P11R"  value="1048576" />
         <Keyword name="$P11E"  value="0,0" />
         <Keyword name="$P11F"  value="440_50" />
         <Keyword name="$P11L"  value="405" />
         <Keyword name="$P11V"  value="345" />
         <Keyword name="$P12N"  value="FSC-W" />
         <Keyword name="$P12S"  value="FSC-W" />
         <Keyword name="$P12B"  value="32" />
         <Keyword name="$P12R"  value="1024" />
         <Keyword name="$P12E"  value="0,0" />
         <Keyword name="$P12F"  value="NA" />
         <Keyword name="$P12L"  value="488" />
         <Keyword name="$P12V"  value="100" />
         <Keyword name="$P13N"  value="SSC-W" />
         <Keyword name="$P13S"  value="SSC-W" />
         <Keyword name="$P13B"  value="32" />
         <Keyword name="$P13R"  value="1024" />
         <Keyword name="$P13E"  value="0,0" />
         <Keyword name="$P13F"  value="488_10" />
         <Keyword name="$P13L"  value="488" />
         <Keyword name="$P13V"  value="355" />
         <Keyword name="$P14N"  value="BL1-W" />
         <Keyword name="$P14S"  value="BL1-W" />
         <Keyword name="$P14B"  value="32" />
         <Keyword name="$P14R"  value="1024" />
         <Keyword name="$P14E"  value="0,0" />
         <Keyword name="$P14F"  value="530_30" />
         <Keyword name="$P14L"  value="488" />
         <Keyword name="$P14V"  value="415" />
         <Keyword name="$P15N"  value="YL2-W" />
         <Keyword name="$P15S"  value="YL2-W" />
         <Keyword name="$P15B"  value="32" />
         <Keyword name="$P15R"  value="1024" />
         <Keyword name="$P15E"  value="0,0" />
         <Keyword name="$P15F"  value="620_15" />
         <Keyword name="$P15L"  value="561" />
         <Keyword name="$P15V"  value="510" />
         <Keyword name="$P16N"  value="VL1-W" />
         <Keyword name="$P16S"  value="VL1-W" />
         <Keyword name="$P16B"  value="32" />
         <Keyword name="$P16R"  value="1024" />
         <Keyword name="$P16E"  value="0,0" />
         <Keyword name="$P16F"  value="440_50" />
         <Keyword name="$P16L"  value="405" />
         <Keyword name="$P16V"  value="345" />
         <Keyword name="$CYT"  value="4486520 Attune NxT Acoustic Focusing Cytometer (Lasers: BVYX)" />
         <Keyword name="$SYS"  value="OPTIXE2 Microsoft Windows 7 Professional " />
         <Keyword name="$SPILLOVER"  value="9,BL1-A,YL2-A,VL1-A,BL1-H,YL2-H,VL1-H,BL1-W,YL2-W,VL1-W,1.000000,0.000000,0.000000,0.000000,0.000000,0.000000,0.000000,0.000000,0.000000,0.000000,1.000000,0.000000,0.000000,0.000000,0.000000,0.000000,0.000000,0.000000,0.000000,0.000000,1.000000,0.000000,0.000000,0.000000,0.000000,0.000000,0.000000,0.000000,0.000000,0.000000,1.000000,0.000000,0.000000,0.000000,0.000000,0.000000,0.000000,0.000000,0.000000,0.000000,1.000000,0.000000,0.000000,0.000000,0.000000,0.000000,0.000000,0.000000,0.000000,0.000000,1.000000,0.000000,0.000000,0.000000,0.000000,0.000000,0.000000,0.000000,0.000000,0.000000,1.000000,0.000000,0.000000,0.000000,0.000000,0.000000,0.000000,0.000000,0.000000,0.000000,1.000000,0.000000,0.000000,0.000000,0.000000,0.000000,0.000000,0.000000,0.000000,0.000000,1.000000" />
         <Keyword name="$BTIM"  value="10:56:43" />
         <Keyword name="$CELLS"  value="NA" />
         <Keyword name="$COM"  value="NA" />
         <Keyword name="$CYTSN"  value="AFC2_INVALID_SERIAL" />
         <Keyword name="$DATE"  value="13-Oct-2020" />
         <Keyword name="$ETIM"  value="10:56:46" />
         <Keyword name="$EXP"  value="NA" />
         <Keyword name="$FIL"  value="E5.fcs" />
         <Keyword name="$INST"  value="NA" />
         <Keyword name="$ORIGINALITY"  value="Original" />
         <Keyword name="$LOST"  value="0" />
         <Keyword name="$OP"  value="Will Shaw" />
         <Keyword name="$PLATEID"  value="NA" />
         <Keyword name="$PLATENAME"  value="20201009_CRISPRai_7day" />
         <Keyword name="$PROJ"  value="Experiment" />
         <Keyword name="$SMNO"  value="Day4" />
         <Keyword name="$SRC"  value="NA" />
         <Keyword name="$TIMESTEP"  value="0.001" />
         <Keyword name="$VOL"  value="11000" />
         <Keyword name="$WELLID"  value="E5" />
         <Keyword name="#FLOWRATE"  value="200" />
         <Keyword name="#LASER1ASF"  value="1.19" />
         <Keyword name="#LASER1COLOR"  value="Blue" />
         <Keyword name="#LASER1DELAY"  value="1100" />
         <Keyword name="#LASER2ASF"  value="1.13" />
         <Keyword name="#LASER2COLOR"  value="Violet" />
         <Keyword name="#LASER2DELAY"  value="686" />
         <Keyword name="#LASER3ASF"  value="1.14" />
         <Keyword name="#LASER3COLOR"  value="Yellow" />
         <Keyword name="#LASER3DELAY"  value="293" />
         <Keyword name="#LASERCONFIG"  value="BVY" />
         <Keyword name="#P1Label"  value="NA" />
         <Keyword name="#P1Target"  value="NA" />
         <Keyword name="#PTDATE"  value="13-Oct-2020" />
         <Keyword name="#PTRESULT"  value="Pass" />
         <Keyword name="#TR1"  value="OR_FSC,10000" />
         <Keyword name="#WIDTHTHRESHOLD"  value="1000" />
         <Keyword name="#WINEXT"  value="0" />
         <Keyword name="$BEGINDATA"  value="000000008192" />
         <Keyword name="$ENDDATA"  value="000000831231" />
         <Keyword name="$NEXTDATA"  value="000000000000" />
         <Keyword name="$BEGINSTEXT"  value="000000000000" />
         <Keyword name="$ENDSTEXT"  value="000000000000" />
         <Keyword name="$BEGINANALYSIS"  value="000000000000" />
         <Keyword name="$ENDANALYSIS"  value="000000000000" />
       </Keywords>
       <SampleNode name="20201009_CRISPRai_7day_Experiment_Day4_E5.fcs"  annotation=""  owningGroup=""  expanded="1"  sortPriority="10"  count="12860"  sampleID="56" >
         <Graph smoothing="0"  backColor="#ffffff"  foreColor="#000000"  type="Pseudocolor"  fast="1" >
           <Axis dimension="x"  name="FSC-A"  label=""  auto="auto" />
           <Axis dimension="y"  name="SSC-A"  label=""  auto="auto" />
           <GraphSettings level="5%"  smoothingHighResolution="1"  contourHighResolution="1"  histogramSmoothingCount="0"  graphResolution="256"  showOutliers="0"  drawLargeDots="0"  dotsToDraw="8000"  tint="le.chartfill.tinted.40"  lineWeight="le.lineweight.normal"  lineStyle="le.linestyle.solid" />
           <GraphEnvironment showGrid="0"  showAxes="tnlTNL"  showGates="1"  showFreqOnPlots="1"  showGateNameOnPlots="1"  showMedians="0"  showUncomped="0"  addEventParam="0"  lastYAxisName="" >
             <TextTraits font="SansSerif"  size="11"  name="Labels"  style="plain"  color="#000000"  background="#00ffffff"  just="left" />
             <TextTraits font="SansSerif"  size="11"  name="LayoutGates"  style="plain"  color="#000000"  background="#00ffffff"  just="left" />
             <TextTraits font="SansSerif"  size="9"  name="Numbers"  style="plain"  color="#000000"  background="#00ffffff"  just="left" />
             <TextTraits font="SansSerif"  size="9"  name="Legend"  style="plain"  color="#000000"  background="#00ffffff"  just="left" />
             <WindowPosition x="0"  y="0"  width="0"  height="0"  displayed="0"  panelState="" />
           </GraphEnvironment>
         </Graph>
         <Subpopulations>
           <Population name="Yeast"  annotation=""  owningGroup="All Samples"  expanded="1"  sortPriority="10"  count="9793" >
             <Graph smoothing="13"  backColor="#ffffff"  foreColor="#000000"  heatMapStatParameter="BL1-A"  type="Histogram"  fast="1" >
               <Axis dimension="x"  name="VL1-H"  label=""  auto="auto" />
               <Axis dimension="y"  name=""  label=""  auto="auto" />
               <GraphSettings level="5%"  smoothingHighResolution="1"  contourHighResolution="1"  histogramSmoothingCount="0"  graphResolution="256"  showOutliers="0"  drawLargeDots="0"  dotsToDraw="8000"  tint="le.chartfill.tinted.40"  lineWeight="le.lineweight.normal"  lineStyle="le.linestyle.solid" />
               <GraphEnvironment showGrid="0"  showAxes="tnlTNL"  showGates="1"  showFreqOnPlots="1"  showGateNameOnPlots="1"  showMedians="0"  showUncomped="0"  addEventParam="0"  lastYAxisName="" >
                 <TextTraits font="SansSerif"  size="11"  name="Labels"  style="plain"  color="#000000"  background="#00ffffff"  just="left" />
                 <TextTraits font="SansSerif"  size="11"  name="LayoutGates"  style="plain"  color="#000000"  background="#00ffffff"  just="left" />
                 <TextTraits font="SansSerif"  size="9"  name="Numbers"  style="plain"  color="#000000"  background="#00ffffff"  just="left" />
                 <TextTraits font="SansSerif"  size="9"  name="Legend"  style="plain"  color="#000000"  background="#00ffffff"  just="left" />
                 <WindowPosition x="767"  y="0"  width="390"  height="713"  displayed="1"  panelState="--+" />
               </GraphEnvironment>
             </Graph>
             <Gate gating:id="ID1728250176" >
               <gating:EllipsoidGate eventsInside="1"  annoOffsetX="0"  annoOffsetY="0"  tint="#000000"  isTinted="0"  lineWeight="Normal"  userDefined="1"  gating:distance="125.14950309846213" >
                 <gating:dimension>
                   <data-type:fcs-dimension data-type:name="FSC-A" />
                 </gating:dimension>
                 <gating:dimension>
                   <data-type:fcs-dimension data-type:name="FSC-H" />
                 </gating:dimension>
                 <gating:foci>
                   <gating:vertex>
                     <gating:coordinate data-type:value="85.144758623" />
                     <gating:coordinate data-type:value="96.8641805291" />
                   </gating:vertex>
                   <gating:vertex>
                     <gating:coordinate data-type:value="184.855241377" />
                     <gating:coordinate data-type:value="172.1358194709" />
                   </gating:vertex>
                 </gating:foci>
                 <gating:edge>
                   <gating:vertex>
                     <gating:coordinate data-type:value="84" />
                     <gating:coordinate data-type:value="96" />
                   </gating:vertex>
                   <gating:vertex>
                     <gating:coordinate data-type:value="186" />
                     <gating:coordinate data-type:value="173" />
                   </gating:vertex>
                   <gating:vertex>
                     <gating:coordinate data-type:value="142" />
                     <gating:coordinate data-type:value="123" />
                   </gating:vertex>
                   <gating:vertex>
                     <gating:coordinate data-type:value="128" />
                     <gating:coordinate data-type:value="146" />
                   </gating:vertex>
                 </gating:edge>
               </gating:EllipsoidGate>
             </Gate>
             <Subpopulations>
               <Statistic name="Geometric Mean"  annotation=""  owningGroup="All Samples"  expanded="1"  sortPriority="5"  id="VL1-H"  ancestor=""  correlate=""  value="18409.8359375" />
               <Statistic name="Geometric Mean"  annotation=""  owningGroup="All Samples"  expanded="1"  sortPriority="5"  id="YL2-H"  ancestor=""  correlate=""  value="207625.7705688477" />
             </Subpopulations>
           </Population>
         </Subpopulations>
       </SampleNode>
     </Sample>
     <Sample>
       <DataSet uri="file:/Volumes/NO%20NAME/FigS5/20201009_CRISPRai_7day/20201009_CRISPRai_7day_Experiment_Day1_B1.fcs"  sampleID="13" />
       <Transformations>
         <transforms:linear transforms:minRange="0"  transforms:maxRange="2"  gain="0.0011926058" >
           <data-type:parameter data-type:name="Time" />
         </transforms:linear>
         <transforms:log transforms:offset="10000"  transforms:decades="2.0205999133" >
           <data-type:parameter data-type:name="FSC-A" />
         </transforms:log>
         <transforms:linear transforms:minRange="0"  transforms:maxRange="1048576"  gain="1" >
           <data-type:parameter data-type:name="SSC-A" />
         </transforms:linear>
         <transforms:biex transforms:length="256"  transforms:maxRange="1048576"  transforms:neg="0"  transforms:width="-1000"  transforms:pos="5.0205999133" >
           <data-type:parameter data-type:name="BL1-A" />
         </transforms:biex>
         <transforms:biex transforms:length="256"  transforms:maxRange="1048576"  transforms:neg="0"  transforms:width="-1000"  transforms:pos="5.0205999133" >
           <data-type:parameter data-type:name="YL2-A" />
         </transforms:biex>
         <transforms:biex transforms:length="256"  transforms:maxRange="1048576"  transforms:neg="0"  transforms:width="-1000"  transforms:pos="5.0205999133" >
           <data-type:parameter data-type:name="VL1-A" />
         </transforms:biex>
         <transforms:log transforms:offset="10000"  transforms:decades="2.0205999133" >
           <data-type:parameter data-type:name="FSC-H" />
         </transforms:log>
         <transforms:linear transforms:minRange="0"  transforms:maxRange="1048576"  gain="1" >
           <data-type:parameter data-type:name="SSC-H" />
         </transforms:linear>
         <transforms:biex transforms:length="256"  transforms:maxRange="1048576"  transforms:neg="0"  transforms:width="-1000"  transforms:pos="5.0205999133" >
           <data-type:parameter data-type:name="BL1-H" />
         </transforms:biex>
         <transforms:log transforms:offset="1"  transforms:decades="6.3010299957" >
           <data-type:parameter data-type:name="YL2-H" />
         </transforms:log>
         <transforms:log transforms:offset="1"  transforms:decades="6.0205999133" >
           <data-type:parameter data-type:name="VL1-H" />
         </transforms:log>
         <transforms:linear transforms:minRange="0"  transforms:maxRange="1048576"  gain="1" >
           <data-type:parameter data-type:name="FSC-W" />
         </transforms:linear>
         <transforms:linear transforms:minRange="0"  transforms:maxRange="1048576"  gain="1" >
           <data-type:parameter data-type:name="SSC-W" />
         </transforms:linear>
         <transforms:biex transforms:length="256"  transforms:maxRange="1048576"  transforms:neg="0"  transforms:width="-1000"  transforms:pos="5.0205999133" >
           <data-type:parameter data-type:name="BL1-W" />
         </transforms:biex>
         <transforms:biex transforms:length="256"  transforms:maxRange="1048576"  transforms:neg="0"  transforms:width="-1000"  transforms:pos="5.0205999133" >
           <data-type:parameter data-type:name="YL2-W" />
         </transforms:biex>
         <transforms:biex transforms:length="256"  transforms:maxRange="1048576"  transforms:neg="0"  transforms:width="-1000"  transforms:pos="5.0205999133" >
           <data-type:parameter data-type:name="VL1-W" />
         </transforms:biex>
       </Transformations>
       <Keywords>
         <Keyword name="FJ_FCS_VERSION"  value="3.1" />
         <Keyword name="$PAR"  value="16" />
         <Keyword name="$TOT"  value="11541" />
         <Keyword name="$MODE"  value="L" />
         <Keyword name="$DATATYPE"  value="F" />
         <Keyword name="$BYTEORD"  value="1,2,3,4" />
         <Keyword name="$P1N"  value="Time" />
         <Keyword name="$P1S"  value="Time" />
         <Keyword name="$P1B"  value="32" />
         <Keyword name="$P1R"  value="67108864" />
         <Keyword name="$P1E"  value="0,0" />
         <Keyword name="$P1F"  value="NA" />
         <Keyword name="$P1L"  value="NA" />
         <Keyword name="$P1V"  value="NA" />
         <Keyword name="$P2N"  value="FSC-A" />
         <Keyword name="$P2S"  value="FSC-A" />
         <Keyword name="$P2B"  value="32" />
         <Keyword name="$P2R"  value="1048576" />
         <Keyword name="$P2E"  value="0,0" />
         <Keyword name="$P2F"  value="NA" />
         <Keyword name="$P2L"  value="488" />
         <Keyword name="$P2V"  value="100" />
         <Keyword name="$P3N"  value="SSC-A" />
         <Keyword name="$P3S"  value="SSC-A" />
         <Keyword name="$P3B"  value="32" />
         <Keyword name="$P3R"  value="1048576" />
         <Keyword name="$P3E"  value="0,0" />
         <Keyword name="$P3F"  value="488_10" />
         <Keyword name="$P3L"  value="488" />
         <Keyword name="$P3V"  value="355" />
         <Keyword name="$P4N"  value="BL1-A" />
         <Keyword name="$P4S"  value="BL1-A" />
         <Keyword name="$P4B"  value="32" />
         <Keyword name="$P4R"  value="1048576" />
         <Keyword name="$P4E"  value="0,0" />
         <Keyword name="$P4F"  value="530_30" />
         <Keyword name="$P4L"  value="488" />
         <Keyword name="$P4V"  value="415" />
         <Keyword name="$P5N"  value="YL2-A" />
         <Keyword name="$P5S"  value="YL2-A" />
         <Keyword name="$P5B"  value="32" />
         <Keyword name="$P5R"  value="1048576" />
         <Keyword name="$P5E"  value="0,0" />
         <Keyword name="$P5F"  value="620_15" />
         <Keyword name="$P5L"  value="561" />
         <Keyword name="$P5V"  value="510" />
         <Keyword name="$P6N"  value="VL1-A" />
         <Keyword name="$P6S"  value="VL1-A" />
         <Keyword name="$P6B"  value="32" />
         <Keyword name="$P6R"  value="1048576" />
         <Keyword name="$P6E"  value="0,0" />
         <Keyword name="$P6F"  value="440_50" />
         <Keyword name="$P6L"  value="405" />
         <Keyword name="$P6V"  value="345" />
         <Keyword name="$P7N"  value="FSC-H" />
         <Keyword name="$P7S"  value="FSC-H" />
         <Keyword name="$P7B"  value="32" />
         <Keyword name="$P7R"  value="1048576" />
         <Keyword name="$P7E"  value="0,0" />
         <Keyword name="$P7F"  value="NA" />
         <Keyword name="$P7L"  value="488" />
         <Keyword name="$P7V"  value="100" />
         <Keyword name="$P8N"  value="SSC-H" />
         <Keyword name="$P8S"  value="SSC-H" />
         <Keyword name="$P8B"  value="32" />
         <Keyword name="$P8R"  value="1048576" />
         <Keyword name="$P8E"  value="0,0" />
         <Keyword name="$P8F"  value="488_10" />
         <Keyword name="$P8L"  value="488" />
         <Keyword name="$P8V"  value="355" />
         <Keyword name="$P9N"  value="BL1-H" />
         <Keyword name="$P9S"  value="BL1-H" />
         <Keyword name="$P9B"  value="32" />
         <Keyword name="$P9R"  value="1048576" />
         <Keyword name="$P9E"  value="0,0" />
         <Keyword name="$P9F"  value="530_30" />
         <Keyword name="$P9L"  value="488" />
         <Keyword name="$P9V"  value="415" />
         <Keyword name="$P10N"  value="YL2-H" />
         <Keyword name="$P10S"  value="YL2-H" />
         <Keyword name="$P10B"  value="32" />
         <Keyword name="$P10R"  value="1048576" />
         <Keyword name="$P10E"  value="0,0" />
         <Keyword name="$P10F"  value="620_15" />
         <Keyword name="$P10L"  value="561" />
         <Keyword name="$P10V"  value="510" />
         <Keyword name="$P11N"  value="VL1-H" />
         <Keyword name="$P11S"  value="VL1-H" />
         <Keyword name="$P11B"  value="32" />
         <Keyword name="$P11R"  value="1048576" />
         <Keyword name="$P11E"  value="0,0" />
         <Keyword name="$P11F"  value="440_50" />
         <Keyword name="$P11L"  value="405" />
         <Keyword name="$P11V"  value="345" />
         <Keyword name="$P12N"  value="FSC-W" />
         <Keyword name="$P12S"  value="FSC-W" />
         <Keyword name="$P12B"  value="32" />
         <Keyword name="$P12R"  value="1024" />
         <Keyword name="$P12E"  value="0,0" />
         <Keyword name="$P12F"  value="NA" />
         <Keyword name="$P12L"  value="488" />
         <Keyword name="$P12V"  value="100" />
         <Keyword name="$P13N"  value="SSC-W" />
         <Keyword name="$P13S"  value="SSC-W" />
         <Keyword name="$P13B"  value="32" />
         <Keyword name="$P13R"  value="1024" />
         <Keyword name="$P13E"  value="0,0" />
         <Keyword name="$P13F"  value="488_10" />
         <Keyword name="$P13L"  value="488" />
         <Keyword name="$P13V"  value="355" />
         <Keyword name="$P14N"  value="BL1-W" />
         <Keyword name="$P14S"  value="BL1-W" />
         <Keyword name="$P14B"  value="32" />
         <Keyword name="$P14R"  value="1024" />
         <Keyword name="$P14E"  value="0,0" />
         <Keyword name="$P14F"  value="530_30" />
         <Keyword name="$P14L"  value="488" />
         <Keyword name="$P14V"  value="415" />
         <Keyword name="$P15N"  value="YL2-W" />
         <Keyword name="$P15S"  value="YL2-W" />
         <Keyword name="$P15B"  value="32" />
         <Keyword name="$P15R"  value="1024" />
         <Keyword name="$P15E"  value="0,0" />
         <Keyword name="$P15F"  value="620_15" />
         <Keyword name="$P15L"  value="561" />
         <Keyword name="$P15V"  value="510" />
         <Keyword name="$P16N"  value="VL1-W" />
         <Keyword name="$P16S"  value="VL1-W" />
         <Keyword name="$P16B"  value="32" />
         <Keyword name="$P16R"  value="1024" />
         <Keyword name="$P16E"  value="0,0" />
         <Keyword name="$P16F"  value="440_50" />
         <Keyword name="$P16L"  value="405" />
         <Keyword name="$P16V"  value="345" />
         <Keyword name="$CYT"  value="4486520 Attune NxT Acoustic Focusing Cytometer (Lasers: BVYX)" />
         <Keyword name="$SYS"  value="OPTIXE2 Microsoft Windows 7 Professional " />
         <Keyword name="$SPILLOVER"  value="9,BL1-A,YL2-A,VL1-A,BL1-H,YL2-H,VL1-H,BL1-W,YL2-W,VL1-W,1.000000,0.000000,0.000000,0.000000,0.000000,0.000000,0.000000,0.000000,0.000000,0.000000,1.000000,0.000000,0.000000,0.000000,0.000000,0.000000,0.000000,0.000000,0.000000,0.000000,1.000000,0.000000,0.000000,0.000000,0.000000,0.000000,0.000000,0.000000,0.000000,0.000000,1.000000,0.000000,0.000000,0.000000,0.000000,0.000000,0.000000,0.000000,0.000000,0.000000,1.000000,0.000000,0.000000,0.000000,0.000000,0.000000,0.000000,0.000000,0.000000,0.000000,1.000000,0.000000,0.000000,0.000000,0.000000,0.000000,0.000000,0.000000,0.000000,0.000000,1.000000,0.000000,0.000000,0.000000,0.000000,0.000000,0.000000,0.000000,0.000000,0.000000,1.000000,0.000000,0.000000,0.000000,0.000000,0.000000,0.000000,0.000000,0.000000,0.000000,1.000000" />
         <Keyword name="$BTIM"  value="10:10:52" />
         <Keyword name="$CELLS"  value="NA" />
         <Keyword name="$COM"  value="NA" />
         <Keyword name="$CYTSN"  value="AFC2_INVALID_SERIAL" />
         <Keyword name="$DATE"  value="10-Oct-2020" />
         <Keyword name="$ETIM"  value="10:10:54" />
         <Keyword name="$EXP"  value="NA" />
         <Keyword name="$FIL"  value="B1.fcs" />
         <Keyword name="$INST"  value="NA" />
         <Keyword name="$ORIGINALITY"  value="Original" />
         <Keyword name="$LOST"  value="0" />
         <Keyword name="$OP"  value="Will Shaw" />
         <Keyword name="$PLATEID"  value="NA" />
         <Keyword name="$PLATENAME"  value="20201009_CRISPRai_7day" />
         <Keyword name="$PROJ"  value="Experiment" />
         <Keyword name="$SMNO"  value="Day1" />
         <Keyword name="$SRC"  value="NA" />
         <Keyword name="$TIMESTEP"  value="0.001" />
         <Keyword name="$VOL"  value="9000" />
         <Keyword name="$WELLID"  value="B1" />
         <Keyword name="#FLOWRATE"  value="200" />
         <Keyword name="#LASER1ASF"  value="1.17" />
         <Keyword name="#LASER1COLOR"  value="Blue" />
         <Keyword name="#LASER1DELAY"  value="1100" />
         <Keyword name="#LASER2ASF"  value="1.11" />
         <Keyword name="#LASER2COLOR"  value="Violet" />
         <Keyword name="#LASER2DELAY"  value="681" />
         <Keyword name="#LASER3ASF"  value="1.13" />
         <Keyword name="#LASER3COLOR"  value="Yellow" />
         <Keyword name="#LASER3DELAY"  value="284" />
         <Keyword name="#LASERCONFIG"  value="BVY" />
         <Keyword name="#P1Label"  value="NA" />
         <Keyword name="#P1Target"  value="NA" />
         <Keyword name="#PTDATE"  value="10-Oct-2020" />
         <Keyword name="#PTRESULT"  value="Pass" />
         <Keyword name="#TR1"  value="OR_FSC,10000" />
         <Keyword name="#WIDTHTHRESHOLD"  value="1000" />
         <Keyword name="#WINEXT"  value="0" />
         <Keyword name="$BEGINDATA"  value="000000008192" />
         <Keyword name="$ENDDATA"  value="000000746815" />
         <Keyword name="$NEXTDATA"  value="000000000000" />
         <Keyword name="$BEGINSTEXT"  value="000000000000" />
         <Keyword name="$ENDSTEXT"  value="000000000000" />
         <Keyword name="$BEGINANALYSIS"  value="000000000000" />
         <Keyword name="$ENDANALYSIS"  value="000000000000" />
       </Keywords>
       <SampleNode name="20201009_CRISPRai_7day_Experiment_Day1_B1.fcs"  annotation=""  owningGroup=""  expanded="1"  sortPriority="10"  count="11541"  sampleID="13" >
         <Graph smoothing="0"  backColor="#ffffff"  foreColor="#000000"  type="Pseudocolor"  fast="1" >
           <Axis dimension="x"  name="FSC-A"  label=""  auto="auto" />
           <Axis dimension="y"  name="SSC-A"  label=""  auto="auto" />
           <GraphSettings level="5%"  smoothingHighResolution="1"  contourHighResolution="1"  histogramSmoothingCount="0"  graphResolution="256"  showOutliers="0"  drawLargeDots="0"  dotsToDraw="8000"  tint="le.chartfill.tinted.40"  lineWeight="le.lineweight.normal"  lineStyle="le.linestyle.solid" />
           <GraphEnvironment showGrid="0"  showAxes="tnlTNL"  showGates="1"  showFreqOnPlots="1"  showGateNameOnPlots="1"  showMedians="0"  showUncomped="0"  addEventParam="0"  lastYAxisName="" >
             <TextTraits font="SansSerif"  size="11"  name="Labels"  style="plain"  color="#000000"  background="#00ffffff"  just="left" />
             <TextTraits font="SansSerif"  size="11"  name="LayoutGates"  style="plain"  color="#000000"  background="#00ffffff"  just="left" />
             <TextTraits font="SansSerif"  size="9"  name="Numbers"  style="plain"  color="#000000"  background="#00ffffff"  just="left" />
             <TextTraits font="SansSerif"  size="9"  name="Legend"  style="plain"  color="#000000"  background="#00ffffff"  just="left" />
             <WindowPosition x="0"  y="0"  width="0"  height="0"  displayed="0"  panelState="" />
           </GraphEnvironment>
         </Graph>
         <Subpopulations>
           <Population name="Yeast"  annotation=""  owningGroup="All Samples"  expanded="1"  sortPriority="10"  count="9904" >
             <Graph smoothing="13"  backColor="#ffffff"  foreColor="#000000"  heatMapStatParameter="BL1-A"  type="Histogram"  fast="1" >
               <Axis dimension="x"  name="YL2-H"  label=""  auto="auto" />
               <Axis dimension="y"  name=""  label=""  auto="auto" />
               <GraphSettings level="5%"  smoothingHighResolution="1"  contourHighResolution="1"  histogramSmoothingCount="0"  graphResolution="256"  showOutliers="0"  drawLargeDots="0"  dotsToDraw="8000"  tint="le.chartfill.tinted.40"  lineWeight="le.lineweight.normal"  lineStyle="le.linestyle.solid" />
               <GraphEnvironment showGrid="0"  showAxes="tnlTNL"  showGates="1"  showFreqOnPlots="1"  showGateNameOnPlots="1"  showMedians="0"  showUncomped="0"  addEventParam="0"  lastYAxisName="" >
                 <TextTraits font="SansSerif"  size="11"  name="Labels"  style="plain"  color="#000000"  background="#00ffffff"  just="left" />
                 <TextTraits font="SansSerif"  size="11"  name="LayoutGates"  style="plain"  color="#000000"  background="#00ffffff"  just="left" />
                 <TextTraits font="SansSerif"  size="9"  name="Numbers"  style="plain"  color="#000000"  background="#00ffffff"  just="left" />
                 <TextTraits font="SansSerif"  size="9"  name="Legend"  style="plain"  color="#000000"  background="#00ffffff"  just="left" />
                 <WindowPosition x="767"  y="0"  width="390"  height="713"  displayed="0"  panelState="--+" />
               </GraphEnvironment>
             </Graph>
             <Gate gating:id="ID1593150993" >
               <gating:EllipsoidGate eventsInside="1"  annoOffsetX="0"  annoOffsetY="0"  tint="#000000"  isTinted="0"  lineWeight="Normal"  userDefined="1"  gating:distance="125.14950309846213" >
                 <gating:dimension>
                   <data-type:fcs-dimension data-type:name="FSC-A" />
                 </gating:dimension>
                 <gating:dimension>
                   <data-type:fcs-dimension data-type:name="FSC-H" />
                 </gating:dimension>
                 <gating:foci>
                   <gating:vertex>
                     <gating:coordinate data-type:value="85.144758623" />
                     <gating:coordinate data-type:value="96.8641805291" />
                   </gating:vertex>
                   <gating:vertex>
                     <gating:coordinate data-type:value="184.855241377" />
                     <gating:coordinate data-type:value="172.1358194709" />
                   </gating:vertex>
                 </gating:foci>
                 <gating:edge>
                   <gating:vertex>
                     <gating:coordinate data-type:value="84" />
                     <gating:coordinate data-type:value="96" />
                   </gating:vertex>
                   <gating:vertex>
                     <gating:coordinate data-type:value="186" />
                     <gating:coordinate data-type:value="173" />
                   </gating:vertex>
                   <gating:vertex>
                     <gating:coordinate data-type:value="142" />
                     <gating:coordinate data-type:value="123" />
                   </gating:vertex>
                   <gating:vertex>
                     <gating:coordinate data-type:value="128" />
                     <gating:coordinate data-type:value="146" />
                   </gating:vertex>
                 </gating:edge>
               </gating:EllipsoidGate>
             </Gate>
             <Subpopulations>
               <Statistic name="Geometric Mean"  annotation=""  owningGroup="All Samples"  expanded="1"  sortPriority="5"  id="VL1-H"  ancestor=""  correlate=""  value="9695.524414062" />
               <Statistic name="Geometric Mean"  annotation=""  owningGroup="All Samples"  expanded="1"  sortPriority="5"  id="YL2-H"  ancestor=""  correlate=""  value="352085.7810974121" />
             </Subpopulations>
           </Population>
         </Subpopulations>
       </SampleNode>
     </Sample>
     <Sample>
       <DataSet uri="file:/Volumes/NO%20NAME/FigS5/20201009_CRISPRai_7day/20201009_CRISPRai_7day_Experiment_Day4_E6.fcs"  sampleID="57" />
       <Transformations>
         <transforms:linear transforms:minRange="0"  transforms:maxRange="1"  gain="0.0010111223" >
           <data-type:parameter data-type:name="Time" />
         </transforms:linear>
         <transforms:log transforms:offset="10000"  transforms:decades="2.0205999133" >
           <data-type:parameter data-type:name="FSC-A" />
         </transforms:log>
         <transforms:linear transforms:minRange="0"  transforms:maxRange="1048576"  gain="1" >
           <data-type:parameter data-type:name="SSC-A" />
         </transforms:linear>
         <transforms:biex transforms:length="256"  transforms:maxRange="1048576"  transforms:neg="0"  transforms:width="-1000"  transforms:pos="5.0205999133" >
           <data-type:parameter data-type:name="BL1-A" />
         </transforms:biex>
         <transforms:biex transforms:length="256"  transforms:maxRange="1048576"  transforms:neg="0"  transforms:width="-1000"  transforms:pos="5.0205999133" >
           <data-type:parameter data-type:name="YL2-A" />
         </transforms:biex>
         <transforms:biex transforms:length="256"  transforms:maxRange="1048576"  transforms:neg="0"  transforms:width="-1000"  transforms:pos="5.0205999133" >
           <data-type:parameter data-type:name="VL1-A" />
         </transforms:biex>
         <transforms:log transforms:offset="10000"  transforms:decades="2.0205999133" >
           <data-type:parameter data-type:name="FSC-H" />
         </transforms:log>
         <transforms:linear transforms:minRange="0"  transforms:maxRange="1048576"  gain="1" >
           <data-type:parameter data-type:name="SSC-H" />
         </transforms:linear>
         <transforms:biex transforms:length="256"  transforms:maxRange="1048576"  transforms:neg="0"  transforms:width="-1000"  transforms:pos="5.0205999133" >
           <data-type:parameter data-type:name="BL1-H" />
         </transforms:biex>
         <transforms:log transforms:offset="1"  transforms:decades="6.3010299957" >
           <data-type:parameter data-type:name="YL2-H" />
         </transforms:log>
         <transforms:log transforms:offset="1"  transforms:decades="6.0205999133" >
           <data-type:parameter data-type:name="VL1-H" />
         </transforms:log>
         <transforms:linear transforms:minRange="0"  transforms:maxRange="1048576"  gain="1" >
           <data-type:parameter data-type:name="FSC-W" />
         </transforms:linear>
         <transforms:linear transforms:minRange="0"  transforms:maxRange="1048576"  gain="1" >
           <data-type:parameter data-type:name="SSC-W" />
         </transforms:linear>
         <transforms:biex transforms:length="256"  transforms:maxRange="1048576"  transforms:neg="0"  transforms:width="-1000"  transforms:pos="5.0205999133" >
           <data-type:parameter data-type:name="BL1-W" />
         </transforms:biex>
         <transforms:biex transforms:length="256"  transforms:maxRange="1048576"  transforms:neg="0"  transforms:width="-1000"  transforms:pos="5.0205999133" >
           <data-type:parameter data-type:name="YL2-W" />
         </transforms:biex>
         <transforms:biex transforms:length="256"  transforms:maxRange="1048576"  transforms:neg="0"  transforms:width="-1000"  transforms:pos="5.0205999133" >
           <data-type:parameter data-type:name="VL1-W" />
         </transforms:biex>
       </Transformations>
       <Keywords>
         <Keyword name="FJ_FCS_VERSION"  value="3.1" />
         <Keyword name="$PAR"  value="16" />
         <Keyword name="$TOT"  value="13279" />
         <Keyword name="$MODE"  value="L" />
         <Keyword name="$DATATYPE"  value="F" />
         <Keyword name="$BYTEORD"  value="1,2,3,4" />
         <Keyword name="$P1N"  value="Time" />
         <Keyword name="$P1S"  value="Time" />
         <Keyword name="$P1B"  value="32" />
         <Keyword name="$P1R"  value="67108864" />
         <Keyword name="$P1E"  value="0,0" />
         <Keyword name="$P1F"  value="NA" />
         <Keyword name="$P1L"  value="NA" />
         <Keyword name="$P1V"  value="NA" />
         <Keyword name="$P2N"  value="FSC-A" />
         <Keyword name="$P2S"  value="FSC-A" />
         <Keyword name="$P2B"  value="32" />
         <Keyword name="$P2R"  value="1048576" />
         <Keyword name="$P2E"  value="0,0" />
         <Keyword name="$P2F"  value="NA" />
         <Keyword name="$P2L"  value="488" />
         <Keyword name="$P2V"  value="100" />
         <Keyword name="$P3N"  value="SSC-A" />
         <Keyword name="$P3S"  value="SSC-A" />
         <Keyword name="$P3B"  value="32" />
         <Keyword name="$P3R"  value="1048576" />
         <Keyword name="$P3E"  value="0,0" />
         <Keyword name="$P3F"  value="488_10" />
         <Keyword name="$P3L"  value="488" />
         <Keyword name="$P3V"  value="355" />
         <Keyword name="$P4N"  value="BL1-A" />
         <Keyword name="$P4S"  value="BL1-A" />
         <Keyword name="$P4B"  value="32" />
         <Keyword name="$P4R"  value="1048576" />
         <Keyword name="$P4E"  value="0,0" />
         <Keyword name="$P4F"  value="530_30" />
         <Keyword name="$P4L"  value="488" />
         <Keyword name="$P4V"  value="415" />
         <Keyword name="$P5N"  value="YL2-A" />
         <Keyword name="$P5S"  value="YL2-A" />
         <Keyword name="$P5B"  value="32" />
         <Keyword name="$P5R"  value="1048576" />
         <Keyword name="$P5E"  value="0,0" />
         <Keyword name="$P5F"  value="620_15" />
         <Keyword name="$P5L"  value="561" />
         <Keyword name="$P5V"  value="510" />
         <Keyword name="$P6N"  value="VL1-A" />
         <Keyword name="$P6S"  value="VL1-A" />
         <Keyword name="$P6B"  value="32" />
         <Keyword name="$P6R"  value="1048576" />
         <Keyword name="$P6E"  value="0,0" />
         <Keyword name="$P6F"  value="440_50" />
         <Keyword name="$P6L"  value="405" />
         <Keyword name="$P6V"  value="345" />
         <Keyword name="$P7N"  value="FSC-H" />
         <Keyword name="$P7S"  value="FSC-H" />
         <Keyword name="$P7B"  value="32" />
         <Keyword name="$P7R"  value="1048576" />
         <Keyword name="$P7E"  value="0,0" />
         <Keyword name="$P7F"  value="NA" />
         <Keyword name="$P7L"  value="488" />
         <Keyword name="$P7V"  value="100" />
         <Keyword name="$P8N"  value="SSC-H" />
         <Keyword name="$P8S"  value="SSC-H" />
         <Keyword name="$P8B"  value="32" />
         <Keyword name="$P8R"  value="1048576" />
         <Keyword name="$P8E"  value="0,0" />
         <Keyword name="$P8F"  value="488_10" />
         <Keyword name="$P8L"  value="488" />
         <Keyword name="$P8V"  value="355" />
         <Keyword name="$P9N"  value="BL1-H" />
         <Keyword name="$P9S"  value="BL1-H" />
         <Keyword name="$P9B"  value="32" />
         <Keyword name="$P9R"  value="1048576" />
         <Keyword name="$P9E"  value="0,0" />
         <Keyword name="$P9F"  value="530_30" />
         <Keyword name="$P9L"  value="488" />
         <Keyword name="$P9V"  value="415" />
         <Keyword name="$P10N"  value="YL2-H" />
         <Keyword name="$P10S"  value="YL2-H" />
         <Keyword name="$P10B"  value="32" />
         <Keyword name="$P10R"  value="1048576" />
         <Keyword name="$P10E"  value="0,0" />
         <Keyword name="$P10F"  value="620_15" />
         <Keyword name="$P10L"  value="561" />
         <Keyword name="$P10V"  value="510" />
         <Keyword name="$P11N"  value="VL1-H" />
         <Keyword name="$P11S"  value="VL1-H" />
         <Keyword name="$P11B"  value="32" />
         <Keyword name="$P11R"  value="1048576" />
         <Keyword name="$P11E"  value="0,0" />
         <Keyword name="$P11F"  value="440_50" />
         <Keyword name="$P11L"  value="405" />
         <Keyword name="$P11V"  value="345" />
         <Keyword name="$P12N"  value="FSC-W" />
         <Keyword name="$P12S"  value="FSC-W" />
         <Keyword name="$P12B"  value="32" />
         <Keyword name="$P12R"  value="1024" />
         <Keyword name="$P12E"  value="0,0" />
         <Keyword name="$P12F"  value="NA" />
         <Keyword name="$P12L"  value="488" />
         <Keyword name="$P12V"  value="100" />
         <Keyword name="$P13N"  value="SSC-W" />
         <Keyword name="$P13S"  value="SSC-W" />
         <Keyword name="$P13B"  value="32" />
         <Keyword name="$P13R"  value="1024" />
         <Keyword name="$P13E"  value="0,0" />
         <Keyword name="$P13F"  value="488_10" />
         <Keyword name="$P13L"  value="488" />
         <Keyword name="$P13V"  value="355" />
         <Keyword name="$P14N"  value="BL1-W" />
         <Keyword name="$P14S"  value="BL1-W" />
         <Keyword name="$P14B"  value="32" />
         <Keyword name="$P14R"  value="1024" />
         <Keyword name="$P14E"  value="0,0" />
         <Keyword name="$P14F"  value="530_30" />
         <Keyword name="$P14L"  value="488" />
         <Keyword name="$P14V"  value="415" />
         <Keyword name="$P15N"  value="YL2-W" />
         <Keyword name="$P15S"  value="YL2-W" />
         <Keyword name="$P15B"  value="32" />
         <Keyword name="$P15R"  value="1024" />
         <Keyword name="$P15E"  value="0,0" />
         <Keyword name="$P15F"  value="620_15" />
         <Keyword name="$P15L"  value="561" />
         <Keyword name="$P15V"  value="510" />
         <Keyword name="$P16N"  value="VL1-W" />
         <Keyword name="$P16S"  value="VL1-W" />
         <Keyword name="$P16B"  value="32" />
         <Keyword name="$P16R"  value="1024" />
         <Keyword name="$P16E"  value="0,0" />
         <Keyword name="$P16F"  value="440_50" />
         <Keyword name="$P16L"  value="405" />
         <Keyword name="$P16V"  value="345" />
         <Keyword name="$CYT"  value="4486520 Attune NxT Acoustic Focusing Cytometer (Lasers: BVYX)" />
         <Keyword name="$SYS"  value="OPTIXE2 Microsoft Windows 7 Professional " />
         <Keyword name="$SPILLOVER"  value="9,BL1-A,YL2-A,VL1-A,BL1-H,YL2-H,VL1-H,BL1-W,YL2-W,VL1-W,1.000000,0.000000,0.000000,0.000000,0.000000,0.000000,0.000000,0.000000,0.000000,0.000000,1.000000,0.000000,0.000000,0.000000,0.000000,0.000000,0.000000,0.000000,0.000000,0.000000,1.000000,0.000000,0.000000,0.000000,0.000000,0.000000,0.000000,0.000000,0.000000,0.000000,1.000000,0.000000,0.000000,0.000000,0.000000,0.000000,0.000000,0.000000,0.000000,0.000000,1.000000,0.000000,0.000000,0.000000,0.000000,0.000000,0.000000,0.000000,0.000000,0.000000,1.000000,0.000000,0.000000,0.000000,0.000000,0.000000,0.000000,0.000000,0.000000,0.000000,1.000000,0.000000,0.000000,0.000000,0.000000,0.000000,0.000000,0.000000,0.000000,0.000000,1.000000,0.000000,0.000000,0.000000,0.000000,0.000000,0.000000,0.000000,0.000000,0.000000,1.000000" />
         <Keyword name="$BTIM"  value="10:57:14" />
         <Keyword name="$CELLS"  value="NA" />
         <Keyword name="$COM"  value="NA" />
         <Keyword name="$CYTSN"  value="AFC2_INVALID_SERIAL" />
         <Keyword name="$DATE"  value="13-Oct-2020" />
         <Keyword name="$ETIM"  value="10:57:15" />
         <Keyword name="$EXP"  value="NA" />
         <Keyword name="$FIL"  value="E6.fcs" />
         <Keyword name="$INST"  value="NA" />
         <Keyword name="$ORIGINALITY"  value="Original" />
         <Keyword name="$LOST"  value="0" />
         <Keyword name="$OP"  value="Will Shaw" />
         <Keyword name="$PLATEID"  value="NA" />
         <Keyword name="$PLATENAME"  value="20201009_CRISPRai_7day" />
         <Keyword name="$PROJ"  value="Experiment" />
         <Keyword name="$SMNO"  value="Day4" />
         <Keyword name="$SRC"  value="NA" />
         <Keyword name="$TIMESTEP"  value="0.001" />
         <Keyword name="$VOL"  value="7000" />
         <Keyword name="$WELLID"  value="E6" />
         <Keyword name="#FLOWRATE"  value="200" />
         <Keyword name="#LASER1ASF"  value="1.19" />
         <Keyword name="#LASER1COLOR"  value="Blue" />
         <Keyword name="#LASER1DELAY"  value="1100" />
         <Keyword name="#LASER2ASF"  value="1.13" />
         <Keyword name="#LASER2COLOR"  value="Violet" />
         <Keyword name="#LASER2DELAY"  value="686" />
         <Keyword name="#LASER3ASF"  value="1.14" />
         <Keyword name="#LASER3COLOR"  value="Yellow" />
         <Keyword name="#LASER3DELAY"  value="293" />
         <Keyword name="#LASERCONFIG"  value="BVY" />
         <Keyword name="#P1Label"  value="NA" />
         <Keyword name="#P1Target"  value="NA" />
         <Keyword name="#PTDATE"  value="13-Oct-2020" />
         <Keyword name="#PTRESULT"  value="Pass" />
         <Keyword name="#TR1"  value="OR_FSC,10000" />
         <Keyword name="#WIDTHTHRESHOLD"  value="1000" />
         <Keyword name="#WINEXT"  value="0" />
         <Keyword name="$BEGINDATA"  value="000000008192" />
         <Keyword name="$ENDDATA"  value="000000858047" />
         <Keyword name="$NEXTDATA"  value="000000000000" />
         <Keyword name="$BEGINSTEXT"  value="000000000000" />
         <Keyword name="$ENDSTEXT"  value="000000000000" />
         <Keyword name="$BEGINANALYSIS"  value="000000000000" />
         <Keyword name="$ENDANALYSIS"  value="000000000000" />
       </Keywords>
       <SampleNode name="20201009_CRISPRai_7day_Experiment_Day4_E6.fcs"  annotation=""  owningGroup=""  expanded="1"  sortPriority="10"  count="13279"  sampleID="57" >
         <Graph smoothing="0"  backColor="#ffffff"  foreColor="#000000"  type="Pseudocolor"  fast="1" >
           <Axis dimension="x"  name="FSC-A"  label=""  auto="auto" />
           <Axis dimension="y"  name="SSC-A"  label=""  auto="auto" />
           <GraphSettings level="5%"  smoothingHighResolution="1"  contourHighResolution="1"  histogramSmoothingCount="0"  graphResolution="256"  showOutliers="0"  drawLargeDots="0"  dotsToDraw="8000"  tint="le.chartfill.tinted.40"  lineWeight="le.lineweight.normal"  lineStyle="le.linestyle.solid" />
           <GraphEnvironment showGrid="0"  showAxes="tnlTNL"  showGates="1"  showFreqOnPlots="1"  showGateNameOnPlots="1"  showMedians="0"  showUncomped="0"  addEventParam="0"  lastYAxisName="" >
             <TextTraits font="SansSerif"  size="11"  name="Labels"  style="plain"  color="#000000"  background="#00ffffff"  just="left" />
             <TextTraits font="SansSerif"  size="11"  name="LayoutGates"  style="plain"  color="#000000"  background="#00ffffff"  just="left" />
             <TextTraits font="SansSerif"  size="9"  name="Numbers"  style="plain"  color="#000000"  background="#00ffffff"  just="left" />
             <TextTraits font="SansSerif"  size="9"  name="Legend"  style="plain"  color="#000000"  background="#00ffffff"  just="left" />
             <WindowPosition x="0"  y="0"  width="0"  height="0"  displayed="0"  panelState="" />
           </GraphEnvironment>
         </Graph>
         <Subpopulations>
           <Population name="Yeast"  annotation=""  owningGroup="All Samples"  expanded="1"  sortPriority="10"  count="9846" >
             <Graph smoothing="13"  backColor="#ffffff"  foreColor="#000000"  heatMapStatParameter="BL1-A"  type="Histogram"  fast="1" >
               <Axis dimension="x"  name="VL1-H"  label=""  auto="auto" />
               <Axis dimension="y"  name=""  label=""  auto="auto" />
               <GraphSettings level="5%"  smoothingHighResolution="1"  contourHighResolution="1"  histogramSmoothingCount="0"  graphResolution="256"  showOutliers="0"  drawLargeDots="0"  dotsToDraw="8000"  tint="le.chartfill.tinted.40"  lineWeight="le.lineweight.normal"  lineStyle="le.linestyle.solid" />
               <GraphEnvironment showGrid="0"  showAxes="tnlTNL"  showGates="1"  showFreqOnPlots="1"  showGateNameOnPlots="1"  showMedians="0"  showUncomped="0"  addEventParam="0"  lastYAxisName="" >
                 <TextTraits font="SansSerif"  size="11"  name="Labels"  style="plain"  color="#000000"  background="#00ffffff"  just="left" />
                 <TextTraits font="SansSerif"  size="11"  name="LayoutGates"  style="plain"  color="#000000"  background="#00ffffff"  just="left" />
                 <TextTraits font="SansSerif"  size="9"  name="Numbers"  style="plain"  color="#000000"  background="#00ffffff"  just="left" />
                 <TextTraits font="SansSerif"  size="9"  name="Legend"  style="plain"  color="#000000"  background="#00ffffff"  just="left" />
                 <WindowPosition x="767"  y="0"  width="390"  height="713"  displayed="1"  panelState="--+" />
               </GraphEnvironment>
             </Graph>
             <Gate gating:id="ID160065579" >
               <gating:EllipsoidGate eventsInside="1"  annoOffsetX="0"  annoOffsetY="0"  tint="#000000"  isTinted="0"  lineWeight="Normal"  userDefined="1"  gating:distance="125.14950309846213" >
                 <gating:dimension>
                   <data-type:fcs-dimension data-type:name="FSC-A" />
                 </gating:dimension>
                 <gating:dimension>
                   <data-type:fcs-dimension data-type:name="FSC-H" />
                 </gating:dimension>
                 <gating:foci>
                   <gating:vertex>
                     <gating:coordinate data-type:value="85.144758623" />
                     <gating:coordinate data-type:value="96.8641805291" />
                   </gating:vertex>
                   <gating:vertex>
                     <gating:coordinate data-type:value="184.855241377" />
                     <gating:coordinate data-type:value="172.1358194709" />
                   </gating:vertex>
                 </gating:foci>
                 <gating:edge>
                   <gating:vertex>
                     <gating:coordinate data-type:value="84" />
                     <gating:coordinate data-type:value="96" />
                   </gating:vertex>
                   <gating:vertex>
                     <gating:coordinate data-type:value="186" />
                     <gating:coordinate data-type:value="173" />
                   </gating:vertex>
                   <gating:vertex>
                     <gating:coordinate data-type:value="142" />
                     <gating:coordinate data-type:value="123" />
                   </gating:vertex>
                   <gating:vertex>
                     <gating:coordinate data-type:value="128" />
                     <gating:coordinate data-type:value="146" />
                   </gating:vertex>
                 </gating:edge>
               </gating:EllipsoidGate>
             </Gate>
             <Subpopulations>
               <Statistic name="Geometric Mean"  annotation=""  owningGroup="All Samples"  expanded="1"  sortPriority="5"  id="VL1-H"  ancestor=""  correlate=""  value="19952.34765625" />
               <Statistic name="Geometric Mean"  annotation=""  owningGroup="All Samples"  expanded="1"  sortPriority="5"  id="YL2-H"  ancestor=""  correlate=""  value="220084.7148895264" />
             </Subpopulations>
           </Population>
         </Subpopulations>
       </SampleNode>
     </Sample>
     <Sample>
       <DataSet uri="file:/Volumes/NO%20NAME/FigS5/20201009_CRISPRai_7day/20201009_CRISPRai_7day_Experiment_Day1_B10.fcs"  sampleID="14" />
       <Transformations>
         <transforms:linear transforms:minRange="0"  transforms:maxRange="2"  gain="0.0020140987" >
           <data-type:parameter data-type:name="Time" />
         </transforms:linear>
         <transforms:log transforms:offset="10000"  transforms:decades="2.0205999133" >
           <data-type:parameter data-type:name="FSC-A" />
         </transforms:log>
         <transforms:linear transforms:minRange="0"  transforms:maxRange="1048576"  gain="1" >
           <data-type:parameter data-type:name="SSC-A" />
         </transforms:linear>
         <transforms:biex transforms:length="256"  transforms:maxRange="1048576"  transforms:neg="0"  transforms:width="-1000"  transforms:pos="5.0205999133" >
           <data-type:parameter data-type:name="BL1-A" />
         </transforms:biex>
         <transforms:biex transforms:length="256"  transforms:maxRange="1048576"  transforms:neg="0"  transforms:width="-1000"  transforms:pos="5.0205999133" >
           <data-type:parameter data-type:name="YL2-A" />
         </transforms:biex>
         <transforms:biex transforms:length="256"  transforms:maxRange="1048576"  transforms:neg="0"  transforms:width="-1000"  transforms:pos="5.0205999133" >
           <data-type:parameter data-type:name="VL1-A" />
         </transforms:biex>
         <transforms:log transforms:offset="10000"  transforms:decades="2.0205999133" >
           <data-type:parameter data-type:name="FSC-H" />
         </transforms:log>
         <transforms:linear transforms:minRange="0"  transforms:maxRange="1048576"  gain="1" >
           <data-type:parameter data-type:name="SSC-H" />
         </transforms:linear>
         <transforms:biex transforms:length="256"  transforms:maxRange="1048576"  transforms:neg="0"  transforms:width="-1000"  transforms:pos="5.0205999133" >
           <data-type:parameter data-type:name="BL1-H" />
         </transforms:biex>
         <transforms:log transforms:offset="1"  transforms:decades="6.3010299957" >
           <data-type:parameter data-type:name="YL2-H" />
         </transforms:log>
         <transforms:log transforms:offset="1"  transforms:decades="6.0205999133" >
           <data-type:parameter data-type:name="VL1-H" />
         </transforms:log>
         <transforms:linear transforms:minRange="0"  transforms:maxRange="1048576"  gain="1" >
           <data-type:parameter data-type:name="FSC-W" />
         </transforms:linear>
         <transforms:linear transforms:minRange="0"  transforms:maxRange="1048576"  gain="1" >
           <data-type:parameter data-type:name="SSC-W" />
         </transforms:linear>
         <transforms:biex transforms:length="256"  transforms:maxRange="1048576"  transforms:neg="0"  transforms:width="-1000"  transforms:pos="5.0205999133" >
           <data-type:parameter data-type:name="BL1-W" />
         </transforms:biex>
         <transforms:biex transforms:length="256"  transforms:maxRange="1048576"  transforms:neg="0"  transforms:width="-1000"  transforms:pos="5.0205999133" >
           <data-type:parameter data-type:name="YL2-W" />
         </transforms:biex>
         <transforms:biex transforms:length="256"  transforms:maxRange="1048576"  transforms:neg="0"  transforms:width="-1000"  transforms:pos="5.0205999133" >
           <data-type:parameter data-type:name="VL1-W" />
         </transforms:biex>
       </Transformations>
       <Keywords>
         <Keyword name="FJ_FCS_VERSION"  value="3.1" />
         <Keyword name="$PAR"  value="16" />
         <Keyword name="$TOT"  value="12515" />
         <Keyword name="$MODE"  value="L" />
         <Keyword name="$DATATYPE"  value="F" />
         <Keyword name="$BYTEORD"  value="1,2,3,4" />
         <Keyword name="$P1N"  value="Time" />
         <Keyword name="$P1S"  value="Time" />
         <Keyword name="$P1B"  value="32" />
         <Keyword name="$P1R"  value="67108864" />
         <Keyword name="$P1E"  value="0,0" />
         <Keyword name="$P1F"  value="NA" />
         <Keyword name="$P1L"  value="NA" />
         <Keyword name="$P1V"  value="NA" />
         <Keyword name="$P2N"  value="FSC-A" />
         <Keyword name="$P2S"  value="FSC-A" />
         <Keyword name="$P2B"  value="32" />
         <Keyword name="$P2R"  value="1048576" />
         <Keyword name="$P2E"  value="0,0" />
         <Keyword name="$P2F"  value="NA" />
         <Keyword name="$P2L"  value="488" />
         <Keyword name="$P2V"  value="100" />
         <Keyword name="$P3N"  value="SSC-A" />
         <Keyword name="$P3S"  value="SSC-A" />
         <Keyword name="$P3B"  value="32" />
         <Keyword name="$P3R"  value="1048576" />
         <Keyword name="$P3E"  value="0,0" />
         <Keyword name="$P3F"  value="488_10" />
         <Keyword name="$P3L"  value="488" />
         <Keyword name="$P3V"  value="355" />
         <Keyword name="$P4N"  value="BL1-A" />
         <Keyword name="$P4S"  value="BL1-A" />
         <Keyword name="$P4B"  value="32" />
         <Keyword name="$P4R"  value="1048576" />
         <Keyword name="$P4E"  value="0,0" />
         <Keyword name="$P4F"  value="530_30" />
         <Keyword name="$P4L"  value="488" />
         <Keyword name="$P4V"  value="415" />
         <Keyword name="$P5N"  value="YL2-A" />
         <Keyword name="$P5S"  value="YL2-A" />
         <Keyword name="$P5B"  value="32" />
         <Keyword name="$P5R"  value="1048576" />
         <Keyword name="$P5E"  value="0,0" />
         <Keyword name="$P5F"  value="620_15" />
         <Keyword name="$P5L"  value="561" />
         <Keyword name="$P5V"  value="510" />
         <Keyword name="$P6N"  value="VL1-A" />
         <Keyword name="$P6S"  value="VL1-A" />
         <Keyword name="$P6B"  value="32" />
         <Keyword name="$P6R"  value="1048576" />
         <Keyword name="$P6E"  value="0,0" />
         <Keyword name="$P6F"  value="440_50" />
         <Keyword name="$P6L"  value="405" />
         <Keyword name="$P6V"  value="345" />
         <Keyword name="$P7N"  value="FSC-H" />
         <Keyword name="$P7S"  value="FSC-H" />
         <Keyword name="$P7B"  value="32" />
         <Keyword name="$P7R"  value="1048576" />
         <Keyword name="$P7E"  value="0,0" />
         <Keyword name="$P7F"  value="NA" />
         <Keyword name="$P7L"  value="488" />
         <Keyword name="$P7V"  value="100" />
         <Keyword name="$P8N"  value="SSC-H" />
         <Keyword name="$P8S"  value="SSC-H" />
         <Keyword name="$P8B"  value="32" />
         <Keyword name="$P8R"  value="1048576" />
         <Keyword name="$P8E"  value="0,0" />
         <Keyword name="$P8F"  value="488_10" />
         <Keyword name="$P8L"  value="488" />
         <Keyword name="$P8V"  value="355" />
         <Keyword name="$P9N"  value="BL1-H" />
         <Keyword name="$P9S"  value="BL1-H" />
         <Keyword name="$P9B"  value="32" />
         <Keyword name="$P9R"  value="1048576" />
         <Keyword name="$P9E"  value="0,0" />
         <Keyword name="$P9F"  value="530_30" />
         <Keyword name="$P9L"  value="488" />
         <Keyword name="$P9V"  value="415" />
         <Keyword name="$P10N"  value="YL2-H" />
         <Keyword name="$P10S"  value="YL2-H" />
         <Keyword name="$P10B"  value="32" />
         <Keyword name="$P10R"  value="1048576" />
         <Keyword name="$P10E"  value="0,0" />
         <Keyword name="$P10F"  value="620_15" />
         <Keyword name="$P10L"  value="561" />
         <Keyword name="$P10V"  value="510" />
         <Keyword name="$P11N"  value="VL1-H" />
         <Keyword name="$P11S"  value="VL1-H" />
         <Keyword name="$P11B"  value="32" />
         <Keyword name="$P11R"  value="1048576" />
         <Keyword name="$P11E"  value="0,0" />
         <Keyword name="$P11F"  value="440_50" />
         <Keyword name="$P11L"  value="405" />
         <Keyword name="$P11V"  value="345" />
         <Keyword name="$P12N"  value="FSC-W" />
         <Keyword name="$P12S"  value="FSC-W" />
         <Keyword name="$P12B"  value="32" />
         <Keyword name="$P12R"  value="1024" />
         <Keyword name="$P12E"  value="0,0" />
         <Keyword name="$P12F"  value="NA" />
         <Keyword name="$P12L"  value="488" />
         <Keyword name="$P12V"  value="100" />
         <Keyword name="$P13N"  value="SSC-W" />
         <Keyword name="$P13S"  value="SSC-W" />
         <Keyword name="$P13B"  value="32" />
         <Keyword name="$P13R"  value="1024" />
         <Keyword name="$P13E"  value="0,0" />
         <Keyword name="$P13F"  value="488_10" />
         <Keyword name="$P13L"  value="488" />
         <Keyword name="$P13V"  value="355" />
         <Keyword name="$P14N"  value="BL1-W" />
         <Keyword name="$P14S"  value="BL1-W" />
         <Keyword name="$P14B"  value="32" />
         <Keyword name="$P14R"  value="1024" />
         <Keyword name="$P14E"  value="0,0" />
         <Keyword name="$P14F"  value="530_30" />
         <Keyword name="$P14L"  value="488" />
         <Keyword name="$P14V"  value="415" />
         <Keyword name="$P15N"  value="YL2-W" />
         <Keyword name="$P15S"  value="YL2-W" />
         <Keyword name="$P15B"  value="32" />
         <Keyword name="$P15R"  value="1024" />
         <Keyword name="$P15E"  value="0,0" />
         <Keyword name="$P15F"  value="620_15" />
         <Keyword name="$P15L"  value="561" />
         <Keyword name="$P15V"  value="510" />
         <Keyword name="$P16N"  value="VL1-W" />
         <Keyword name="$P16S"  value="VL1-W" />
         <Keyword name="$P16B"  value="32" />
         <Keyword name="$P16R"  value="1024" />
         <Keyword name="$P16E"  value="0,0" />
         <Keyword name="$P16F"  value="440_50" />
         <Keyword name="$P16L"  value="405" />
         <Keyword name="$P16V"  value="345" />
         <Keyword name="$CYT"  value="4486520 Attune NxT Acoustic Focusing Cytometer (Lasers: BVYX)" />
         <Keyword name="$SYS"  value="OPTIXE2 Microsoft Windows 7 Professional " />
         <Keyword name="$SPILLOVER"  value="9,BL1-A,YL2-A,VL1-A,BL1-H,YL2-H,VL1-H,BL1-W,YL2-W,VL1-W,1.000000,0.000000,0.000000,0.000000,0.000000,0.000000,0.000000,0.000000,0.000000,0.000000,1.000000,0.000000,0.000000,0.000000,0.000000,0.000000,0.000000,0.000000,0.000000,0.000000,1.000000,0.000000,0.000000,0.000000,0.000000,0.000000,0.000000,0.000000,0.000000,0.000000,1.000000,0.000000,0.000000,0.000000,0.000000,0.000000,0.000000,0.000000,0.000000,0.000000,1.000000,0.000000,0.000000,0.000000,0.000000,0.000000,0.000000,0.000000,0.000000,0.000000,1.000000,0.000000,0.000000,0.000000,0.000000,0.000000,0.000000,0.000000,0.000000,0.000000,1.000000,0.000000,0.000000,0.000000,0.000000,0.000000,0.000000,0.000000,0.000000,0.000000,1.000000,0.000000,0.000000,0.000000,0.000000,0.000000,0.000000,0.000000,0.000000,0.000000,1.000000" />
         <Keyword name="$BTIM"  value="10:15:28" />
         <Keyword name="$CELLS"  value="NA" />
         <Keyword name="$COM"  value="NA" />
         <Keyword name="$CYTSN"  value="AFC2_INVALID_SERIAL" />
         <Keyword name="$DATE"  value="10-Oct-2020" />
         <Keyword name="$ETIM"  value="10:15:30" />
         <Keyword name="$EXP"  value="NA" />
         <Keyword name="$FIL"  value="B10.fcs" />
         <Keyword name="$INST"  value="NA" />
         <Keyword name="$ORIGINALITY"  value="Original" />
         <Keyword name="$LOST"  value="0" />
         <Keyword name="$OP"  value="Will Shaw" />
         <Keyword name="$PLATEID"  value="NA" />
         <Keyword name="$PLATENAME"  value="20201009_CRISPRai_7day" />
         <Keyword name="$PROJ"  value="Experiment" />
         <Keyword name="$SMNO"  value="Day1" />
         <Keyword name="$SRC"  value="NA" />
         <Keyword name="$TIMESTEP"  value="0.001" />
         <Keyword name="$VOL"  value="7000" />
         <Keyword name="$WELLID"  value="B10" />
         <Keyword name="#FLOWRATE"  value="200" />
         <Keyword name="#LASER1ASF"  value="1.17" />
         <Keyword name="#LASER1COLOR"  value="Blue" />
         <Keyword name="#LASER1DELAY"  value="1100" />
         <Keyword name="#LASER2ASF"  value="1.11" />
         <Keyword name="#LASER2COLOR"  value="Violet" />
         <Keyword name="#LASER2DELAY"  value="681" />
         <Keyword name="#LASER3ASF"  value="1.13" />
         <Keyword name="#LASER3COLOR"  value="Yellow" />
         <Keyword name="#LASER3DELAY"  value="284" />
         <Keyword name="#LASERCONFIG"  value="BVY" />
         <Keyword name="#P1Label"  value="NA" />
         <Keyword name="#P1Target"  value="NA" />
         <Keyword name="#PTDATE"  value="10-Oct-2020" />
         <Keyword name="#PTRESULT"  value="Pass" />
         <Keyword name="#TR1"  value="OR_FSC,10000" />
         <Keyword name="#WIDTHTHRESHOLD"  value="1000" />
         <Keyword name="#WINEXT"  value="0" />
         <Keyword name="$BEGINDATA"  value="000000008192" />
         <Keyword name="$ENDDATA"  value="000000809151" />
         <Keyword name="$NEXTDATA"  value="000000000000" />
         <Keyword name="$BEGINSTEXT"  value="000000000000" />
         <Keyword name="$ENDSTEXT"  value="000000000000" />
         <Keyword name="$BEGINANALYSIS"  value="000000000000" />
         <Keyword name="$ENDANALYSIS"  value="000000000000" />
       </Keywords>
       <SampleNode name="20201009_CRISPRai_7day_Experiment_Day1_B10.fcs"  annotation=""  owningGroup=""  expanded="1"  sortPriority="10"  count="12515"  sampleID="14" >
         <Graph smoothing="0"  backColor="#ffffff"  foreColor="#000000"  type="Pseudocolor"  fast="1" >
           <Axis dimension="x"  name="FSC-A"  label=""  auto="auto" />
           <Axis dimension="y"  name="SSC-A"  label=""  auto="auto" />
           <GraphSettings level="5%"  smoothingHighResolution="1"  contourHighResolution="1"  histogramSmoothingCount="0"  graphResolution="256"  showOutliers="0"  drawLargeDots="0"  dotsToDraw="8000"  tint="le.chartfill.tinted.40"  lineWeight="le.lineweight.normal"  lineStyle="le.linestyle.solid" />
           <GraphEnvironment showGrid="0"  showAxes="tnlTNL"  showGates="1"  showFreqOnPlots="1"  showGateNameOnPlots="1"  showMedians="0"  showUncomped="0"  addEventParam="0"  lastYAxisName="" >
             <TextTraits font="SansSerif"  size="11"  name="Labels"  style="plain"  color="#000000"  background="#00ffffff"  just="left" />
             <TextTraits font="SansSerif"  size="11"  name="LayoutGates"  style="plain"  color="#000000"  background="#00ffffff"  just="left" />
             <TextTraits font="SansSerif"  size="9"  name="Numbers"  style="plain"  color="#000000"  background="#00ffffff"  just="left" />
             <TextTraits font="SansSerif"  size="9"  name="Legend"  style="plain"  color="#000000"  background="#00ffffff"  just="left" />
             <WindowPosition x="0"  y="0"  width="0"  height="0"  displayed="0"  panelState="" />
           </GraphEnvironment>
         </Graph>
         <Subpopulations>
           <Population name="Yeast"  annotation=""  owningGroup="All Samples"  expanded="1"  sortPriority="10"  count="9803" >
             <Graph smoothing="13"  backColor="#ffffff"  foreColor="#000000"  heatMapStatParameter="BL1-A"  type="Histogram"  fast="1" >
               <Axis dimension="x"  name="YL2-H"  label=""  auto="auto" />
               <Axis dimension="y"  name=""  label=""  auto="auto" />
               <GraphSettings level="5%"  smoothingHighResolution="1"  contourHighResolution="1"  histogramSmoothingCount="0"  graphResolution="256"  showOutliers="0"  drawLargeDots="0"  dotsToDraw="8000"  tint="le.chartfill.tinted.40"  lineWeight="le.lineweight.normal"  lineStyle="le.linestyle.solid" />
               <GraphEnvironment showGrid="0"  showAxes="tnlTNL"  showGates="1"  showFreqOnPlots="1"  showGateNameOnPlots="1"  showMedians="0"  showUncomped="0"  addEventParam="0"  lastYAxisName="" >
                 <TextTraits font="SansSerif"  size="11"  name="Labels"  style="plain"  color="#000000"  background="#00ffffff"  just="left" />
                 <TextTraits font="SansSerif"  size="11"  name="LayoutGates"  style="plain"  color="#000000"  background="#00ffffff"  just="left" />
                 <TextTraits font="SansSerif"  size="9"  name="Numbers"  style="plain"  color="#000000"  background="#00ffffff"  just="left" />
                 <TextTraits font="SansSerif"  size="9"  name="Legend"  style="plain"  color="#000000"  background="#00ffffff"  just="left" />
                 <WindowPosition x="767"  y="0"  width="390"  height="713"  displayed="0"  panelState="--+" />
               </GraphEnvironment>
             </Graph>
             <Gate gating:id="ID1612450744" >
               <gating:EllipsoidGate eventsInside="1"  annoOffsetX="0"  annoOffsetY="0"  tint="#000000"  isTinted="0"  lineWeight="Normal"  userDefined="1"  gating:distance="125.14950309846213" >
                 <gating:dimension>
                   <data-type:fcs-dimension data-type:name="FSC-A" />
                 </gating:dimension>
                 <gating:dimension>
                   <data-type:fcs-dimension data-type:name="FSC-H" />
                 </gating:dimension>
                 <gating:foci>
                   <gating:vertex>
                     <gating:coordinate data-type:value="85.144758623" />
                     <gating:coordinate data-type:value="96.8641805291" />
                   </gating:vertex>
                   <gating:vertex>
                     <gating:coordinate data-type:value="184.855241377" />
                     <gating:coordinate data-type:value="172.1358194709" />
                   </gating:vertex>
                 </gating:foci>
                 <gating:edge>
                   <gating:vertex>
                     <gating:coordinate data-type:value="84" />
                     <gating:coordinate data-type:value="96" />
                   </gating:vertex>
                   <gating:vertex>
                     <gating:coordinate data-type:value="186" />
                     <gating:coordinate data-type:value="173" />
                   </gating:vertex>
                   <gating:vertex>
                     <gating:coordinate data-type:value="142" />
                     <gating:coordinate data-type:value="123" />
                   </gating:vertex>
                   <gating:vertex>
                     <gating:coordinate data-type:value="128" />
                     <gating:coordinate data-type:value="146" />
                   </gating:vertex>
                 </gating:edge>
               </gating:EllipsoidGate>
             </Gate>
             <Subpopulations>
               <Statistic name="Geometric Mean"  annotation=""  owningGroup="All Samples"  expanded="1"  sortPriority="5"  id="VL1-H"  ancestor=""  correlate=""  value="24753.61328125" />
               <Statistic name="Geometric Mean"  annotation=""  owningGroup="All Samples"  expanded="1"  sortPriority="5"  id="YL2-H"  ancestor=""  correlate=""  value="210490.5843734741" />
             </Subpopulations>
           </Population>
         </Subpopulations>
       </SampleNode>
     </Sample>
     <Sample>
       <DataSet uri="file:/Volumes/NO%20NAME/FigS5/20201009_CRISPRai_7day/20201009_CRISPRai_7day_Experiment_Day4_E7.fcs"  sampleID="58" />
       <Transformations>
         <transforms:linear transforms:minRange="0"  transforms:maxRange="4"  gain="0.0010476689" >
           <data-type:parameter data-type:name="Time" />
         </transforms:linear>
         <transforms:log transforms:offset="10000"  transforms:decades="2.0205999133" >
           <data-type:parameter data-type:name="FSC-A" />
         </transforms:log>
         <transforms:linear transforms:minRange="0"  transforms:maxRange="1048576"  gain="1" >
           <data-type:parameter data-type:name="SSC-A" />
         </transforms:linear>
         <transforms:biex transforms:length="256"  transforms:maxRange="1048576"  transforms:neg="0"  transforms:width="-1000"  transforms:pos="5.0205999133" >
           <data-type:parameter data-type:name="BL1-A" />
         </transforms:biex>
         <transforms:biex transforms:length="256"  transforms:maxRange="1048576"  transforms:neg="0"  transforms:width="-1000"  transforms:pos="5.0205999133" >
           <data-type:parameter data-type:name="YL2-A" />
         </transforms:biex>
         <transforms:biex transforms:length="256"  transforms:maxRange="1048576"  transforms:neg="0"  transforms:width="-1000"  transforms:pos="5.0205999133" >
           <data-type:parameter data-type:name="VL1-A" />
         </transforms:biex>
         <transforms:log transforms:offset="10000"  transforms:decades="2.0205999133" >
           <data-type:parameter data-type:name="FSC-H" />
         </transforms:log>
         <transforms:linear transforms:minRange="0"  transforms:maxRange="1048576"  gain="1" >
           <data-type:parameter data-type:name="SSC-H" />
         </transforms:linear>
         <transforms:biex transforms:length="256"  transforms:maxRange="1048576"  transforms:neg="0"  transforms:width="-1000"  transforms:pos="5.0205999133" >
           <data-type:parameter data-type:name="BL1-H" />
         </transforms:biex>
         <transforms:log transforms:offset="1"  transforms:decades="6.3010299957" >
           <data-type:parameter data-type:name="YL2-H" />
         </transforms:log>
         <transforms:log transforms:offset="1"  transforms:decades="6.0205999133" >
           <data-type:parameter data-type:name="VL1-H" />
         </transforms:log>
         <transforms:linear transforms:minRange="0"  transforms:maxRange="1048576"  gain="1" >
           <data-type:parameter data-type:name="FSC-W" />
         </transforms:linear>
         <transforms:linear transforms:minRange="0"  transforms:maxRange="1048576"  gain="1" >
           <data-type:parameter data-type:name="SSC-W" />
         </transforms:linear>
         <transforms:biex transforms:length="256"  transforms:maxRange="1048576"  transforms:neg="0"  transforms:width="-1000"  transforms:pos="5.0205999133" >
           <data-type:parameter data-type:name="BL1-W" />
         </transforms:biex>
         <transforms:biex transforms:length="256"  transforms:maxRange="1048576"  transforms:neg="0"  transforms:width="-1000"  transforms:pos="5.0205999133" >
           <data-type:parameter data-type:name="YL2-W" />
         </transforms:biex>
         <transforms:biex transforms:length="256"  transforms:maxRange="1048576"  transforms:neg="0"  transforms:width="-1000"  transforms:pos="5.0205999133" >
           <data-type:parameter data-type:name="VL1-W" />
         </transforms:biex>
       </Transformations>
       <Keywords>
         <Keyword name="FJ_FCS_VERSION"  value="3.1" />
         <Keyword name="$PAR"  value="16" />
         <Keyword name="$TOT"  value="12614" />
         <Keyword name="$MODE"  value="L" />
         <Keyword name="$DATATYPE"  value="F" />
         <Keyword name="$BYTEORD"  value="1,2,3,4" />
         <Keyword name="$P1N"  value="Time" />
         <Keyword name="$P1S"  value="Time" />
         <Keyword name="$P1B"  value="32" />
         <Keyword name="$P1R"  value="67108864" />
         <Keyword name="$P1E"  value="0,0" />
         <Keyword name="$P1F"  value="NA" />
         <Keyword name="$P1L"  value="NA" />
         <Keyword name="$P1V"  value="NA" />
         <Keyword name="$P2N"  value="FSC-A" />
         <Keyword name="$P2S"  value="FSC-A" />
         <Keyword name="$P2B"  value="32" />
         <Keyword name="$P2R"  value="1048576" />
         <Keyword name="$P2E"  value="0,0" />
         <Keyword name="$P2F"  value="NA" />
         <Keyword name="$P2L"  value="488" />
         <Keyword name="$P2V"  value="100" />
         <Keyword name="$P3N"  value="SSC-A" />
         <Keyword name="$P3S"  value="SSC-A" />
         <Keyword name="$P3B"  value="32" />
         <Keyword name="$P3R"  value="1048576" />
         <Keyword name="$P3E"  value="0,0" />
         <Keyword name="$P3F"  value="488_10" />
         <Keyword name="$P3L"  value="488" />
         <Keyword name="$P3V"  value="355" />
         <Keyword name="$P4N"  value="BL1-A" />
         <Keyword name="$P4S"  value="BL1-A" />
         <Keyword name="$P4B"  value="32" />
         <Keyword name="$P4R"  value="1048576" />
         <Keyword name="$P4E"  value="0,0" />
         <Keyword name="$P4F"  value="530_30" />
         <Keyword name="$P4L"  value="488" />
         <Keyword name="$P4V"  value="415" />
         <Keyword name="$P5N"  value="YL2-A" />
         <Keyword name="$P5S"  value="YL2-A" />
         <Keyword name="$P5B"  value="32" />
         <Keyword name="$P5R"  value="1048576" />
         <Keyword name="$P5E"  value="0,0" />
         <Keyword name="$P5F"  value="620_15" />
         <Keyword name="$P5L"  value="561" />
         <Keyword name="$P5V"  value="510" />
         <Keyword name="$P6N"  value="VL1-A" />
         <Keyword name="$P6S"  value="VL1-A" />
         <Keyword name="$P6B"  value="32" />
         <Keyword name="$P6R"  value="1048576" />
         <Keyword name="$P6E"  value="0,0" />
         <Keyword name="$P6F"  value="440_50" />
         <Keyword name="$P6L"  value="405" />
         <Keyword name="$P6V"  value="345" />
         <Keyword name="$P7N"  value="FSC-H" />
         <Keyword name="$P7S"  value="FSC-H" />
         <Keyword name="$P7B"  value="32" />
         <Keyword name="$P7R"  value="1048576" />
         <Keyword name="$P7E"  value="0,0" />
         <Keyword name="$P7F"  value="NA" />
         <Keyword name="$P7L"  value="488" />
         <Keyword name="$P7V"  value="100" />
         <Keyword name="$P8N"  value="SSC-H" />
         <Keyword name="$P8S"  value="SSC-H" />
         <Keyword name="$P8B"  value="32" />
         <Keyword name="$P8R"  value="1048576" />
         <Keyword name="$P8E"  value="0,0" />
         <Keyword name="$P8F"  value="488_10" />
         <Keyword name="$P8L"  value="488" />
         <Keyword name="$P8V"  value="355" />
         <Keyword name="$P9N"  value="BL1-H" />
         <Keyword name="$P9S"  value="BL1-H" />
         <Keyword name="$P9B"  value="32" />
         <Keyword name="$P9R"  value="1048576" />
         <Keyword name="$P9E"  value="0,0" />
         <Keyword name="$P9F"  value="530_30" />
         <Keyword name="$P9L"  value="488" />
         <Keyword name="$P9V"  value="415" />
         <Keyword name="$P10N"  value="YL2-H" />
         <Keyword name="$P10S"  value="YL2-H" />
         <Keyword name="$P10B"  value="32" />
         <Keyword name="$P10R"  value="1048576" />
         <Keyword name="$P10E"  value="0,0" />
         <Keyword name="$P10F"  value="620_15" />
         <Keyword name="$P10L"  value="561" />
         <Keyword name="$P10V"  value="510" />
         <Keyword name="$P11N"  value="VL1-H" />
         <Keyword name="$P11S"  value="VL1-H" />
         <Keyword name="$P11B"  value="32" />
         <Keyword name="$P11R"  value="1048576" />
         <Keyword name="$P11E"  value="0,0" />
         <Keyword name="$P11F"  value="440_50" />
         <Keyword name="$P11L"  value="405" />
         <Keyword name="$P11V"  value="345" />
         <Keyword name="$P12N"  value="FSC-W" />
         <Keyword name="$P12S"  value="FSC-W" />
         <Keyword name="$P12B"  value="32" />
         <Keyword name="$P12R"  value="1024" />
         <Keyword name="$P12E"  value="0,0" />
         <Keyword name="$P12F"  value="NA" />
         <Keyword name="$P12L"  value="488" />
         <Keyword name="$P12V"  value="100" />
         <Keyword name="$P13N"  value="SSC-W" />
         <Keyword name="$P13S"  value="SSC-W" />
         <Keyword name="$P13B"  value="32" />
         <Keyword name="$P13R"  value="1024" />
         <Keyword name="$P13E"  value="0,0" />
         <Keyword name="$P13F"  value="488_10" />
         <Keyword name="$P13L"  value="488" />
         <Keyword name="$P13V"  value="355" />
         <Keyword name="$P14N"  value="BL1-W" />
         <Keyword name="$P14S"  value="BL1-W" />
         <Keyword name="$P14B"  value="32" />
         <Keyword name="$P14R"  value="1024" />
         <Keyword name="$P14E"  value="0,0" />
         <Keyword name="$P14F"  value="530_30" />
         <Keyword name="$P14L"  value="488" />
         <Keyword name="$P14V"  value="415" />
         <Keyword name="$P15N"  value="YL2-W" />
         <Keyword name="$P15S"  value="YL2-W" />
         <Keyword name="$P15B"  value="32" />
         <Keyword name="$P15R"  value="1024" />
         <Keyword name="$P15E"  value="0,0" />
         <Keyword name="$P15F"  value="620_15" />
         <Keyword name="$P15L"  value="561" />
         <Keyword name="$P15V"  value="510" />
         <Keyword name="$P16N"  value="VL1-W" />
         <Keyword name="$P16S"  value="VL1-W" />
         <Keyword name="$P16B"  value="32" />
         <Keyword name="$P16R"  value="1024" />
         <Keyword name="$P16E"  value="0,0" />
         <Keyword name="$P16F"  value="440_50" />
         <Keyword name="$P16L"  value="405" />
         <Keyword name="$P16V"  value="345" />
         <Keyword name="$CYT"  value="4486520 Attune NxT Acoustic Focusing Cytometer (Lasers: BVYX)" />
         <Keyword name="$SYS"  value="OPTIXE2 Microsoft Windows 7 Professional " />
         <Keyword name="$SPILLOVER"  value="9,BL1-A,YL2-A,VL1-A,BL1-H,YL2-H,VL1-H,BL1-W,YL2-W,VL1-W,1.000000,0.000000,0.000000,0.000000,0.000000,0.000000,0.000000,0.000000,0.000000,0.000000,1.000000,0.000000,0.000000,0.000000,0.000000,0.000000,0.000000,0.000000,0.000000,0.000000,1.000000,0.000000,0.000000,0.000000,0.000000,0.000000,0.000000,0.000000,0.000000,0.000000,1.000000,0.000000,0.000000,0.000000,0.000000,0.000000,0.000000,0.000000,0.000000,0.000000,1.000000,0.000000,0.000000,0.000000,0.000000,0.000000,0.000000,0.000000,0.000000,0.000000,1.000000,0.000000,0.000000,0.000000,0.000000,0.000000,0.000000,0.000000,0.000000,0.000000,1.000000,0.000000,0.000000,0.000000,0.000000,0.000000,0.000000,0.000000,0.000000,0.000000,1.000000,0.000000,0.000000,0.000000,0.000000,0.000000,0.000000,0.000000,0.000000,0.000000,1.000000" />
         <Keyword name="$BTIM"  value="10:57:44" />
         <Keyword name="$CELLS"  value="NA" />
         <Keyword name="$COM"  value="NA" />
         <Keyword name="$CYTSN"  value="AFC2_INVALID_SERIAL" />
         <Keyword name="$DATE"  value="13-Oct-2020" />
         <Keyword name="$ETIM"  value="10:57:48" />
         <Keyword name="$EXP"  value="NA" />
         <Keyword name="$FIL"  value="E7.fcs" />
         <Keyword name="$INST"  value="NA" />
         <Keyword name="$ORIGINALITY"  value="Original" />
         <Keyword name="$LOST"  value="0" />
         <Keyword name="$OP"  value="Will Shaw" />
         <Keyword name="$PLATEID"  value="NA" />
         <Keyword name="$PLATENAME"  value="20201009_CRISPRai_7day" />
         <Keyword name="$PROJ"  value="Experiment" />
         <Keyword name="$SMNO"  value="Day4" />
         <Keyword name="$SRC"  value="NA" />
         <Keyword name="$TIMESTEP"  value="0.001" />
         <Keyword name="$VOL"  value="16000" />
         <Keyword name="$WELLID"  value="E7" />
         <Keyword name="#FLOWRATE"  value="200" />
         <Keyword name="#LASER1ASF"  value="1.19" />
         <Keyword name="#LASER1COLOR"  value="Blue" />
         <Keyword name="#LASER1DELAY"  value="1100" />
         <Keyword name="#LASER2ASF"  value="1.13" />
         <Keyword name="#LASER2COLOR"  value="Violet" />
         <Keyword name="#LASER2DELAY"  value="686" />
         <Keyword name="#LASER3ASF"  value="1.14" />
         <Keyword name="#LASER3COLOR"  value="Yellow" />
         <Keyword name="#LASER3DELAY"  value="293" />
         <Keyword name="#LASERCONFIG"  value="BVY" />
         <Keyword name="#P1Label"  value="NA" />
         <Keyword name="#P1Target"  value="NA" />
         <Keyword name="#PTDATE"  value="13-Oct-2020" />
         <Keyword name="#PTRESULT"  value="Pass" />
         <Keyword name="#TR1"  value="OR_FSC,10000" />
         <Keyword name="#WIDTHTHRESHOLD"  value="1000" />
         <Keyword name="#WINEXT"  value="0" />
         <Keyword name="$BEGINDATA"  value="000000008192" />
         <Keyword name="$ENDDATA"  value="000000815487" />
         <Keyword name="$NEXTDATA"  value="000000000000" />
         <Keyword name="$BEGINSTEXT"  value="000000000000" />
         <Keyword name="$ENDSTEXT"  value="000000000000" />
         <Keyword name="$BEGINANALYSIS"  value="000000000000" />
         <Keyword name="$ENDANALYSIS"  value="000000000000" />
       </Keywords>
       <SampleNode name="20201009_CRISPRai_7day_Experiment_Day4_E7.fcs"  annotation=""  owningGroup=""  expanded="1"  sortPriority="10"  count="12614"  sampleID="58" >
         <Graph smoothing="0"  backColor="#ffffff"  foreColor="#000000"  type="Pseudocolor"  fast="1" >
           <Axis dimension="x"  name="FSC-A"  label=""  auto="auto" />
           <Axis dimension="y"  name="SSC-A"  label=""  auto="auto" />
           <GraphSettings level="5%"  smoothingHighResolution="1"  contourHighResolution="1"  histogramSmoothingCount="0"  graphResolution="256"  showOutliers="0"  drawLargeDots="0"  dotsToDraw="8000"  tint="le.chartfill.tinted.40"  lineWeight="le.lineweight.normal"  lineStyle="le.linestyle.solid" />
           <GraphEnvironment showGrid="0"  showAxes="tnlTNL"  showGates="1"  showFreqOnPlots="1"  showGateNameOnPlots="1"  showMedians="0"  showUncomped="0"  addEventParam="0"  lastYAxisName="" >
             <TextTraits font="SansSerif"  size="11"  name="Labels"  style="plain"  color="#000000"  background="#00ffffff"  just="left" />
             <TextTraits font="SansSerif"  size="11"  name="LayoutGates"  style="plain"  color="#000000"  background="#00ffffff"  just="left" />
             <TextTraits font="SansSerif"  size="9"  name="Numbers"  style="plain"  color="#000000"  background="#00ffffff"  just="left" />
             <TextTraits font="SansSerif"  size="9"  name="Legend"  style="plain"  color="#000000"  background="#00ffffff"  just="left" />
             <WindowPosition x="0"  y="0"  width="0"  height="0"  displayed="0"  panelState="" />
           </GraphEnvironment>
         </Graph>
         <Subpopulations>
           <Population name="Yeast"  annotation=""  owningGroup="All Samples"  expanded="1"  sortPriority="10"  count="10189" >
             <Graph smoothing="13"  backColor="#ffffff"  foreColor="#000000"  heatMapStatParameter="BL1-A"  type="Histogram"  fast="1" >
               <Axis dimension="x"  name="VL1-H"  label=""  auto="auto" />
               <Axis dimension="y"  name=""  label=""  auto="auto" />
               <GraphSettings level="5%"  smoothingHighResolution="1"  contourHighResolution="1"  histogramSmoothingCount="0"  graphResolution="256"  showOutliers="0"  drawLargeDots="0"  dotsToDraw="8000"  tint="le.chartfill.tinted.40"  lineWeight="le.lineweight.normal"  lineStyle="le.linestyle.solid" />
               <GraphEnvironment showGrid="0"  showAxes="tnlTNL"  showGates="1"  showFreqOnPlots="1"  showGateNameOnPlots="1"  showMedians="0"  showUncomped="0"  addEventParam="0"  lastYAxisName="" >
                 <TextTraits font="SansSerif"  size="11"  name="Labels"  style="plain"  color="#000000"  background="#00ffffff"  just="left" />
                 <TextTraits font="SansSerif"  size="11"  name="LayoutGates"  style="plain"  color="#000000"  background="#00ffffff"  just="left" />
                 <TextTraits font="SansSerif"  size="9"  name="Numbers"  style="plain"  color="#000000"  background="#00ffffff"  just="left" />
                 <TextTraits font="SansSerif"  size="9"  name="Legend"  style="plain"  color="#000000"  background="#00ffffff"  just="left" />
                 <WindowPosition x="767"  y="0"  width="390"  height="713"  displayed="1"  panelState="--+" />
               </GraphEnvironment>
             </Graph>
             <Gate gating:id="ID291777738" >
               <gating:EllipsoidGate eventsInside="1"  annoOffsetX="0"  annoOffsetY="0"  tint="#000000"  isTinted="0"  lineWeight="Normal"  userDefined="1"  gating:distance="125.14950309846213" >
                 <gating:dimension>
                   <data-type:fcs-dimension data-type:name="FSC-A" />
                 </gating:dimension>
                 <gating:dimension>
                   <data-type:fcs-dimension data-type:name="FSC-H" />
                 </gating:dimension>
                 <gating:foci>
                   <gating:vertex>
                     <gating:coordinate data-type:value="85.144758623" />
                     <gating:coordinate data-type:value="96.8641805291" />
                   </gating:vertex>
[truncated: 1,300,402 more chars]
